# Supplementary material for: An integrated map of fibroblastic populations in human colon mucosa and cancer tissues
Source: Commun Biol. 2022 Dec 3;5:1326. doi: 10.1038/s42003-022-04298-5 (PMC9719516; doi:10.1038/s42003-022-04298-5)
Supplement: Supplementary file 4 — Supplementary Data 1 [file 42003_2022_4298_MOESM4_ESM.xlsx]

## Sheet: cluster.num
	cell counts
N1	1547
N2	1220
N3	898
N4	1977
N5	746
N6	951
N7	266
N8	261
N9	169
N10	647
N11	161

## Sheet: cluster.freq
	cell freq
N1	17.4941
N2	13.7962
N3	10.1549
N4	22.3567
N5	8.43605
N6	10.7543
N7	3.00803
N8	2.95149
N9	1.91112
N10	7.31652
N11	1.82065

## Sheet: by sample.num
	P1	P2	P3	P4	P5	P6	P7	P8	P9	P10	P11	P12
N1	20	21	43	27	185	34	310	226	631	31	2	17
N2	3	67	17	8	119	20	246	187	456	32	7	58
N3	2	6	1	1	21	3	107	26	649	42	4	36
N4	13	320	30	10	104	44	103	102	726	264	22	239
N5	5	28	7	6	12	28	74	28	89	126	14	329
N6	10	69	8	9	17	26	59	49	19	313	66	306
N7	36	41	38	5	21	40	3	42	12	2	0	26
N8	6	82	2	0	73	13	4	8	1	24	16	32
N9	9	22	9	7	23	23	26	11	10	12	6	11
N10	25	58	31	5	150	94	92	51	28	49	52	12
N11	0	5	0	3	9	2	19	7	18	32	0	66

## Sheet: by sample.freq
	P1	P2	P3	P4	P5	P6	P7	P8	P9	P10	P11	P12
N1	15.5039	2.92072	23.1183	33.3333	25.2044	10.3976	29.722	30.6649	23.9106	3.34412	1.0582	1.50177
N2	2.32558	9.3185	9.13978	9.87654	16.2125	6.11621	23.5858	25.3731	17.2793	3.452	3.7037	5.12367
N3	1.55039	0.834492	0.537634	1.23457	2.86104	0.917431	10.2589	3.52782	24.5926	4.53074	2.1164	3.18021
N4	10.0775	44.5063	16.129	12.3457	14.1689	13.4557	9.87536	13.8399	27.5104	28.479	11.6402	21.1131
N5	3.87597	3.8943	3.76344	7.40741	1.63488	8.56269	7.09492	3.79919	3.37249	13.5922	7.40741	29.0636
N6	7.75194	9.59666	4.30108	11.1111	2.31608	7.95107	5.65676	6.64858	0.71997	33.7648	34.9206	27.0318
N7	27.907	5.70236	20.4301	6.17284	2.86104	12.2324	0.287632	5.69878	0.454718	0.21575	0	2.29682
N8	4.65116	11.4047	1.07527	0	9.9455	3.97554	0.383509	1.08548	0.0378931	2.589	8.46561	2.82686
N9	6.97674	3.05981	4.83871	8.64198	3.13351	7.03364	2.49281	1.49254	0.378931	1.2945	3.1746	0.971731
N10	19.3798	8.06676	16.6667	6.17284	20.436	28.7462	8.82071	6.91995	1.06101	5.28587	27.5132	1.06007
N11	0	0.69541	0	3.7037	1.22616	0.611621	1.82167	0.949796	0.682077	3.452	0	5.83039
