# Supplementary material for: An integrated map of fibroblastic populations in human colon mucosa and cancer tissues
Source: Commun Biol. 2022 Dec 3;5:1326. doi: 10.1038/s42003-022-04298-5 (PMC9719516; doi:10.1038/s42003-022-04298-5)
Supplement: Supplementary file 5 — Supplementary Data 2 [file 42003_2022_4298_MOESM5_ESM.xlsx]

## Sheet: Supplementary Data1
	p_val	avg_log2FC	pct.1	pct.2	p_val_adj	cluster	gene
MFAP5	0	3.84977	0.936	0.139	0	N1	MFAP5
SFRP2	0	2.96474	0.832	0.173	0	N1	SFRP2
PCOLCE2	0	2.74622	0.807	0.062	0	N1	PCOLCE2
FBLN2	0	2.58727	0.966	0.246	0	N1	FBLN2
CLU	0	2.5009	0.932	0.222	0	N1	CLU
PI16	0	2.49049	0.724	0.054	0	N1	PI16
CD55	0	2.48523	0.827	0.239	0	N1	CD55
DCN	0	2.29678	1	0.759	0	N1	DCN
CCN5	0	2.26523	0.652	0.042	0	N1	CCN5
IGFBP6	0	2.26008	0.886	0.27	0	N1	IGFBP6
CFD	0	2.23924	0.998	0.503	0	N1	CFD
ITM2A	0	2.16868	0.911	0.23	0	N1	ITM2A
SLPI	0	2.15433	0.493	0.024	0	N1	SLPI
PLA2G2A	0	2.11743	0.348	0.037	0	N1	PLA2G2A
CADM3	0	2.01138	0.734	0.117	0	N1	CADM3
GALNT15	0	1.98925	0.566	0.032	0	N1	GALNT15
SFRP1	0	1.95213	0.891	0.286	0	N1	SFRP1
SEMA3C	0	1.92123	0.593	0.051	0	N1	SEMA3C
CILP	0	1.86829	0.789	0.185	0	N1	CILP
FBN1	0	1.86073	0.836	0.416	0	N1	FBN1
CYP4B1	0	1.85095	0.452	0.019	0	N1	CYP4B1
FSTL1	0	1.84761	0.937	0.576	0	N1	FSTL1
PRELP	0	1.83141	0.914	0.268	0	N1	PRELP
UAP1	0	1.81608	0.662	0.114	0	N1	UAP1
GPNMB	0	1.79587	0.899	0.256	0	N1	GPNMB
CD34	0	1.77547	0.723	0.12	0	N1	CD34
EFEMP1	0	1.76791	0.958	0.454	0	N1	EFEMP1
FBLN1	0	1.7089	0.994	0.669	0	N1	FBLN1
CCDC80	0	1.69462	0.994	0.553	0	N1	CCDC80
OGN	0	1.68281	0.959	0.323	0	N1	OGN
GSN	0	1.61905	0.997	0.745	0	N1	GSN
KRT24	0	1.61882	0.411	0.011	0	N1	KRT24
TGFBR3	0	1.59949	0.859	0.328	0	N1	TGFBR3
MGP	0	1.5447	0.996	0.52	0	N1	MGP
HSPB8	0	1.53091	0.711	0.198	0	N1	HSPB8
ABLIM1	0	1.48619	0.702	0.16	0	N1	ABLIM1
HTRA1	0	1.47667	0.866	0.353	0	N1	HTRA1
GPX3	0	1.4721	0.969	0.647	0	N1	GPX3
CHRDL1	0	1.45555	0.787	0.16	0	N1	CHRDL1
C3	0	1.45403	0.947	0.323	0	N1	C3
PLAC9	0	1.45068	0.858	0.3	0	N1	PLAC9
TIMP2	0	1.43837	0.983	0.715	0	N1	TIMP2
ADAMTSL4	0	1.40718	0.751	0.222	0	N1	ADAMTSL4
GPRC5A	0	1.40062	0.48	0.079	0	N1	GPRC5A
C1QTNF3	0	1.39343	0.59	0.1	0	N1	C1QTNF3
MEDAG	0	1.3902	0.447	0.035	0	N1	MEDAG
ADAMTS5	0	1.388	0.514	0.103	0	N1	ADAMTS5
OSR2	0	1.38458	0.505	0.073	0	N1	OSR2
BCAT1	0	1.38204	0.486	0.047	0	N1	BCAT1
OMD	0	1.37405	0.639	0.114	0	N1	OMD
SLIT3	0	1.37002	0.794	0.298	0	N1	SLIT3
PLTP	0	1.32151	0.842	0.367	0	N1	PLTP
AOX1	0	1.30813	0.562	0.08	0	N1	AOX1
S100A4	0	1.27687	0.968	0.593	0	N1	S100A4
TIMP3	0	1.26853	0.981	0.623	0	N1	TIMP3
COL8A1	0	1.24224	0.528	0.098	0	N1	COL8A1
C1R	0	1.24068	0.994	0.833	0	N1	C1R
PSAP	0	1.23072	0.993	0.815	0	N1	PSAP
THBS2	0	1.20694	0.584	0.122	0	N1	THBS2
APP	0	1.139	0.963	0.696	0	N1	APP
VEGFD	0	1.13729	0.342	0.02	0	N1	VEGFD
CPVL	0	1.12859	0.501	0.095	0	N1	CPVL
CST3	0	1.1161	0.995	0.811	0	N1	CST3
MGST1	0	1.09701	0.483	0.076	0	N1	MGST1
CLDN11	0	1.06119	0.377	0.038	0	N1	CLDN11
CTSH	0	1.03818	0.42	0.062	0	N1	CTSH
C17orf58	0	1.02204	0.329	0.029	0	N1	C17orf58
CA12	0	0.990396	0.293	0.021	0	N1	CA12
EMILIN2	0	0.749248	0.292	0.023	0	N1	EMILIN2
CLEC3B	2.22e-306	0.83469	0.3	0.026	5.05e-302	N1	CLEC3B
SERPING1	1.46e-304	1.00623	0.986	0.762	3.3e-300	N1	SERPING1
PTGIS	1.75e-303	1.13938	0.507	0.106	3.98e-299	N1	PTGIS
SCARA5	3.98e-298	1.14414	0.883	0.368	9.03e-294	N1	SCARA5
GFPT2	2.03e-295	1.24527	0.575	0.149	4.6e-291	N1	GFPT2
CD248	4.3e-294	1.34307	0.56	0.143	9.75e-290	N1	CD248
IGFBP4	3.21e-292	1.24815	0.837	0.365	7.28e-288	N1	IGFBP4
COL14A1	5.09e-290	1.19778	0.971	0.633	1.16e-285	N1	COL14A1
BDKRB1	3.1e-284	1.30228	0.359	0.052	7.04e-280	N1	BDKRB1
COL1A2	9.44e-282	1.31372	0.994	0.93	2.14e-277	N1	COL1A2
CREB5	2.79e-281	0.939138	0.352	0.048	6.34e-277	N1	CREB5
FAM180A	2.59e-280	0.975935	0.427	0.077	5.89e-276	N1	FAM180A
SEMA3E	3.63e-279	1.15772	0.535	0.131	8.25e-275	N1	SEMA3E
ANXA2	7.75e-273	1.0633	0.959	0.612	1.76e-268	N1	ANXA2
DBN1	3.82e-271	1.06042	0.467	0.104	8.67e-267	N1	DBN1
TNXB	5.85e-271	1.162	0.467	0.103	1.33e-266	N1	TNXB
HMOX1	2.25e-268	1.7453	0.314	0.039	5.11e-264	N1	HMOX1
FN1	9.52e-265	1.19343	0.926	0.52	2.16e-260	N1	FN1
PLPP3	4.35e-263	1.28516	0.855	0.424	9.87e-259	N1	PLPP3
SHISA6	1.05e-261	0.632749	0.209	0.009	2.38e-257	N1	SHISA6
SSC5D	1.01e-259	1.06175	0.664	0.221	2.3e-255	N1	SSC5D
UGDH	2.53e-256	1.10591	0.495	0.125	5.73e-252	N1	UGDH
SERPINF1	1.76e-254	1.01293	0.941	0.548	4e-250	N1	SERPINF1
HSPB6	3.47e-253	1.14775	0.836	0.379	7.87e-249	N1	HSPB6
IGSF10	9.32e-252	1.02435	0.357	0.056	2.12e-247	N1	IGSF10
UCHL1	1.84e-251	0.800356	0.289	0.033	4.19e-247	N1	UCHL1
PCOLCE	7.2e-251	1.13564	0.859	0.447	1.63e-246	N1	PCOLCE
ACKR3	3.62e-247	1.27147	0.664	0.24	8.23e-243	N1	ACKR3
CD99	3.51e-246	0.965847	0.952	0.662	7.98e-242	N1	CD99
EBF1	1.91e-244	0.956974	0.634	0.2	4.34e-240	N1	EBF1
METRNL	7.02e-240	0.77094	0.333	0.052	1.59e-235	N1	METRNL
OLFML3	2.06e-237	0.981283	0.889	0.488	4.68e-233	N1	OLFML3
CYBRD1	2.75e-236	1.0329	0.875	0.475	6.25e-232	N1	CYBRD1
MMP2	2.66e-235	1.17479	0.983	0.764	6.04e-231	N1	MMP2
ACE	3e-235	0.656903	0.243	0.023	6.81e-231	N1	ACE
LUM	1.58e-234	1.08768	0.994	0.695	3.59e-230	N1	LUM
MFAP4	4.46e-231	0.99988	0.98	0.731	1.01e-226	N1	MFAP4
FGL2	4.53e-230	0.966291	0.434	0.098	1.03e-225	N1	FGL2
GAS1	1.58e-229	0.855132	0.318	0.049	3.58e-225	N1	GAS1
PIGT	1.44e-228	0.946407	0.61	0.204	3.27e-224	N1	PIGT
PAMR1	6.93e-228	0.858925	0.451	0.108	1.57e-223	N1	PAMR1
GREM2	1.1e-226	0.832692	0.304	0.044	2.49e-222	N1	GREM2
SDCBP	1.18e-225	1.17388	0.747	0.352	2.68e-221	N1	SDCBP
LINC00632	6.49e-225	0.836763	0.449	0.106	1.47e-220	N1	LINC00632
PXDC1	8.2e-225	1.0842	0.593	0.2	1.86e-220	N1	PXDC1
RGCC	2.26e-224	1.06278	0.504	0.139	5.14e-220	N1	RGCC
P2RX2	1.74e-216	0.513085	0.155	0.004	3.94e-212	N1	P2RX2
LEPR	4.63e-216	1.01713	0.387	0.084	1.05e-211	N1	LEPR
PXN	2.31e-215	0.824044	0.432	0.106	5.26e-211	N1	PXN
CTSK	8.19e-214	1.04784	0.888	0.524	1.86e-209	N1	CTSK
CELF2	1.95e-210	0.949946	0.605	0.209	4.42e-206	N1	CELF2
SMIM14	2.38e-208	1.02142	0.717	0.317	5.41e-204	N1	SMIM14
ADGRD1	1.06e-207	0.779883	0.418	0.099	2.4e-203	N1	ADGRD1
RSPO3	2.51e-205	0.868834	0.52	0.15	5.7e-201	N1	RSPO3
NIBAN1	3.74e-205	0.913355	0.598	0.203	8.48e-201	N1	NIBAN1
USP53	1.85e-204	1.04162	0.444	0.119	4.21e-200	N1	USP53
DCLK1	9.55e-204	0.834404	0.447	0.115	2.17e-199	N1	DCLK1
SH3BGRL3	3.78e-202	1.06396	0.791	0.405	8.58e-198	N1	SH3BGRL3
ADH1B	1.42e-201	0.995843	0.91	0.499	3.23e-197	N1	ADH1B
GPC3	1.1e-198	1.23502	0.415	0.105	2.49e-194	N1	GPC3
SVEP1	4.63e-198	0.960723	0.658	0.254	1.05e-193	N1	SVEP1
ADD3	1.23e-196	0.874938	0.816	0.396	2.78e-192	N1	ADD3
SERPINE2	1.12e-195	1.08494	0.635	0.25	2.55e-191	N1	SERPINE2
SLC19A2	4.65e-193	0.808457	0.42	0.107	1.06e-188	N1	SLC19A2
FAIM2	4.4e-190	0.768706	0.315	0.059	9.98e-186	N1	FAIM2
ERRFI1	1.23e-189	0.934869	0.653	0.264	2.79e-185	N1	ERRFI1
SHISA3	3.24e-188	0.7367	0.315	0.06	7.36e-184	N1	SHISA3
HEXB	4.58e-188	0.870243	0.643	0.254	1.04e-183	N1	HEXB
FYN	3.74e-187	0.779391	0.5	0.154	8.49e-183	N1	FYN
S100A6	1.76e-186	0.814662	0.979	0.795	3.99e-182	N1	S100A6
ISLR	4.34e-185	0.973547	0.772	0.381	9.84e-181	N1	ISLR
PID1	1.06e-183	0.751109	0.756	0.32	2.41e-179	N1	PID1
VGLL3	2.98e-183	0.883864	0.393	0.1	6.77e-179	N1	VGLL3
ECM1	8.85e-182	0.871879	0.783	0.391	2.01e-177	N1	ECM1
ANGPTL2	8.85e-182	0.842418	0.608	0.231	2.01e-177	N1	ANGPTL2
QSOX1	6.92e-181	0.980714	0.742	0.355	1.57e-176	N1	QSOX1
APBB1IP	1.23e-180	0.607583	0.266	0.043	2.78e-176	N1	APBB1IP
ANXA1	1.6e-179	0.871537	0.837	0.465	3.64e-175	N1	ANXA1
ITGBL1	2.95e-176	0.560316	0.184	0.017	6.69e-172	N1	ITGBL1
SEMA3B	1.54e-175	0.537407	0.198	0.021	3.5e-171	N1	SEMA3B
SGCG	3.76e-174	0.455853	0.161	0.011	8.54e-170	N1	SGCG
S100A10	5.28e-173	0.789166	0.791	0.382	1.2e-168	N1	S100A10
CES1	1.77e-172	0.60947	0.244	0.038	4.01e-168	N1	CES1
ZNF385B	2.23e-171	0.47449	0.158	0.011	5.07e-167	N1	ZNF385B
IGFBP5	6.37e-170	1.06903	0.827	0.457	1.45e-165	N1	IGFBP5
COL12A1	7.21e-170	0.910243	0.75	0.365	1.64e-165	N1	COL12A1
IL18	7.61e-166	0.452941	0.171	0.015	1.73e-161	N1	IL18
MRC2	2.31e-163	0.838004	0.597	0.24	5.25e-159	N1	MRC2
FCGRT	5.21e-161	0.794469	0.7	0.326	1.18e-156	N1	FCGRT
TNFAIP2	1.88e-160	1.05651	0.663	0.312	4.28e-156	N1	TNFAIP2
MAP3K8	4.52e-160	0.718917	0.372	0.101	1.03e-155	N1	MAP3K8
CBLB	5.29e-160	0.769627	0.456	0.148	1.2e-155	N1	CBLB
ZNF385A	3.34e-159	0.753057	0.478	0.157	7.59e-155	N1	ZNF385A
VAT1	4.29e-158	0.727285	0.549	0.207	9.74e-154	N1	VAT1
CPQ	5.26e-157	0.718979	0.717	0.337	1.19e-152	N1	CPQ
HSD11B1	5.55e-157	0.60134	0.247	0.044	1.26e-152	N1	HSD11B1
SLC39A14	1.05e-156	1.01536	0.384	0.113	2.37e-152	N1	SLC39A14
SOD3	9.87e-155	0.791034	0.94	0.665	2.24e-150	N1	SOD3
GSTM5	1.58e-154	0.740426	0.476	0.159	3.6e-150	N1	GSTM5
PLD3	3.3e-154	0.767848	0.666	0.301	7.5e-150	N1	PLD3
DDR2	1.33e-152	0.959429	0.82	0.492	3.02e-148	N1	DDR2
F10	7.7e-152	0.532563	0.226	0.037	1.75e-147	N1	F10
IL33	8.72e-152	0.608373	0.361	0.094	1.98e-147	N1	IL33
DPT	4.17e-151	0.325736	0.776	0.335	9.48e-147	N1	DPT
FGFR1	1.55e-150	0.743553	0.756	0.382	3.51e-146	N1	FGFR1
AHNAK	8e-150	0.716488	0.939	0.697	1.82e-145	N1	AHNAK
C1S	4.6e-149	0.614249	0.986	0.802	1.04e-144	N1	C1S
CYB5A	5.08e-149	0.709662	0.515	0.189	1.15e-144	N1	CYB5A
BTG2	1.18e-147	0.918788	0.851	0.543	2.69e-143	N1	BTG2
CRABP2	1.88e-147	0.660027	0.261	0.052	4.27e-143	N1	CRABP2
LDHA	3.91e-147	1.02283	0.782	0.466	8.89e-143	N1	LDHA
NT5E	4.53e-147	0.609202	0.323	0.079	1.03e-142	N1	NT5E
C16orf89	7.46e-147	0.5556	0.248	0.046	1.69e-142	N1	C16orf89
FAM107B	4.78e-146	0.659441	0.387	0.114	1.09e-141	N1	FAM107B
SFRP4	5.32e-143	0.946828	0.178	0.022	1.21e-138	N1	SFRP4
ADM	5.61e-142	1.11033	0.622	0.295	1.27e-137	N1	ADM
MARCHF3	6.29e-142	0.444518	0.165	0.019	1.43e-137	N1	MARCHF3
SH3BP5	2.12e-141	0.626871	0.49	0.172	4.82e-137	N1	SH3BP5
GREM1	1.95e-140	1.23746	0.35	0.101	4.43e-136	N1	GREM1
ATP1A1	6.73e-140	0.809695	0.672	0.332	1.53e-135	N1	ATP1A1
GAS7	3.12e-139	0.691793	0.527	0.202	7.08e-135	N1	GAS7
C12orf75	1.96e-138	0.443489	0.215	0.037	4.45e-134	N1	C12orf75
FBLN5	4.64e-138	0.648629	0.778	0.387	1.05e-133	N1	FBLN5
RTN3	6.18e-137	0.706175	0.652	0.302	1.4e-132	N1	RTN3
GPRC5B	1.03e-136	0.643131	0.337	0.095	2.34e-132	N1	GPRC5B
ABI3BP	1.77e-136	0.487845	0.8	0.405	4.02e-132	N1	ABI3BP
OS9	2.18e-135	0.75713	0.813	0.485	4.96e-131	N1	OS9
DDAH2	2.95e-135	0.659866	0.548	0.218	6.71e-131	N1	DDAH2
TRAC	3.7e-135	0.622894	0.262	0.057	8.41e-131	N1	TRAC
SLC7A8	4.21e-135	0.563853	0.197	0.031	9.55e-131	N1	SLC7A8
TPST1	1.63e-134	0.653964	0.391	0.126	3.7e-130	N1	TPST1
ARHGAP29	1.76e-134	0.5459	0.33	0.089	4e-130	N1	ARHGAP29
SLC29A1	3.23e-134	0.759905	0.338	0.097	7.33e-130	N1	SLC29A1
NDRG1	6.33e-133	0.69715	0.58	0.246	1.44e-128	N1	NDRG1
RAB8B	9.87e-133	0.738342	0.568	0.246	2.24e-128	N1	RAB8B
PAPSS2	3.49e-131	0.65164	0.39	0.128	7.93e-127	N1	PAPSS2
LRRC17	8.51e-131	0.639182	0.277	0.066	1.93e-126	N1	LRRC17
XPNPEP2	2.72e-130	0.478542	0.199	0.033	6.19e-126	N1	XPNPEP2
FLRT2	5.6e-130	0.553549	0.326	0.089	1.27e-125	N1	FLRT2
MAFF	8.17e-130	0.784392	0.573	0.255	1.86e-125	N1	MAFF
BST1	1.19e-128	0.490932	0.224	0.044	2.71e-124	N1	BST1
SOD2	6.68e-127	1.09747	0.743	0.449	1.52e-122	N1	SOD2
CDKN1A	3.25e-125	0.793235	0.8	0.512	7.38e-121	N1	CDKN1A
GABARAPL1	3.82e-125	0.721229	0.558	0.246	8.66e-121	N1	GABARAPL1
PALM	1.39e-123	0.563928	0.284	0.073	3.15e-119	N1	PALM
TWIST2	2.97e-122	0.550936	0.314	0.088	6.74e-118	N1	TWIST2
ELN	9.61e-121	0.626874	0.614	0.278	2.18e-116	N1	ELN
FOXO1	4.65e-120	0.634644	0.346	0.109	1.06e-115	N1	FOXO1
PPL	1.13e-119	0.574653	0.24	0.054	2.57e-115	N1	PPL
CDKN2B	1.7e-119	0.433131	0.193	0.034	3.87e-115	N1	CDKN2B
CD81	2.87e-118	0.599378	0.952	0.74	6.51e-114	N1	CD81
TENT5A	2.17e-116	0.635638	0.511	0.213	4.93e-112	N1	TENT5A
CD63	4e-116	0.578217	0.972	0.828	9.07e-112	N1	CD63
MAOA	1.52e-115	0.456139	0.198	0.038	3.45e-111	N1	MAOA
SGMS2	4.44e-115	0.461883	0.225	0.049	1.01e-110	N1	SGMS2
ATF3	5.24e-115	0.698843	0.776	0.449	1.19e-110	N1	ATF3
RTN4	2.67e-113	0.699164	0.802	0.507	6.07e-109	N1	RTN4
ADAM33	9.18e-113	0.583793	0.39	0.136	2.08e-108	N1	ADAM33
PTGES	2.73e-112	0.52104	0.268	0.071	6.21e-108	N1	PTGES
DNM1	3.99e-112	0.548602	0.33	0.103	9.05e-108	N1	DNM1
NFKBIZ	1.12e-111	0.699308	0.758	0.433	2.54e-107	N1	NFKBIZ
AMD1	2.02e-111	0.69092	0.576	0.276	4.58e-107	N1	AMD1
TNFSF9	4.52e-111	0.438269	0.167	0.027	1.03e-106	N1	TNFSF9
ECM2	5.49e-110	0.549404	0.448	0.172	1.25e-105	N1	ECM2
FTL	6.54e-109	0.500599	0.988	0.893	1.48e-104	N1	FTL
MAPKAP1	1.6e-107	0.718366	0.447	0.184	3.64e-103	N1	MAPKAP1
ITGB5	3.91e-107	0.554819	0.471	0.194	8.87e-103	N1	ITGB5
KLF4	4.26e-107	0.662606	0.791	0.464	9.68e-103	N1	KLF4
HTRA3	7.4e-107	0.663007	0.372	0.133	1.68e-102	N1	HTRA3
BASP1	9.71e-107	0.616581	0.516	0.223	2.21e-102	N1	BASP1
TIMP1	1.47e-106	0.395713	0.905	0.589	3.33e-102	N1	TIMP1
ALDH1A1	1.27e-105	0.515331	0.524	0.22	2.88e-101	N1	ALDH1A1
THBS1	1.92e-105	0.986361	0.717	0.429	4.37e-101	N1	THBS1
KAZALD1	2.4e-105	0.409778	0.151	0.023	5.45e-101	N1	KAZALD1
ADAMTSL1	8.95e-105	0.439591	0.22	0.051	2.03e-100	N1	ADAMTSL1
LRRN4CL	2.29e-104	0.489544	0.401	0.147	5.19e-100	N1	LRRN4CL
CAB39L	1.09e-103	0.442757	0.231	0.057	2.48e-99	N1	CAB39L
PODN	4.68e-102	0.456817	0.405	0.149	1.06e-97	N1	PODN
AGTR1	6.43e-102	0.405897	0.239	0.06	1.46e-97	N1	AGTR1
SPSB1	1.63e-101	0.718414	0.505	0.231	3.71e-97	N1	SPSB1
FEZ1	2.06e-101	0.518693	0.346	0.119	4.67e-97	N1	FEZ1
ANXA5	3.27e-101	0.555942	0.926	0.701	7.43e-97	N1	ANXA5
FOXP2	3.48e-101	0.416961	0.195	0.041	7.9e-97	N1	FOXP2
ARF4	8.88e-101	0.611112	0.714	0.396	2.02e-96	N1	ARF4
CRYAB	1.96e-100	0.614393	0.331	0.112	4.44e-96	N1	CRYAB
LARP6	6.19e-100	0.462699	0.279	0.083	1.41e-95	N1	LARP6
EPB41L3	1.13e-99	0.393644	0.198	0.043	2.56e-95	N1	EPB41L3
PLXDC2	2.17e-98	0.696145	0.591	0.299	4.93e-94	N1	PLXDC2
ERGIC1	2.87e-98	0.54779	0.532	0.242	6.51e-94	N1	ERGIC1
RAMP2	3.36e-98	0.466394	0.206	0.048	7.63e-94	N1	RAMP2
COL1A1	6.69e-97	1.31639	0.932	0.772	1.52e-92	N1	COL1A1
FKBP9	7.53e-96	0.593255	0.555	0.269	1.71e-91	N1	FKBP9
SPRYD3	1.23e-95	0.483786	0.216	0.054	2.79e-91	N1	SPRYD3
CREB3L1	2.95e-95	0.606008	0.378	0.146	6.69e-91	N1	CREB3L1
BCKDHB	3.71e-95	0.420263	0.175	0.036	8.42e-91	N1	BCKDHB
DAB2	5.69e-95	0.503073	0.602	0.292	1.29e-90	N1	DAB2
PGD	6.1e-95	0.397566	0.258	0.075	1.38e-90	N1	PGD
H2AZ1	6.74e-95	0.580522	0.552	0.264	1.53e-90	N1	H2AZ1
PDGFRL	4e-94	0.416679	0.22	0.056	9.07e-90	N1	PDGFRL
CERCAM	4.56e-94	0.479603	0.356	0.131	1.04e-89	N1	CERCAM
FST	6.77e-94	0.450155	0.296	0.094	1.54e-89	N1	FST
NET1	9.32e-94	0.454454	0.387	0.147	2.12e-89	N1	NET1
FGF2	4.08e-91	0.561972	0.295	0.098	9.27e-87	N1	FGF2
PRCP	5.96e-91	0.501905	0.432	0.182	1.35e-86	N1	PRCP
DIAPH1	1.02e-90	0.464297	0.287	0.094	2.33e-86	N1	DIAPH1
SMURF2	1.15e-90	0.467719	0.292	0.096	2.61e-86	N1	SMURF2
PTPRD	3.43e-90	0.506112	0.333	0.12	7.79e-86	N1	PTPRD
MFGE8	9.94e-90	0.405347	0.896	0.638	2.26e-85	N1	MFGE8
THBS3	1.41e-89	0.399102	0.215	0.056	3.19e-85	N1	THBS3
THY1	1.55e-89	0.502244	0.75	0.431	3.51e-85	N1	THY1
PMP22	3.07e-89	0.525785	0.776	0.471	6.97e-85	N1	PMP22
P4HA2	3.46e-89	0.493989	0.385	0.153	7.86e-85	N1	P4HA2
SASH1	3.97e-89	0.447484	0.364	0.137	9.01e-85	N1	SASH1
PLIN2	8.44e-89	0.928426	0.377	0.158	1.92e-84	N1	PLIN2
PTX3	1.07e-88	0.998778	0.252	0.077	2.44e-84	N1	PTX3
RHOQ	1.6e-88	0.582136	0.529	0.259	3.63e-84	N1	RHOQ
IER3	3.32e-88	1.12091	0.659	0.419	7.54e-84	N1	IER3
CKAP4	5.43e-88	0.591111	0.484	0.225	1.23e-83	N1	CKAP4
SH3PXD2B	7.44e-88	0.507954	0.367	0.144	1.69e-83	N1	SH3PXD2B
NPC2	8.56e-88	0.484252	0.722	0.404	1.94e-83	N1	NPC2
LGALS3BP	2.14e-86	0.464372	0.936	0.701	4.87e-82	N1	LGALS3BP
TUBA1B	4.96e-86	0.506637	0.818	0.522	1.13e-81	N1	TUBA1B
TPM3	1.52e-85	0.524302	0.559	0.277	3.46e-81	N1	TPM3
LIMA1	1.56e-85	0.495954	0.668	0.361	3.55e-81	N1	LIMA1
PLBD2	1.67e-85	0.479912	0.325	0.12	3.78e-81	N1	PLBD2
CTSF	2.07e-85	0.415799	0.394	0.158	4.69e-81	N1	CTSF
NFIX	2.61e-85	0.498344	0.744	0.425	5.93e-81	N1	NFIX
TRIP10	2.82e-85	0.530795	0.568	0.287	6.4e-81	N1	TRIP10
HSPH1	2e-84	0.519285	0.643	0.349	4.54e-80	N1	HSPH1
VASN	4.69e-84	0.5511	0.357	0.143	1.06e-79	N1	VASN
SLC16A4	1.13e-83	0.339779	0.184	0.044	2.57e-79	N1	SLC16A4
MT-ND3	1.3e-83	0.350866	1	0.998	2.95e-79	N1	MT-ND3
LMO3	4.26e-83	0.372896	0.154	0.032	9.68e-79	N1	LMO3
ZC3H12A	8.74e-83	0.569451	0.456	0.21	1.98e-78	N1	ZC3H12A
GALNT16	8.75e-83	0.315139	0.199	0.051	1.99e-78	N1	GALNT16
PTHLH	5.55e-82	0.405328	0.16	0.035	1.26e-77	N1	PTHLH
CARMIL1	1.02e-81	0.355727	0.172	0.04	2.31e-77	N1	CARMIL1
CHID1	3.76e-81	0.384112	0.277	0.093	8.54e-77	N1	CHID1
EFHD2	4.46e-81	0.54542	0.373	0.156	1.01e-76	N1	EFHD2
SUMF1	5.37e-81	0.397335	0.274	0.092	1.22e-76	N1	SUMF1
YWHAG	1.4e-80	0.652922	0.541	0.289	3.18e-76	N1	YWHAG
GADD45A	2.71e-80	0.673857	0.428	0.199	6.15e-76	N1	GADD45A
ZNF423	4.93e-80	0.381666	0.206	0.057	1.12e-75	N1	ZNF423
RCAN1	1.02e-79	0.432431	0.228	0.069	2.32e-75	N1	RCAN1
TRIM8	7.79e-79	0.536165	0.544	0.282	1.77e-74	N1	TRIM8
IL6	1.17e-78	0.474816	0.202	0.056	2.65e-74	N1	IL6
LTBP4	1.37e-78	0.491881	0.898	0.642	3.11e-74	N1	LTBP4
NIPAL2	1.42e-78	0.433134	0.25	0.081	3.22e-74	N1	NIPAL2
PRSS23	3.32e-78	0.400094	0.448	0.202	7.53e-74	N1	PRSS23
TMBIM1	4.59e-78	0.462155	0.529	0.264	1.04e-73	N1	TMBIM1
AP3S1	6.3e-78	0.468318	0.455	0.212	1.43e-73	N1	AP3S1
RCN3	7.9e-78	0.459522	0.295	0.109	1.79e-73	N1	RCN3
MIR22HG	4.92e-77	0.388644	0.361	0.145	1.12e-72	N1	MIR22HG
UGP2	5.23e-77	0.505115	0.392	0.169	1.19e-72	N1	UGP2
LAMP1	5.34e-77	0.524653	0.752	0.478	1.21e-72	N1	LAMP1
EIF1AX	5.81e-77	0.527275	0.575	0.311	1.32e-72	N1	EIF1AX
ZFPM2	1.84e-76	0.371761	0.208	0.06	4.17e-72	N1	ZFPM2
BIN1	2.05e-76	0.391785	0.273	0.095	4.65e-72	N1	BIN1
PRRG3	2.44e-76	0.400078	0.237	0.075	5.55e-72	N1	PRRG3
RAB32	6.32e-76	0.381603	0.273	0.095	1.43e-71	N1	RAB32
PRDX4	6.96e-76	0.414141	0.378	0.16	1.58e-71	N1	PRDX4
UST	9.62e-76	0.347123	0.195	0.053	2.18e-71	N1	UST
LAMB2	1.65e-75	0.499755	0.471	0.226	3.75e-71	N1	LAMB2
SLC37A3	2.11e-75	0.412301	0.22	0.068	4.78e-71	N1	SLC37A3
ADAMTS2	2.92e-75	0.437201	0.363	0.152	6.64e-71	N1	ADAMTS2
GLUL	1.45e-74	0.593037	0.747	0.473	3.29e-70	N1	GLUL
GLRX	1.6e-74	0.376068	0.255	0.086	3.63e-70	N1	GLRX
DCUN1D3	3.46e-74	0.387794	0.2	0.058	7.86e-70	N1	DCUN1D3
ZC3HAV1	7.7e-74	0.513916	0.559	0.297	1.75e-69	N1	ZC3HAV1
RASSF4	1.62e-73	0.33846	0.178	0.047	3.69e-69	N1	RASSF4
NTN1	1.9e-73	0.360131	0.186	0.05	4.32e-69	N1	NTN1
DOCK11	1.93e-73	0.366419	0.205	0.06	4.38e-69	N1	DOCK11
NR4A1	2.07e-73	0.451998	0.782	0.493	4.7e-69	N1	NR4A1
MGAT1	3.82e-73	0.458791	0.443	0.211	8.68e-69	N1	MGAT1
ATRAID	5.22e-73	0.457268	0.547	0.285	1.18e-68	N1	ATRAID
ASPA	7.3e-73	0.405588	0.226	0.071	1.66e-68	N1	ASPA
XBP1	1.92e-72	0.496679	0.542	0.282	4.35e-68	N1	XBP1
ARL4C	7.87e-72	0.358996	0.18	0.049	1.79e-67	N1	ARL4C
SPTAN1	8.91e-72	0.483704	0.511	0.258	2.02e-67	N1	SPTAN1
GRN	1.95e-71	0.519329	0.61	0.348	4.43e-67	N1	GRN
EEF1A1	2.54e-71	0.323889	0.999	0.985	5.76e-67	N1	EEF1A1
TLNRD1	3.79e-71	0.381781	0.226	0.073	8.6e-67	N1	TLNRD1
SH3D19	4.06e-71	0.432447	0.396	0.175	9.23e-67	N1	SH3D19
ABL2	1.71e-70	0.546619	0.293	0.116	3.89e-66	N1	ABL2
SLIT2	2.64e-70	0.461916	0.464	0.221	5.99e-66	N1	SLIT2
CCDC69	9.56e-70	0.327183	0.189	0.054	2.17e-65	N1	CCDC69
NTN4	1.8e-69	0.427446	0.31	0.123	4.1e-65	N1	NTN4
CD59	1.87e-69	0.447418	0.651	0.374	4.24e-65	N1	CD59
AKR1C1	3.19e-69	0.316812	0.15	0.035	7.25e-65	N1	AKR1C1
GALNT10	3.5e-69	0.311302	0.175	0.047	7.94e-65	N1	GALNT10
NUCB1	3.65e-69	0.452126	0.598	0.328	8.3e-65	N1	NUCB1
OLFML1	6.88e-69	0.454038	0.432	0.204	1.56e-64	N1	OLFML1
MT-ND2	1.67e-68	0.287806	1	0.999	3.8e-64	N1	MT-ND2
HSP90AA1	1.86e-68	0.370327	0.968	0.861	4.23e-64	N1	HSP90AA1
ANK2	2.39e-68	0.449817	0.33	0.137	5.42e-64	N1	ANK2
CREG1	2.73e-68	0.470163	0.569	0.309	6.2e-64	N1	CREG1
CTSL	6.74e-68	0.523816	0.484	0.245	1.53e-63	N1	CTSL
OAZ1	7.3e-68	0.458637	0.829	0.579	1.66e-63	N1	OAZ1
AHNAK2	1.77e-67	0.383132	0.179	0.051	4.02e-63	N1	AHNAK2
MFAP2	2.72e-67	0.362295	0.273	0.101	6.18e-63	N1	MFAP2
TIPARP	3.49e-67	0.47489	0.471	0.238	7.93e-63	N1	TIPARP
SIRPA	3.67e-67	0.296365	0.193	0.057	8.34e-63	N1	SIRPA
ACTG1	6.08e-67	0.411115	0.973	0.812	1.38e-62	N1	ACTG1
PPIC	8.59e-67	0.486726	0.436	0.214	1.95e-62	N1	PPIC
MAT2A	1.24e-66	0.47889	0.452	0.226	2.82e-62	N1	MAT2A
METTL7A	2e-66	0.399508	0.789	0.49	4.53e-62	N1	METTL7A
VEGFB	2.39e-66	0.428889	0.37	0.165	5.43e-62	N1	VEGFB
WSB1	2.88e-66	0.450861	0.759	0.498	6.54e-62	N1	WSB1
ABL1	5.82e-66	0.474043	0.519	0.276	1.32e-61	N1	ABL1
SQSTM1	6.38e-66	0.490966	0.756	0.494	1.45e-61	N1	SQSTM1
EEF2K	9.1e-66	0.368422	0.207	0.066	2.07e-61	N1	EEF2K
S100A11	1.18e-65	0.422665	0.771	0.494	2.68e-61	N1	S100A11
RARRES2	5.84e-65	0.448559	0.721	0.441	1.33e-60	N1	RARRES2
CDKN1C	6.83e-65	0.464433	0.451	0.223	1.55e-60	N1	CDKN1C
INTS6	1.05e-64	0.400045	0.339	0.146	2.39e-60	N1	INTS6
CAVIN1	2.05e-64	0.395633	0.85	0.582	4.65e-60	N1	CAVIN1
FKBP5	3.68e-64	0.4938	0.668	0.404	8.35e-60	N1	FKBP5
ZBTB16	5.35e-64	0.449524	0.734	0.456	1.22e-59	N1	ZBTB16
TMTC1	6.46e-64	0.415358	0.269	0.104	1.47e-59	N1	TMTC1
TMEM159	1.04e-63	0.34069	0.335	0.141	2.36e-59	N1	TMEM159
ABHD14A	1.41e-63	0.32145	0.201	0.064	3.21e-59	N1	ABHD14A
LTBP3	1.46e-63	0.398473	0.522	0.275	3.31e-59	N1	LTBP3
KIF1B	2.14e-63	0.404879	0.301	0.124	4.86e-59	N1	KIF1B
COPZ2	4.11e-63	0.294563	0.228	0.079	9.33e-59	N1	COPZ2
SNHG29	5.81e-63	0.415257	0.799	0.506	1.32e-58	N1	SNHG29
HSD3B7	7.41e-63	0.338084	0.151	0.04	1.68e-58	N1	HSD3B7
COL6A2	8.7e-63	0.315251	0.96	0.812	1.97e-58	N1	COL6A2
ADI1	1.63e-62	0.424631	0.411	0.2	3.7e-58	N1	ADI1
OAT	1.96e-62	0.419356	0.519	0.278	4.46e-58	N1	OAT
DPYSL3	4.54e-62	0.428298	0.477	0.244	1.03e-57	N1	DPYSL3
VKORC1	1.26e-61	0.368933	0.463	0.233	2.85e-57	N1	VKORC1
GFRA1	1.61e-61	0.278963	0.316	0.129	3.66e-57	N1	GFRA1
LTBP2	1.8e-61	0.49377	0.324	0.141	4.1e-57	N1	LTBP2
BZW1	1.87e-61	0.502852	0.56	0.326	4.24e-57	N1	BZW1
IMPA2	3.07e-61	0.304649	0.175	0.052	6.96e-57	N1	IMPA2
SESTD1	4.23e-61	0.389236	0.368	0.17	9.6e-57	N1	SESTD1
INSIG1	4.7e-61	0.416208	0.305	0.129	1.07e-56	N1	INSIG1
PAM	6.25e-61	0.418606	0.733	0.459	1.42e-56	N1	PAM
TSC22D2	7.3e-61	0.470067	0.404	0.199	1.66e-56	N1	TSC22D2
ANXA4	8.19e-61	0.404018	0.332	0.147	1.86e-56	N1	ANXA4
PCDH9	8.5e-61	0.347796	0.207	0.068	1.93e-56	N1	PCDH9
LOXL1	1.25e-60	0.473403	0.238	0.089	2.84e-56	N1	LOXL1
CHD1	1.82e-60	0.494299	0.44	0.225	4.13e-56	N1	CHD1
MCUB	2.09e-60	0.307077	0.165	0.047	4.74e-56	N1	MCUB
CLIP4	2.36e-60	0.317649	0.195	0.063	5.36e-56	N1	CLIP4
MUSK	4.14e-60	0.371725	0.342	0.151	9.4e-56	N1	MUSK
RAPH1	7.12e-60	0.330319	0.228	0.082	1.62e-55	N1	RAPH1
ELL2	7.6e-60	0.415893	0.299	0.127	1.72e-55	N1	ELL2
GLB1	1.12e-59	0.300301	0.262	0.102	2.54e-55	N1	GLB1
RAB1A	1.13e-59	0.410868	0.626	0.367	2.57e-55	N1	RAB1A
NAMPTP1	1.84e-59	0.378415	0.271	0.109	4.17e-55	N1	NAMPTP1
AIDA	1.94e-59	0.39549	0.511	0.275	4.4e-55	N1	AIDA
TACC1	2.81e-59	0.440515	0.725	0.472	6.38e-55	N1	TACC1
ITGA11	3.72e-59	0.306511	0.233	0.086	8.46e-55	N1	ITGA11
TOB1	4.4e-59	0.399053	0.543	0.297	9.98e-55	N1	TOB1
CDK2AP1	5.03e-59	0.408299	0.45	0.229	1.14e-54	N1	CDK2AP1
COQ10B	6.95e-59	0.35011	0.361	0.166	1.58e-54	N1	COQ10B
TXNRD1	1.09e-58	0.415932	0.271	0.11	2.47e-54	N1	TXNRD1
SKIL	1.29e-58	0.418532	0.41	0.203	2.94e-54	N1	SKIL
PIK3R1	1.48e-58	0.419143	0.672	0.413	3.35e-54	N1	PIK3R1
TNFAIP6	1.51e-58	0.540009	0.26	0.104	3.42e-54	N1	TNFAIP6
PBX3	4.74e-58	0.369196	0.38	0.179	1.08e-53	N1	PBX3
MAN2B2	9.25e-58	0.342558	0.247	0.096	2.1e-53	N1	MAN2B2
B4GALT1	1e-57	0.474707	0.537	0.304	2.27e-53	N1	B4GALT1
MTCH1	1.49e-57	0.362486	0.566	0.315	3.38e-53	N1	MTCH1
ARHGAP21	1.54e-57	0.372745	0.396	0.191	3.49e-53	N1	ARHGAP21
ABHD5	1.63e-57	0.382595	0.251	0.099	3.71e-53	N1	ABHD5
TMED3	2.22e-57	0.33083	0.286	0.12	5.03e-53	N1	TMED3
NUPR1	4.84e-57	0.316172	0.398	0.19	1.1e-52	N1	NUPR1
ATP6V0E1	6.5e-57	0.379583	0.668	0.401	1.48e-52	N1	ATP6V0E1
LITAF	8.29e-57	0.415934	0.637	0.388	1.88e-52	N1	LITAF
NAMPT	1.09e-56	0.453972	0.53	0.302	2.47e-52	N1	NAMPT
GXYLT2	1.11e-56	0.33853	0.214	0.077	2.52e-52	N1	GXYLT2
SRPX	1.27e-56	0.366049	0.605	0.35	2.88e-52	N1	SRPX
H19	1.67e-56	0.46365	0.159	0.047	3.78e-52	N1	H19
TNFAIP3	3.55e-56	0.394576	0.527	0.295	8.06e-52	N1	TNFAIP3
DDX21	4.54e-56	0.596763	0.47	0.262	1.03e-51	N1	DDX21
MXRA7	7.82e-56	0.380417	0.603	0.346	1.78e-51	N1	MXRA7
FGF13	1.07e-55	0.328469	0.175	0.056	2.44e-51	N1	FGF13
HAND2	1.26e-55	0.335996	0.189	0.063	2.87e-51	N1	HAND2
SAMD4B	1.3e-55	0.371582	0.35	0.165	2.95e-51	N1	SAMD4B
SETD7	1.62e-55	0.344249	0.352	0.164	3.67e-51	N1	SETD7
ZYX	2.06e-55	0.430238	0.537	0.308	4.68e-51	N1	ZYX
MYC	2.94e-55	0.417433	0.501	0.28	6.67e-51	N1	MYC
SLC16A7	4.09e-55	0.294685	0.173	0.055	9.3e-51	N1	SLC16A7
CDC42EP4	1.51e-54	0.448533	0.376	0.188	3.43e-50	N1	CDC42EP4
FAXDC2	2.41e-54	0.316881	0.321	0.142	5.46e-50	N1	FAXDC2
GPX8	2.75e-54	0.380819	0.376	0.183	6.24e-50	N1	GPX8
SRPX2	7.5e-54	0.253622	0.202	0.071	1.7e-49	N1	SRPX2
BRI3	1.13e-53	0.375723	0.533	0.301	2.57e-49	N1	BRI3
TUBB6	1.63e-53	0.336868	0.418	0.211	3.69e-49	N1	TUBB6
FLNB	2.41e-53	0.268402	0.193	0.066	5.47e-49	N1	FLNB
APPL2	4.17e-53	0.306477	0.261	0.107	9.46e-49	N1	APPL2
EIF1	4.55e-53	0.318792	0.977	0.865	1.03e-48	N1	EIF1
ARL4D	5.14e-53	0.321134	0.204	0.074	1.17e-48	N1	ARL4D
EMP3	5.42e-53	0.373509	0.531	0.304	1.23e-48	N1	EMP3
TBC1D12	6.04e-53	0.28932	0.198	0.07	1.37e-48	N1	TBC1D12
RHOA	6.5e-53	0.423398	0.845	0.614	1.48e-48	N1	RHOA
KDM6B	6.64e-53	0.512013	0.392	0.204	1.51e-48	N1	KDM6B
RASSF5	9.37e-53	0.315997	0.15	0.045	2.13e-48	N1	RASSF5
ZDHHC7	3.41e-52	0.346342	0.278	0.12	7.74e-48	N1	ZDHHC7
SDF4	3.85e-52	0.371058	0.487	0.268	8.75e-48	N1	SDF4
FKBP10	4.42e-52	0.356351	0.508	0.279	1e-47	N1	FKBP10
TNFAIP8L3	6.15e-52	0.298422	0.165	0.053	1.4e-47	N1	TNFAIP8L3
GOLM1	6.37e-52	0.29328	0.237	0.094	1.45e-47	N1	GOLM1
MAGI2-AS3	6.64e-52	0.329657	0.426	0.217	1.51e-47	N1	MAGI2-AS3
FILIP1	8.8e-52	0.274877	0.209	0.077	2e-47	N1	FILIP1
TPP1	9.13e-52	0.382181	0.56	0.326	2.07e-47	N1	TPP1
HSPA8	9.25e-52	0.396444	0.816	0.58	2.1e-47	N1	HSPA8
COX6C	9.88e-52	0.359043	0.738	0.483	2.24e-47	N1	COX6C
TFPI	1.15e-51	0.335567	0.797	0.532	2.61e-47	N1	TFPI
LAMP2	1.3e-51	0.360854	0.614	0.366	2.94e-47	N1	LAMP2
RAB7A	1.37e-51	0.353497	0.738	0.484	3.11e-47	N1	RAB7A
RBMS1	1.59e-51	0.417808	0.596	0.368	3.61e-47	N1	RBMS1
DDIT4	3.01e-51	0.455186	0.405	0.214	6.84e-47	N1	DDIT4
NFKB1	8.61e-51	0.33156	0.294	0.132	1.95e-46	N1	NFKB1
LRP1	1.95e-50	0.390936	0.839	0.576	4.42e-46	N1	LRP1
MEG3	2.23e-50	0.396775	0.354	0.174	5.07e-46	N1	MEG3
RNH1	2.51e-50	0.308848	0.436	0.229	5.7e-46	N1	RNH1
CRTAP	9.23e-50	0.381573	0.829	0.584	2.1e-45	N1	CRTAP
ARL5B	1.48e-49	0.393846	0.324	0.155	3.37e-45	N1	ARL5B
PLP2	1.5e-49	0.386092	0.484	0.272	3.4e-45	N1	PLP2
HCFC1R1	4.4e-49	0.317368	0.451	0.243	9.98e-45	N1	HCFC1R1
SRGAP1	5.2e-49	0.360941	0.27	0.118	1.18e-44	N1	SRGAP1
PIM1	6.12e-49	0.4023	0.412	0.218	1.39e-44	N1	PIM1
EHBP1	9.2e-49	0.337721	0.301	0.138	2.09e-44	N1	EHBP1
EML1	1.09e-48	0.285403	0.187	0.067	2.47e-44	N1	EML1
BAG3	1.18e-48	0.352446	0.54	0.31	2.67e-44	N1	BAG3
DNAJA1	1.63e-48	0.309205	0.803	0.553	3.7e-44	N1	DNAJA1
PLSCR4	2.6e-48	0.292765	0.356	0.173	5.91e-44	N1	PLSCR4
CUTC	2.8e-48	0.298308	0.226	0.091	6.35e-44	N1	CUTC
MAF	3.06e-48	0.339447	0.549	0.319	6.95e-44	N1	MAF
RDH10	3.65e-48	0.361914	0.298	0.138	8.28e-44	N1	RDH10
EFHD1	6.97e-48	0.329103	0.219	0.088	1.58e-43	N1	EFHD1
STIM1	7.67e-48	0.340484	0.342	0.168	1.74e-43	N1	STIM1
POGLUT3	9.56e-48	0.349643	0.375	0.192	2.17e-43	N1	POGLUT3
PBX1	1.5e-47	0.388797	0.648	0.411	3.4e-43	N1	PBX1
SLC4A7	2.2e-47	0.271512	0.198	0.075	4.99e-43	N1	SLC4A7
SDC2	3.22e-47	0.371506	0.803	0.575	7.3e-43	N1	SDC2
MEIS2	3.34e-47	0.277841	0.307	0.142	7.59e-43	N1	MEIS2
TRIOBP	4e-47	0.347951	0.413	0.221	9.07e-43	N1	TRIOBP
RHOB	4.71e-47	0.267512	0.906	0.654	1.07e-42	N1	RHOB
RPL34	5.21e-47	0.271977	0.995	0.937	1.18e-42	N1	RPL34
NNMT	5.61e-47	0.333444	0.653	0.408	1.27e-42	N1	NNMT
TUBB	8.97e-47	0.3571	0.662	0.417	2.04e-42	N1	TUBB
ITM2B	9.21e-47	0.319449	0.95	0.813	2.09e-42	N1	ITM2B
NFIL3	9.76e-47	0.351896	0.354	0.179	2.22e-42	N1	NFIL3
ERF	1.21e-46	0.359011	0.295	0.139	2.75e-42	N1	ERF
HMGB2	1.32e-46	0.342813	0.404	0.214	3e-42	N1	HMGB2
TPPP3	1.44e-46	0.354813	0.311	0.149	3.27e-42	N1	TPPP3
HDLBP	1.46e-46	0.362198	0.661	0.42	3.33e-42	N1	HDLBP
RPS20	1.96e-46	0.307578	0.979	0.888	4.45e-42	N1	RPS20
SAV1	3.35e-46	0.328414	0.405	0.211	7.61e-42	N1	SAV1
NFIA	4.64e-46	0.295225	0.794	0.533	1.05e-41	N1	NFIA
LASP1	1.51e-45	0.321981	0.424	0.231	3.44e-41	N1	LASP1
TLE3	2.55e-45	0.269833	0.253	0.111	5.8e-41	N1	TLE3
TGFBR1	2.58e-45	0.26154	0.186	0.07	5.85e-41	N1	TGFBR1
GEM	2.58e-45	0.380585	0.506	0.301	5.85e-41	N1	GEM
PCYOX1	2.98e-45	0.333395	0.505	0.293	6.76e-41	N1	PCYOX1
ELF1	6.11e-45	0.3578	0.377	0.199	1.39e-40	N1	ELF1
ASAP2	6.5e-45	0.282085	0.217	0.089	1.48e-40	N1	ASAP2
RECK	1.03e-44	0.266182	0.334	0.162	2.35e-40	N1	RECK
SOD1	1.05e-44	0.318664	0.694	0.454	2.39e-40	N1	SOD1
LATS2	1.22e-44	0.27823	0.346	0.172	2.77e-40	N1	LATS2
MT1E	1.49e-44	0.483662	0.363	0.191	3.39e-40	N1	MT1E
HDAC7	1.77e-44	0.337337	0.343	0.175	4.02e-40	N1	HDAC7
TUBB2A	1.99e-44	0.283061	0.256	0.113	4.51e-40	N1	TUBB2A
FOXRED2	3.94e-44	0.280136	0.173	0.063	8.94e-40	N1	FOXRED2
SSPN	6.53e-44	0.300327	0.615	0.372	1.48e-39	N1	SSPN
SEPTIN2	6.95e-44	0.315269	0.694	0.437	1.58e-39	N1	SEPTIN2
KDSR	7.3e-44	0.302506	0.482	0.276	1.66e-39	N1	KDSR
CALU	1.01e-43	0.364019	0.68	0.447	2.29e-39	N1	CALU
PFKFB3	1.1e-43	0.342672	0.284	0.136	2.5e-39	N1	PFKFB3
STK24	1.37e-43	0.340613	0.473	0.272	3.12e-39	N1	STK24
HEXA	1.83e-43	0.252203	0.329	0.162	4.17e-39	N1	HEXA
HLA-E	2.01e-43	0.350434	0.889	0.703	4.56e-39	N1	HLA-E
FGF10	2.61e-43	0.352815	0.228	0.097	5.93e-39	N1	FGF10
NPDC1	4.2e-43	0.251014	0.191	0.073	9.54e-39	N1	NPDC1
WWP1	7.49e-43	0.288004	0.372	0.194	1.7e-38	N1	WWP1
TPT1	1.18e-42	0.279934	0.988	0.945	2.68e-38	N1	TPT1
SERTAD1	1.23e-42	0.322952	0.395	0.212	2.79e-38	N1	SERTAD1
CXCL12	1.62e-42	0.350593	0.784	0.558	3.68e-38	N1	CXCL12
GLI3	2.59e-42	0.274386	0.259	0.117	5.88e-38	N1	GLI3
LPAR1	3.15e-42	0.274466	0.354	0.18	7.15e-38	N1	LPAR1
FUNDC2	3.98e-42	0.283774	0.399	0.213	9.05e-38	N1	FUNDC2
ARL6IP5	4.35e-42	0.263185	0.565	0.338	9.88e-38	N1	ARL6IP5
YPEL2	5.44e-42	0.344459	0.26	0.121	1.24e-37	N1	YPEL2
NAGLU	6.16e-42	0.260993	0.18	0.069	1.4e-37	N1	NAGLU
CAST	7.05e-42	0.31742	0.757	0.523	1.6e-37	N1	CAST
HBEGF	7.15e-42	0.329961	0.204	0.084	1.62e-37	N1	HBEGF
AEBP1	7.82e-42	0.292891	0.638	0.41	1.78e-37	N1	AEBP1
CLTB	1e-41	0.269483	0.227	0.097	2.27e-37	N1	CLTB
NOLC1	1.12e-41	0.36151	0.445	0.256	2.55e-37	N1	NOLC1
SLC16A1	2.51e-41	0.307093	0.251	0.115	5.7e-37	N1	SLC16A1
SCRN1	4.33e-41	0.296709	0.271	0.128	9.83e-37	N1	SCRN1
OSER1	4.43e-41	0.289112	0.266	0.124	1.01e-36	N1	OSER1
FAM53C	4.54e-41	0.332788	0.251	0.117	1.03e-36	N1	FAM53C
SNX18	5.6e-41	0.264656	0.253	0.116	1.27e-36	N1	SNX18
SERPINE1	7.8e-41	0.499081	0.334	0.174	1.77e-36	N1	SERPINE1
FTH1P10	1.27e-40	0.359595	0.419	0.239	2.89e-36	N1	FTH1P10
IRS2	1.35e-40	0.297665	0.317	0.159	3.07e-36	N1	IRS2
SUMO3	3.04e-40	0.309414	0.386	0.21	6.91e-36	N1	SUMO3
KLF2	3.14e-40	0.388399	0.479	0.294	7.14e-36	N1	KLF2
AZIN1	3.69e-40	0.263322	0.35	0.182	8.39e-36	N1	AZIN1
MEGF9	5.17e-40	0.259885	0.195	0.08	1.17e-35	N1	MEGF9
FTH1P20	5.44e-40	0.346893	0.42	0.241	1.23e-35	N1	FTH1P20
PPP2R2A	6.27e-40	0.26555	0.313	0.158	1.42e-35	N1	PPP2R2A
EGFR	7.87e-40	0.299359	0.472	0.275	1.79e-35	N1	EGFR
ZDHHC9	8.7e-40	0.267768	0.293	0.143	1.98e-35	N1	ZDHHC9
PHLDB2	1.3e-39	0.301748	0.241	0.11	2.94e-35	N1	PHLDB2
PEA15	1.32e-39	0.336194	0.573	0.361	2.99e-35	N1	PEA15
KDELR2	1.51e-39	0.293248	0.478	0.278	3.43e-35	N1	KDELR2
TAGLN2	1.67e-39	0.278766	0.88	0.674	3.8e-35	N1	TAGLN2
EMP1	1.95e-39	0.251916	0.755	0.508	4.43e-35	N1	EMP1
HNRNPA2B1	2.84e-39	0.330731	0.886	0.708	6.45e-35	N1	HNRNPA2B1
PNRC2	3.58e-39	0.320719	0.554	0.345	8.13e-35	N1	PNRC2
RHOBTB3	9.5e-39	0.411834	0.614	0.417	2.16e-34	N1	RHOBTB3
HSPG2	9.72e-39	0.283934	0.302	0.153	2.21e-34	N1	HSPG2
RARG	9.9e-39	0.260363	0.177	0.071	2.25e-34	N1	RARG
FMOD	1.04e-38	0.301702	0.39	0.214	2.37e-34	N1	FMOD
MAP1A	1.18e-38	0.283588	0.251	0.118	2.67e-34	N1	MAP1A
TXNDC15	1.47e-38	0.269375	0.412	0.232	3.34e-34	N1	TXNDC15
MIDEAS	1.53e-38	0.293821	0.279	0.138	3.48e-34	N1	MIDEAS
ARL6IP1	1.91e-38	0.287727	0.477	0.279	4.35e-34	N1	ARL6IP1
KLHL21	4.1e-38	0.261951	0.222	0.099	9.31e-34	N1	KLHL21
SIRT1	7.61e-38	0.25505	0.267	0.128	1.73e-33	N1	SIRT1
CD83	8.82e-38	0.293711	0.151	0.056	2e-33	N1	CD83
RBBP6	1.11e-37	0.276497	0.609	0.391	2.52e-33	N1	RBBP6
RNF187	2.44e-37	0.26237	0.332	0.175	5.54e-33	N1	RNF187
ID2	3.98e-37	0.359235	0.582	0.372	9.03e-33	N1	ID2
CAPN2	6.43e-37	0.269336	0.432	0.247	1.46e-32	N1	CAPN2
DDX5	2.66e-36	0.294927	0.903	0.784	6.04e-32	N1	DDX5
CXCL2	3.37e-36	0.554478	0.269	0.135	7.65e-32	N1	CXCL2
SRSF2	3.59e-36	0.306441	0.535	0.333	8.16e-32	N1	SRSF2
PCSK5	5.62e-36	0.278983	0.196	0.086	1.28e-31	N1	PCSK5
APOL1	1.38e-35	0.254924	0.446	0.262	3.14e-31	N1	APOL1
ATL3	1.53e-35	0.252931	0.334	0.178	3.48e-31	N1	ATL3
IFRD1	1.57e-35	0.293705	0.317	0.167	3.56e-31	N1	IFRD1
ETF1	2.11e-35	0.296307	0.389	0.223	4.78e-31	N1	ETF1
ENO1	4.73e-35	0.311523	0.517	0.322	1.07e-30	N1	ENO1
MAFK	6e-35	0.261747	0.271	0.137	1.36e-30	N1	MAFK
ADAM17	9.75e-35	0.281623	0.226	0.106	2.21e-30	N1	ADAM17
NUP153	1.78e-34	0.250092	0.273	0.139	4.04e-30	N1	NUP153
DPYSL2	6.64e-34	0.278566	0.675	0.459	1.51e-29	N1	DPYSL2
COPA	6.69e-34	0.251146	0.414	0.241	1.52e-29	N1	COPA
CXCL1	4.05e-33	0.791737	0.248	0.127	9.2e-29	N1	CXCL1
TAF1D	4.41e-33	0.255618	0.387	0.223	1e-28	N1	TAF1D
SEC23A	5.8e-33	0.252301	0.284	0.148	1.32e-28	N1	SEC23A
SLC3A2	2.79e-32	0.312468	0.398	0.239	6.33e-28	N1	SLC3A2
TCF7L2	2.82e-32	0.252562	0.42	0.249	6.41e-28	N1	TCF7L2
IGDCC4	3.27e-32	0.254009	0.16	0.067	7.42e-28	N1	IGDCC4
BRD2	6.95e-32	0.344316	0.688	0.484	1.58e-27	N1	BRD2
EIF4H	7.54e-32	0.264909	0.6	0.393	1.71e-27	N1	EIF4H
BTG3	1.25e-31	0.256894	0.323	0.18	2.84e-27	N1	BTG3
MKNK2	1.25e-31	0.277667	0.355	0.203	2.85e-27	N1	MKNK2
ZFHX3	1.84e-31	0.278103	0.467	0.288	4.17e-27	N1	ZFHX3
AMOTL2	1.98e-31	0.269993	0.322	0.178	4.49e-27	N1	AMOTL2
NUFIP2	2.44e-31	0.267485	0.494	0.312	5.53e-27	N1	NUFIP2
IRF2BP2	2.5e-31	0.310738	0.643	0.44	5.67e-27	N1	IRF2BP2
WTAP	3.67e-31	0.284893	0.426	0.26	8.34e-27	N1	WTAP
TLE5	7.82e-30	0.253191	0.652	0.437	1.78e-25	N1	TLE5
TSC22D3	1.08e-29	0.330227	0.735	0.562	2.46e-25	N1	TSC22D3
IRF1	1.47e-29	0.264267	0.569	0.395	3.34e-25	N1	IRF1
YBX1	1.73e-29	0.273791	0.823	0.631	3.93e-25	N1	YBX1
RAN	4.39e-29	0.254984	0.594	0.395	9.96e-25	N1	RAN
CALR	5.1e-29	0.31083	0.82	0.602	1.16e-24	N1	CALR
ZFAND5	1.77e-28	0.295138	0.739	0.548	4.01e-24	N1	ZFAND5
PDPN	4.51e-28	0.275617	0.425	0.262	1.02e-23	N1	PDPN
ATF4	1.51e-27	0.279052	0.76	0.561	3.44e-23	N1	ATF4
GNPNAT1	6.76e-26	0.30624	0.175	0.085	1.53e-21	N1	GNPNAT1
BAZ1A	1.18e-20	0.251327	0.291	0.18	2.68e-16	N1	BAZ1A
MT1X	7.48e-20	0.406619	0.248	0.147	1.7e-15	N1	MT1X
MT1A	9.33e-20	0.522811	0.164	0.086	2.12e-15	N1	MT1A
SPARC	9.26e-19	0.354201	0.959	0.859	2.1e-14	N1	SPARC
MT2A	1.11e-09	0.68723	0.612	0.503	2.53e-05	N1	MT2A
C31	0	1.91335	0.92	0.354	0	N2	C3
IGF1	0	1.81701	0.593	0.142	0	N2	IGF1
SRPX1	0	1.71231	0.818	0.327	0	N2	SRPX
C7	0	1.69307	0.812	0.223	0	N2	C7
CHRDL11	0	1.61365	0.714	0.199	0	N2	CHRDL1
CCDC801	3.7e-302	1.46237	0.965	0.577	8.4e-298	N2	CCDC80
FBLN11	7e-275	1.33687	0.98	0.686	1.59e-270	N2	FBLN1
OGN1	6.1e-264	1.16043	0.932	0.354	1.38e-259	N2	OGN
MGP1	7.78e-264	1.23315	0.985	0.542	1.77e-259	N2	MGP
GPNMB1	1.56e-256	1.28749	0.788	0.301	3.53e-252	N2	GPNMB
SFRP21	1.05e-254	1.06387	0.73	0.217	2.38e-250	N2	SFRP2
GSN1	1.05e-252	1.30317	0.985	0.757	2.38e-248	N2	GSN
GPC31	2.16e-233	1.52988	0.47	0.11	4.92e-229	N2	GPC3
DPT1	2.5e-225	0.954278	0.834	0.344	5.67e-221	N2	DPT
CFH	4e-210	1.60945	0.907	0.635	9.09e-206	N2	CFH
RSPO31	4.24e-200	1.25943	0.533	0.164	9.62e-196	N2	RSPO3
APOD	1.38e-191	2.37208	0.73	0.35	3.13e-187	N2	APOD
CLU1	8.99e-189	1.22817	0.725	0.285	2.04e-184	N2	CLU
COL14A11	3.19e-188	1.05114	0.948	0.651	7.25e-184	N2	COL14A1
DCN1	1.17e-180	0.721154	0.998	0.77	2.65e-176	N2	DCN
SFRP11	2.56e-169	1.38377	0.711	0.341	5.82e-165	N2	SFRP1
ALDH1A11	4.09e-161	1.09971	0.575	0.225	9.29e-157	N2	ALDH1A1
ITM2A1	3.63e-159	0.973551	0.698	0.293	8.25e-155	N2	ITM2A
ADH1B1	2.32e-155	1.01373	0.88	0.522	5.27e-151	N2	ADH1B
GREM11	3.55e-155	1.5248	0.39	0.105	8.07e-151	N2	GREM1
SLIT31	1.35e-154	1.11202	0.701	0.334	3.06e-150	N2	SLIT3
FGL21	5.6e-153	1.04221	0.405	0.117	1.27e-148	N2	FGL2
MYOC	1.79e-150	1.30642	0.218	0.032	4.08e-146	N2	MYOC
SERPING11	2.52e-150	0.791847	0.955	0.776	5.71e-146	N2	SERPING1
PRELP1	1.23e-144	0.815199	0.749	0.322	2.8e-140	N2	PRELP
EFEMP11	2.36e-136	0.865996	0.853	0.493	5.36e-132	N2	EFEMP1
SELENOP	1.45e-135	0.801718	0.937	0.71	3.29e-131	N2	SELENOP
HSPB61	5.53e-130	0.938653	0.765	0.41	1.25e-125	N2	HSPB6
SERPINF11	5.83e-130	0.919569	0.858	0.578	1.32e-125	N2	SERPINF1
PRRX1	1.31e-124	0.984987	0.419	0.146	2.98e-120	N2	PRRX1
PID11	1.65e-124	0.859407	0.688	0.349	3.75e-120	N2	PID1
CFD1	6.87e-117	0.822661	0.874	0.544	1.56e-112	N2	CFD
CILP1	9.09e-115	0.951072	0.563	0.247	2.06e-110	N2	CILP
CAPN6	1.69e-111	1.0266	0.304	0.087	3.83e-107	N2	CAPN6
C1R1	1.74e-111	0.645186	0.973	0.843	3.95e-107	N2	C1R
IGSF101	2.56e-109	0.962536	0.289	0.08	5.82e-105	N2	IGSF10
SVEP11	6.8e-108	1.04762	0.57	0.286	1.54e-103	N2	SVEP1
TIMP21	9.72e-107	0.663641	0.929	0.735	2.21e-102	N2	TIMP2
LINC006321	2.2e-103	1.06224	0.366	0.134	4.99e-99	N2	LINC00632
LUM1	1.77e-101	0.668489	0.961	0.713	4.01e-97	N2	LUM
PTGDS	3.23e-101	1.06954	0.343	0.113	7.34e-97	N2	PTGDS
CYBRD11	3.9e-100	0.798569	0.766	0.51	8.85e-96	N2	CYBRD1
TGFBR31	1.08e-94	0.758968	0.686	0.378	2.46e-90	N2	TGFBR3
FBLN21	1.45e-88	0.539314	0.661	0.326	3.28e-84	N2	FBLN2
ADD31	1.53e-88	0.782479	0.696	0.434	3.48e-84	N2	ADD3
FBLN51	3.65e-87	0.805399	0.694	0.417	8.28e-83	N2	FBLN5
AOX11	4.32e-82	0.774495	0.348	0.135	9.8e-78	N2	AOX1
IGFBP41	9.07e-80	0.794822	0.665	0.413	2.06e-75	N2	IGFBP4
ABI3BP1	2.04e-79	0.525759	0.732	0.433	4.64e-75	N2	ABI3BP
MT-ND21	2.46e-79	0.388974	1	0.999	5.59e-75	N2	MT-ND2
OMD1	5.9e-79	0.792912	0.407	0.174	1.34e-74	N2	OMD
FMO2	3.69e-78	0.718825	0.157	0.032	8.37e-74	N2	FMO2
C1S1	3.2e-74	0.49967	0.957	0.815	7.27e-70	N2	C1S
METTL7A1	1.66e-73	0.702381	0.753	0.508	3.77e-69	N2	METTL7A
CXCL121	2.11e-73	0.766635	0.796	0.565	4.78e-69	N2	CXCL12
MT-ND31	4.24e-73	0.379396	0.999	0.998	9.63e-69	N2	MT-ND3
TIMP31	6.57e-72	0.522382	0.898	0.652	1.49e-67	N2	TIMP3
ABLIM11	8.9e-72	0.705584	0.464	0.222	2.02e-67	N2	ABLIM1
GLUL1	1.09e-71	0.927512	0.715	0.49	2.48e-67	N2	GLUL
KCTD12	2.88e-67	0.904507	0.388	0.188	6.55e-63	N2	KCTD12
SCN7A	3.94e-67	0.4267	0.389	0.164	8.94e-63	N2	SCN7A
FST1	4.2e-67	0.746947	0.28	0.105	9.53e-63	N2	FST
FLRT21	3.42e-66	0.700733	0.28	0.107	7.77e-62	N2	FLRT2
SPTBN1	6.3e-66	0.67846	0.777	0.587	1.43e-61	N2	SPTBN1
PIK3R11	9.35e-66	0.840592	0.64	0.429	2.12e-61	N2	PIK3R1
IL331	2.15e-65	0.659617	0.294	0.116	4.89e-61	N2	IL33
EMP11	1.29e-64	0.765165	0.732	0.522	2.93e-60	N2	EMP1
TXNIP	2.38e-63	0.716145	0.927	0.819	5.41e-59	N2	TXNIP
DAB21	4.07e-63	0.722839	0.534	0.316	9.23e-59	N2	DAB2
SOD31	7.11e-63	0.633435	0.873	0.688	1.61e-58	N2	SOD3
PPL1	7.17e-62	0.641569	0.207	0.067	1.63e-57	N2	PPL
EBF11	6.65e-61	0.634451	0.473	0.245	1.51e-56	N2	EBF1
RNF217	2.36e-60	0.645136	0.255	0.097	5.37e-56	N2	RNF217
NIBAN11	7.15e-60	0.689547	0.454	0.243	1.62e-55	N2	NIBAN1
PSAP1	4.44e-59	0.420232	0.952	0.829	1.01e-54	N2	PSAP
ANGPTL1	1.91e-58	0.699725	0.401	0.203	4.34e-54	N2	ANGPTL1
ZFP36	1.81e-56	0.51621	0.949	0.825	4.11e-52	N2	ZFP36
ADAMTSL3	1.48e-55	0.574737	0.33	0.148	3.36e-51	N2	ADAMTSL3
ABCA6	4.9e-55	0.673468	0.452	0.25	1.11e-50	N2	ABCA6
EIF4A2	1.13e-54	0.509371	0.835	0.674	2.56e-50	N2	EIF4A2
MUSK1	3.49e-54	0.654005	0.339	0.16	7.92e-50	N2	MUSK
ADAMTS1	3.14e-53	0.672904	0.7	0.482	7.13e-49	N2	ADAMTS1
CP	3.28e-53	0.643339	0.445	0.234	7.44e-49	N2	CP
SPARCL1	5.64e-53	0.43798	0.916	0.794	1.28e-48	N2	SPARCL1
SAMHD1	4.84e-52	0.708605	0.637	0.443	1.1e-47	N2	SAMHD1
ABCA8	8.07e-52	0.402753	0.607	0.358	1.83e-47	N2	ABCA8
SLIT21	1.66e-51	0.627068	0.434	0.237	3.78e-47	N2	SLIT2
TNFSF13B	9.61e-51	0.536659	0.216	0.079	2.18e-46	N2	TNFSF13B
SSPN1	1.01e-50	0.598221	0.589	0.387	2.29e-46	N2	SSPN
CD341	1.11e-50	0.494168	0.401	0.197	2.52e-46	N2	CD34
FKBP51	1.36e-50	0.672594	0.617	0.424	3.1e-46	N2	FKBP5
LRP11	1.47e-50	0.521749	0.789	0.595	3.34e-46	N2	LRP1
AHNAK1	2.13e-50	0.5231	0.86	0.72	4.83e-46	N2	AHNAK
ERRFI11	2.53e-50	0.619836	0.509	0.304	5.74e-46	N2	ERRFI1
OSR21	3.18e-50	0.640907	0.287	0.127	7.22e-46	N2	OSR2
ATP1A11	3.43e-50	0.728118	0.55	0.366	7.79e-46	N2	ATP1A1
NFIA1	5.71e-50	0.553576	0.741	0.553	1.3e-45	N2	NFIA
ANXA11	7.29e-50	0.582161	0.707	0.502	1.66e-45	N2	ANXA1
GREM21	8.24e-50	0.693384	0.198	0.072	1.87e-45	N2	GREM2
NFIB	4.33e-49	0.624839	0.511	0.315	9.84e-45	N2	NFIB
FOSB	1.16e-48	0.579829	0.846	0.686	2.63e-44	N2	FOSB
SH3BP51	1.43e-48	0.562058	0.385	0.203	3.26e-44	N2	SH3BP5
DCLK11	3.14e-48	0.593226	0.314	0.151	7.12e-44	N2	DCLK1
WSB11	6.58e-48	0.591475	0.692	0.52	1.49e-43	N2	WSB1
NFIX1	1.83e-47	0.568246	0.643	0.455	4.16e-43	N2	NFIX
ABCA9	1.51e-46	0.570524	0.251	0.107	3.43e-42	N2	ABCA9
KLF41	1.72e-46	0.691383	0.684	0.495	3.9e-42	N2	KLF4
CPVL1	5.55e-46	0.562084	0.304	0.144	1.26e-41	N2	CPVL
RGMA	1.6e-45	0.621297	0.273	0.125	3.63e-41	N2	RGMA
DDR21	3.08e-45	0.583012	0.702	0.525	7e-41	N2	DDR2
PCDH91	1.27e-44	0.522293	0.198	0.075	2.89e-40	N2	PCDH9
EGR1	6.32e-44	0.398495	0.929	0.815	1.44e-39	N2	EGR1
SOCS3	1.28e-43	0.46331	0.798	0.633	2.9e-39	N2	SOCS3
ADAMTSL41	1.36e-43	0.531656	0.484	0.288	3.08e-39	N2	ADAMTSL4
BTG21	2.3e-43	0.605258	0.745	0.573	5.23e-39	N2	BTG2
FAM180A1	2.32e-43	0.567513	0.261	0.119	5.27e-39	N2	FAM180A
OGFRL1	1.35e-42	0.531817	0.232	0.099	3.07e-38	N2	OGFRL1
HAND21	1.93e-42	0.506	0.185	0.069	4.38e-38	N2	HAND2
JUNB	9.46e-42	0.442938	0.925	0.834	2.15e-37	N2	JUNB
FAIM21	5.4e-41	0.527725	0.211	0.087	1.23e-36	N2	FAIM2
PCOLCE1	1.33e-40	0.512434	0.68	0.494	3.02e-36	N2	PCOLCE
C1QTNF7	2.54e-40	0.49216	0.207	0.085	5.77e-36	N2	C1QTNF7
CELF21	2.87e-40	0.571034	0.428	0.254	6.52e-36	N2	CELF2
ZBTB161	2.96e-40	0.56305	0.666	0.479	6.71e-36	N2	ZBTB16
SOD21	5.07e-40	0.640081	0.653	0.476	1.15e-35	N2	SOD2
NEGR1	8.96e-40	0.477673	0.523	0.335	2.03e-35	N2	NEGR1
PXDC11	9.8e-39	0.602157	0.408	0.246	2.23e-34	N2	PXDC1
MYC1	1.26e-37	0.642151	0.461	0.296	2.87e-33	N2	MYC
VGLL31	2.57e-37	0.595427	0.269	0.133	5.85e-33	N2	VGLL3
MT-ND4	5.9e-37	0.262232	1	1	1.34e-32	N2	MT-ND4
FGFR11	7.33e-37	0.462854	0.602	0.423	1.67e-32	N2	FGFR1
CYB5A1	1.22e-36	0.518899	0.382	0.225	2.78e-32	N2	CYB5A
SHISA31	1.71e-36	0.469561	0.206	0.089	3.89e-32	N2	SHISA3
WWP11	3.71e-36	0.526846	0.355	0.204	8.43e-32	N2	WWP1
ZFP36L2	8.37e-36	0.413038	0.823	0.661	1.9e-31	N2	ZFP36L2
SDCBP1	8.47e-36	0.596259	0.554	0.4	1.92e-31	N2	SDCBP
PLPP31	1e-35	0.45043	0.661	0.474	2.28e-31	N2	PLPP3
NRP1	1.1e-35	0.567875	0.321	0.175	2.5e-31	N2	NRP1
GFRA11	2.44e-35	0.588314	0.278	0.143	5.55e-31	N2	GFRA1
MFAP41	8.91e-35	0.360589	0.926	0.75	2.02e-30	N2	MFAP4
MATN2	1.02e-34	0.573511	0.561	0.382	2.31e-30	N2	MATN2
GAS11	1.34e-34	0.476652	0.19	0.081	3.03e-30	N2	GAS1
ABCA10	3.75e-34	0.431092	0.162	0.063	8.52e-30	N2	ABCA10
GSTM51	7.43e-34	0.519411	0.339	0.195	1.69e-29	N2	GSTM5
CST31	1.13e-33	0.30876	0.935	0.829	2.56e-29	N2	CST3
AGTR11	3.19e-33	0.409774	0.181	0.077	7.24e-29	N2	AGTR1
STEAP2	3.33e-33	0.349851	0.187	0.079	7.56e-29	N2	STEAP2
PLTP1	3.89e-33	0.520236	0.593	0.427	8.83e-29	N2	PLTP
CLDN111	5.02e-33	0.468803	0.19	0.083	1.14e-28	N2	CLDN11
JADE1	1.24e-32	0.530287	0.286	0.155	2.81e-28	N2	JADE1
ARID5B	1.73e-32	0.537007	0.583	0.437	3.92e-28	N2	ARID5B
CDKN1A1	4.2e-32	0.594065	0.678	0.544	9.54e-28	N2	CDKN1A
LAMA2	5.54e-32	0.488821	0.548	0.379	1.26e-27	N2	LAMA2
MITF	6.56e-32	0.450389	0.289	0.157	1.49e-27	N2	MITF
SLC38A2	1.02e-31	0.400955	0.735	0.569	2.32e-27	N2	SLC38A2
PAM1	5.58e-31	0.418125	0.648	0.484	1.27e-26	N2	PAM
SPOCK1	7.82e-31	0.446817	0.176	0.076	1.78e-26	N2	SPOCK1
MT-ND1	3.09e-30	0.257652	1	0.996	7.02e-26	N2	MT-ND1
ATF31	3.81e-30	0.467502	0.642	0.484	8.65e-26	N2	ATF3
FGF101	6.92e-30	0.471854	0.216	0.105	1.57e-25	N2	FGF10
THBS21	1.13e-29	0.409444	0.325	0.184	2.56e-25	N2	THBS2
CBLB1	1.15e-29	0.493764	0.315	0.184	2.61e-25	N2	CBLB
COL6A3	1.21e-29	0.403861	0.823	0.688	2.74e-25	N2	COL6A3
MT1X1	5.86e-29	0.764212	0.268	0.148	1.33e-24	N2	MT1X
EGFR1	1.13e-28	0.470943	0.436	0.29	2.56e-24	N2	EGFR
H3-3B	1.36e-28	0.331211	0.851	0.675	3.08e-24	N2	H3-3B
ELN1	1.53e-28	0.529741	0.47	0.315	3.48e-24	N2	ELN
HTRA11	1.82e-28	0.368393	0.593	0.418	4.14e-24	N2	HTRA1
TNFAIP61	1.99e-28	0.510665	0.228	0.116	4.52e-24	N2	TNFAIP6
TENT5A1	3.08e-28	0.578099	0.382	0.247	6.99e-24	N2	TENT5A
FAM13A	3.99e-28	0.482179	0.289	0.163	9.07e-24	N2	FAM13A
ARHGAP211	1.39e-27	0.441838	0.34	0.208	3.15e-23	N2	ARHGAP21
PLSCR41	1.52e-27	0.493108	0.311	0.188	3.45e-23	N2	PLSCR4
TRIP101	1.92e-27	0.507768	0.454	0.317	4.37e-23	N2	TRIP10
CD74	2.32e-27	0.332386	0.473	0.318	5.27e-23	N2	CD74
NFKBIZ1	3.55e-27	0.422121	0.63	0.467	8.05e-23	N2	NFKBIZ
CNTN1	5.21e-27	0.39266	0.162	0.072	1.18e-22	N2	CNTN1
RND3	5.53e-27	0.407367	0.589	0.438	1.26e-22	N2	RND3
STEAP4	6.97e-27	0.358886	0.202	0.096	1.58e-22	N2	STEAP4
ZFAND51	8.54e-27	0.459551	0.691	0.564	1.94e-22	N2	ZFAND5
BMERB1	9.13e-27	0.464843	0.242	0.134	2.07e-22	N2	BMERB1
BOC	1.01e-26	0.448136	0.251	0.137	2.3e-22	N2	BOC
TACC11	3.24e-26	0.421653	0.638	0.497	7.35e-22	N2	TACC1
IL6ST	3.24e-26	0.301536	0.852	0.712	7.35e-22	N2	IL6ST
SPTAN11	9.14e-26	0.45045	0.417	0.284	2.08e-21	N2	SPTAN1
RPS201	1.23e-25	0.256047	0.959	0.895	2.8e-21	N2	RPS20
RNF146	1.6e-25	0.386484	0.225	0.119	3.63e-21	N2	RNF146
ZFPM21	2.69e-25	0.345712	0.161	0.074	6.1e-21	N2	ZFPM2
LSAMP	6.93e-25	0.471654	0.258	0.147	1.57e-20	N2	LSAMP
NDRG11	7.83e-25	0.418939	0.417	0.287	1.78e-20	N2	NDRG1
ECM21	1.37e-24	0.418881	0.33	0.203	3.1e-20	N2	ECM2
NAMPT1	1.54e-24	0.512956	0.454	0.323	3.5e-20	N2	NAMPT
HSP90AA11	2.03e-24	0.319851	0.926	0.872	4.6e-20	N2	HSP90AA1
APP1	2.2e-24	0.304105	0.848	0.726	5e-20	N2	APP
PODN1	3.02e-24	0.390902	0.297	0.177	6.86e-20	N2	PODN
SNHG12	4.59e-24	0.458226	0.186	0.094	1.04e-19	N2	SNHG12
ANXA21	1.03e-23	0.300085	0.816	0.65	2.33e-19	N2	ANXA2
JAM2	2.7e-23	0.309753	0.237	0.128	6.12e-19	N2	JAM2
PLEKHA6	3.01e-23	0.345556	0.183	0.091	6.83e-19	N2	PLEKHA6
HMGB21	3.11e-23	0.374578	0.357	0.23	7.05e-19	N2	HMGB2
ANK21	3.51e-23	0.408879	0.266	0.155	7.97e-19	N2	ANK2
DDX51	1.2e-22	0.352358	0.858	0.796	2.72e-18	N2	DDX5
THBS11	1.23e-22	0.543499	0.596	0.461	2.79e-18	N2	THBS1
IFI16	1.25e-22	0.410644	0.566	0.443	2.84e-18	N2	IFI16
CCNL1	1.42e-22	0.418904	0.596	0.477	3.22e-18	N2	CCNL1
DIO3OS	3.74e-22	0.318008	0.193	0.1	8.49e-18	N2	DIO3OS
SLC29A11	4.65e-22	0.403052	0.225	0.125	1.06e-17	N2	SLC29A1
LGALS3	1.02e-21	0.380708	0.662	0.546	2.31e-17	N2	LGALS3
RAB8B1	1.43e-21	0.366958	0.412	0.284	3.24e-17	N2	RAB8B
ID21	1.47e-21	0.461	0.525	0.39	3.34e-17	N2	ID2
LTBP41	1.48e-21	0.354709	0.79	0.67	3.36e-17	N2	LTBP4
COLEC12	1.89e-21	0.281497	0.44	0.291	4.29e-17	N2	COLEC12
BRD21	2.03e-21	0.392596	0.636	0.501	4.6e-17	N2	BRD2
DEPP1	2.1e-21	0.452576	0.161	0.078	4.77e-17	N2	DEPP1
PTPRD1	2.52e-21	0.409571	0.244	0.143	5.72e-17	N2	PTPRD
BAG31	8.58e-21	0.384483	0.46	0.332	1.95e-16	N2	BAG3
ZNF106	8.86e-21	0.33175	0.529	0.394	2.01e-16	N2	ZNF106
IRS21	1.3e-20	0.361128	0.279	0.172	2.95e-16	N2	IRS2
SNHG291	2.09e-20	0.31685	0.68	0.537	4.73e-16	N2	SNHG29
PROS1	2.19e-20	0.391734	0.415	0.29	4.97e-16	N2	PROS1
SERPINE21	4.32e-20	0.493307	0.424	0.301	9.82e-16	N2	SERPINE2
MCL1	4.71e-20	0.337796	0.692	0.577	1.07e-15	N2	MCL1
MEIS1	4.73e-20	0.368338	0.246	0.146	1.07e-15	N2	MEIS1
LTBP31	6.05e-20	0.367876	0.424	0.302	1.37e-15	N2	LTBP3
CRISPLD2	9.08e-20	0.305015	0.792	0.656	2.06e-15	N2	CRISPLD2
MAF1	1.09e-19	0.427994	0.46	0.343	2.47e-15	N2	MAF
FOXO3	1.22e-19	0.38178	0.619	0.498	2.76e-15	N2	FOXO3
RPL41	1.33e-19	0.253339	0.936	0.863	3.02e-15	N2	RPL41
NT5E1	1.77e-19	0.330991	0.198	0.109	4.03e-15	N2	NT5E
ASPA1	2.59e-19	0.321065	0.168	0.087	5.88e-15	N2	ASPA
CCN2	2.77e-19	0.474043	0.602	0.473	6.28e-15	N2	CCN2
NFIC	5.33e-19	0.335118	0.733	0.625	1.21e-14	N2	NFIC
BNC2	7.27e-19	0.362553	0.222	0.13	1.65e-14	N2	BNC2
TNFAIP21	9.24e-19	0.44614	0.476	0.357	2.1e-14	N2	TNFAIP2
HLA-DRA	1.17e-18	0.25817	0.157	0.078	2.66e-14	N2	HLA-DRA
MT1A1	2.44e-18	0.468711	0.168	0.089	5.53e-14	N2	MT1A
PTGS2	2.89e-18	0.449693	0.349	0.238	6.57e-14	N2	PTGS2
MBP	3.45e-18	0.358283	0.214	0.125	7.84e-14	N2	MBP
LIMA11	5.84e-18	0.330641	0.521	0.398	1.33e-13	N2	LIMA1
DPYD	6.07e-18	0.341346	0.25	0.157	1.38e-13	N2	DPYD
FAXDC21	8.13e-18	0.33577	0.256	0.16	1.85e-13	N2	FAXDC2
CYP7B1	1.06e-17	0.325373	0.157	0.083	2.42e-13	N2	CYP7B1
DDX3X	1.14e-17	0.315104	0.631	0.523	2.59e-13	N2	DDX3X
BCAT11	1.16e-17	0.307464	0.198	0.112	2.63e-13	N2	BCAT1
MIR100HG	1.48e-17	0.294587	0.162	0.087	3.37e-13	N2	MIR100HG
ZDHHC91	1.61e-17	0.396086	0.248	0.157	3.64e-13	N2	ZDHHC9
HSPB81	1.67e-17	0.350175	0.391	0.271	3.79e-13	N2	HSPB8
MATR3	1.85e-17	0.320597	0.51	0.393	4.2e-13	N2	MATR3
PCF11	2.82e-17	0.43165	0.352	0.251	6.41e-13	N2	PCF11
SLC2A3	3.37e-17	0.30111	0.516	0.393	7.65e-13	N2	SLC2A3
MGST11	3.45e-17	0.345742	0.225	0.135	7.83e-13	N2	MGST1
BICC1	4.06e-17	0.324015	0.298	0.196	9.22e-13	N2	BICC1
SH3PXD2B1	4.36e-17	0.351357	0.262	0.171	9.9e-13	N2	SH3PXD2B
ADAM331	4.79e-17	0.357777	0.262	0.167	1.09e-12	N2	ADAM33
SLC19A21	6.16e-17	0.383139	0.239	0.15	1.4e-12	N2	SLC19A2
SRGAP11	6.21e-17	0.390679	0.218	0.133	1.41e-12	N2	SRGAP1
QSOX11	8.83e-17	0.306808	0.531	0.406	2e-12	N2	QSOX1
XIST	1.02e-16	0.398753	0.248	0.152	2.3e-12	N2	XIST
ZC3HAV11	1.07e-16	0.423294	0.43	0.328	2.43e-12	N2	ZC3HAV1
DDAH21	1.17e-16	0.282956	0.37	0.26	2.65e-12	N2	DDAH2
ERGIC11	1.41e-16	0.349816	0.381	0.279	3.2e-12	N2	ERGIC1
CERT1	1.46e-16	0.33114	0.219	0.133	3.31e-12	N2	CERT1
GPRC5A1	1.51e-16	0.274139	0.229	0.136	3.42e-12	N2	GPRC5A
IER31	2.22e-16	0.493475	0.545	0.447	5.03e-12	N2	IER3
PBX11	2.4e-16	0.365373	0.551	0.437	5.44e-12	N2	PBX1
RORA	2.57e-16	0.424988	0.338	0.24	5.83e-12	N2	RORA
SRSF5	2.65e-16	0.276948	0.683	0.573	6.01e-12	N2	SRSF5
C1orf54	2.99e-16	0.299297	0.17	0.095	6.79e-12	N2	C1orf54
SF1	3.71e-16	0.325563	0.502	0.394	8.43e-12	N2	SF1
TPST11	4.46e-16	0.335551	0.249	0.16	1.01e-11	N2	TPST1
PPP1R10	4.85e-16	0.388653	0.326	0.227	1.1e-11	N2	PPP1R10
LIFR	5.54e-16	0.326969	0.271	0.174	1.26e-11	N2	LIFR
CSRNP1	6.42e-16	0.349343	0.45	0.343	1.46e-11	N2	CSRNP1
CHD3	7.37e-16	0.34139	0.311	0.213	1.67e-11	N2	CHD3
SSC5D1	9.73e-16	0.348103	0.394	0.283	2.21e-11	N2	SSC5D
GFPT21	1.03e-15	0.31222	0.312	0.209	2.34e-11	N2	GFPT2
HSPA81	1.04e-15	0.31629	0.719	0.606	2.37e-11	N2	HSPA8
PBX31	1.23e-15	0.32886	0.297	0.201	2.8e-11	N2	PBX3
NET11	1.27e-15	0.276046	0.272	0.176	2.89e-11	N2	NET1
SPON2	2e-15	0.39391	0.615	0.505	4.53e-11	N2	SPON2
CCNG2	2.13e-15	0.308181	0.344	0.245	4.84e-11	N2	CCNG2
CD302	2.87e-15	0.277658	0.515	0.392	6.51e-11	N2	CD302
TIPARP1	3.45e-15	0.389324	0.361	0.265	7.82e-11	N2	TIPARP
STOM	4.53e-15	0.259973	0.629	0.519	1.03e-10	N2	STOM
FMNL2	5.47e-15	0.313525	0.216	0.135	1.24e-10	N2	FMNL2
PLA2G2A1	6.64e-15	0.820095	0.15	0.082	1.51e-10	N2	PLA2G2A
LGALS3BP1	7.66e-15	0.252104	0.821	0.729	1.74e-10	N2	LGALS3BP
DNAJA11	8.85e-15	0.261634	0.69	0.582	2.01e-10	N2	DNAJA1
SAV11	1.28e-14	0.31134	0.326	0.232	2.91e-10	N2	SAV1
POGLUT31	1.45e-14	0.312962	0.303	0.211	3.3e-10	N2	POGLUT3
MT2A1	1.66e-14	0.843308	0.586	0.511	3.76e-10	N2	MT2A
GAS71	1.77e-14	0.397438	0.338	0.247	4.02e-10	N2	GAS7
MAB21L2	1.84e-14	0.297793	0.292	0.199	4.19e-10	N2	MAB21L2
H2AZ11	2.97e-14	0.341738	0.398	0.301	6.75e-10	N2	H2AZ1
HNRNPA2B11	3.14e-14	0.283614	0.814	0.727	7.12e-10	N2	HNRNPA2B1
CREG11	4e-14	0.310758	0.437	0.341	9.08e-10	N2	CREG1
ARL6IP51	5.92e-14	0.278811	0.469	0.363	1.35e-09	N2	ARL6IP5
DPYSL31	6.44e-14	0.303231	0.37	0.271	1.46e-09	N2	DPYSL3
CRTAP1	6.6e-14	0.267062	0.716	0.612	1.5e-09	N2	CRTAP
LEPR1	7.05e-14	0.42935	0.201	0.127	1.6e-09	N2	LEPR
TCAF1	7.19e-14	0.336659	0.318	0.231	1.63e-09	N2	TCAF1
LARP61	8.82e-14	0.308481	0.178	0.107	2e-09	N2	LARP6
RECK1	1.08e-13	0.303651	0.265	0.181	2.45e-09	N2	RECK
CCL2	1.2e-13	0.354065	0.579	0.458	2.73e-09	N2	CCL2
CTSK1	1.36e-13	0.258262	0.684	0.572	3.09e-09	N2	CTSK
SLC39A141	1.49e-13	0.329583	0.228	0.149	3.39e-09	N2	SLC39A14
CCDC71L	1.62e-13	0.347735	0.275	0.187	3.68e-09	N2	CCDC71L
HLA-E1	1.74e-13	0.265712	0.807	0.724	3.96e-09	N2	HLA-E
USP531	1.94e-13	0.361084	0.249	0.164	4.4e-09	N2	USP53
DDIT3	2.36e-13	0.270759	0.151	0.085	5.36e-09	N2	DDIT3
TSPYL2	2.8e-13	0.353063	0.355	0.261	6.35e-09	N2	TSPYL2
ZBTB20	2.81e-13	0.31965	0.498	0.399	6.38e-09	N2	ZBTB20
ARL5B1	2.93e-13	0.418864	0.252	0.174	6.66e-09	N2	ARL5B
IFRD11	3.05e-13	0.335028	0.263	0.182	6.93e-09	N2	IFRD1
SPART	5.13e-13	0.31343	0.349	0.262	1.16e-08	N2	SPART
KDSR1	6.18e-13	0.287441	0.397	0.298	1.4e-08	N2	KDSR
TRIM22	7.08e-13	0.30684	0.285	0.201	1.61e-08	N2	TRIM22
NNMT1	7.65e-13	0.273607	0.546	0.436	1.74e-08	N2	NNMT
DPYSL21	9.44e-13	0.26539	0.584	0.483	2.14e-08	N2	DPYSL2
RAB3IL1	1.04e-12	0.263827	0.176	0.107	2.36e-08	N2	RAB3IL1
AMD11	1.15e-12	0.345994	0.406	0.316	2.62e-08	N2	AMD1
KLF10	1.22e-12	0.319172	0.443	0.351	2.78e-08	N2	KLF10
NIPAL21	1.39e-12	0.309248	0.167	0.102	3.17e-08	N2	NIPAL2
ICAM4	1.48e-12	0.324261	0.155	0.091	3.37e-08	N2	ICAM4
MARCKS	1.5e-12	0.278989	0.498	0.394	3.4e-08	N2	MARCKS
RGCC1	1.77e-12	0.457178	0.272	0.192	4.02e-08	N2	RGCC
MAT2A1	2.07e-12	0.406392	0.336	0.254	4.69e-08	N2	MAT2A
ICAM1	2.22e-12	0.384446	0.343	0.251	5.04e-08	N2	ICAM1
PPM1B	2.52e-12	0.275895	0.219	0.145	5.73e-08	N2	PPM1B
MBNL1	2.56e-12	0.284723	0.47	0.375	5.82e-08	N2	MBNL1
LPAR11	2.63e-12	0.296147	0.283	0.199	5.96e-08	N2	LPAR1
NOVA1	5.43e-12	0.286714	0.295	0.211	1.23e-07	N2	NOVA1
PIM11	6.37e-12	0.394959	0.321	0.241	1.45e-07	N2	PIM1
MAP3K81	6.64e-12	0.255756	0.211	0.139	1.51e-07	N2	MAP3K8
EHBP11	7.84e-12	0.279705	0.23	0.156	1.78e-07	N2	EHBP1
EPHX1	8.16e-12	0.263218	0.37	0.278	1.85e-07	N2	EPHX1
SH3D191	8.33e-12	0.279776	0.284	0.203	1.89e-07	N2	SH3D19
NAMPTP11	1.06e-11	0.322891	0.196	0.128	2.41e-07	N2	NAMPTP1
DDIT41	1.09e-11	0.378705	0.32	0.236	2.46e-07	N2	DDIT4
NOLC11	1.24e-11	0.347859	0.359	0.278	2.83e-07	N2	NOLC1
FIBIN	3.1e-11	0.270868	0.168	0.105	7.03e-07	N2	FIBIN
NFIL31	5.22e-11	0.267003	0.277	0.198	1.19e-06	N2	NFIL3
SREBF1	6.53e-11	0.267024	0.17	0.109	1.48e-06	N2	SREBF1
COL8A11	6.87e-11	0.303452	0.234	0.163	1.56e-06	N2	COL8A1
PAPSS21	7.52e-11	0.290942	0.234	0.164	1.71e-06	N2	PAPSS2
RBBP61	7.9e-11	0.266496	0.506	0.417	1.79e-06	N2	RBBP6
MAPKAP11	9.11e-11	0.340878	0.294	0.22	2.07e-06	N2	MAPKAP1
TMEM1591	1.07e-10	0.270168	0.237	0.165	2.42e-06	N2	TMEM159
TMBIM11	1.11e-10	0.2649	0.381	0.299	2.51e-06	N2	TMBIM1
OGA	1.17e-10	0.278578	0.268	0.194	2.67e-06	N2	OGA
MPZL1	1.31e-10	0.284404	0.28	0.207	2.97e-06	N2	MPZL1
GPRC5B1	1.36e-10	0.287565	0.191	0.128	3.09e-06	N2	GPRC5B
HEXIM1	1.37e-10	0.272591	0.349	0.265	3.1e-06	N2	HEXIM1
GEM1	1.56e-10	0.338395	0.413	0.324	3.55e-06	N2	GEM
KCTD3	1.61e-10	0.27969	0.253	0.182	3.66e-06	N2	KCTD3
EPS15	1.67e-10	0.276063	0.278	0.204	3.8e-06	N2	EPS15
MT1E1	1.81e-10	0.348031	0.285	0.211	4.12e-06	N2	MT1E
ZC3H12A1	2.04e-10	0.314148	0.32	0.242	4.64e-06	N2	ZC3H12A
RHOBTB31	2.1e-10	0.302047	0.518	0.441	4.76e-06	N2	RHOBTB3
OSER11	2.13e-10	0.282977	0.203	0.14	4.84e-06	N2	OSER1
MAGI2-AS31	2.23e-10	0.323136	0.316	0.244	5.07e-06	N2	MAGI2-AS3
HNRNPH1	2.52e-10	0.254944	0.508	0.42	5.71e-06	N2	HNRNPH1
FOXN3	4.44e-10	0.265699	0.37	0.29	1.01e-05	N2	FOXN3
RTN31	6.51e-10	0.25013	0.434	0.352	1.48e-05	N2	RTN3
CHD11	6.78e-10	0.321474	0.327	0.253	1.54e-05	N2	CHD1
TMX4	8.14e-10	0.252774	0.321	0.244	1.85e-05	N2	TMX4
SUMO31	9.85e-10	0.264236	0.302	0.23	2.24e-05	N2	SUMO3
KIDINS220	1.57e-09	0.270556	0.352	0.275	3.57e-05	N2	KIDINS220
FZD7	1.94e-09	0.298404	0.229	0.162	4.4e-05	N2	FZD7
AASS	1.99e-09	0.296388	0.221	0.158	4.53e-05	N2	AASS
MAP3K5	2.63e-09	0.274439	0.17	0.114	5.97e-05	N2	MAP3K5
PRDM2	3.54e-09	0.279179	0.243	0.178	8.03e-05	N2	PRDM2
INSIG11	3.54e-09	0.300583	0.214	0.151	8.04e-05	N2	INSIG1
MAN1A1	3.59e-09	0.288484	0.297	0.226	8.15e-05	N2	MAN1A1
PPP3CB	4.2e-09	0.251747	0.22	0.158	9.53e-05	N2	PPP3CB
RUNX1T1	4.66e-09	0.258028	0.258	0.19	0.000105831	N2	RUNX1T1
TOR1AIP1	6.31e-09	0.263869	0.308	0.239	0.000143283	N2	TOR1AIP1
SNED1	8.05e-09	0.251367	0.225	0.162	0.000182716	N2	SNED1
STING1	1.13e-08	0.256904	0.251	0.188	0.000256218	N2	STING1
CXCL21	1.5e-08	0.369579	0.211	0.15	0.00034045	N2	CXCL2
STK38	1.66e-08	0.261315	0.161	0.109	0.000375911	N2	STK38
SMARCD2	2.49e-08	0.267464	0.23	0.17	0.00056594	N2	SMARCD2
TPM31	3.62e-08	0.262499	0.385	0.317	0.000822551	N2	TPM3
GLI31	3.78e-08	0.272842	0.189	0.135	0.000857226	N2	GLI3
ZMAT3	7.29e-08	0.301606	0.29	0.227	0.00165429	N2	ZMAT3
CREBRF	8.39e-08	0.252131	0.357	0.288	0.00190424	N2	CREBRF
AKAP13	8.98e-08	0.27103	0.47	0.405	0.00203972	N2	AKAP13
AMOTL21	9.1e-08	0.251967	0.256	0.195	0.00206559	N2	AMOTL2
DNAJB4	2.27e-07	0.27761	0.356	0.29	0.00514675	N2	DNAJB4
DDX211	2.85e-07	0.275295	0.356	0.289	0.00646963	N2	DDX21
NUFIP21	4.81e-07	0.262259	0.397	0.336	0.0109325	N2	NUFIP2
CREBBP	8.6e-07	0.270509	0.292	0.237	0.019522	N2	CREBBP
PPP1R18	1.71e-06	0.299845	0.305	0.253	0.0388755	N2	PPP1R18
SYNE1	2.46e-06	0.259624	0.27	0.217	0.0559479	N2	SYNE1
ZFHX31	1.14e-05	0.278885	0.365	0.312	0.259308	N2	ZFHX3
ARRDC3	4.2e-05	0.251119	0.248	0.203	0.954388	N2	ARRDC3
SCN7A1	0	3.20242	0.808	0.126	0	N3	SCN7A
KCNN3	0	3.1325	0.689	0.055	0	N3	KCNN3
C71	0	3.09718	0.901	0.237	0	N3	C7
THBS4	0	2.79807	0.585	0.056	0	N3	THBS4
DPT2	0	2.68541	0.906	0.356	0	N3	DPT
P2RY1	0	2.42216	0.54	0.067	0	N3	P2RY1
LY6H	0	2.37149	0.419	0.007	0	N3	LY6H
FNDC1	0	2.21894	0.452	0.063	0	N3	FNDC1
GUCY1A1	0	1.95241	0.584	0.112	0	N3	GUCY1A1
JAM21	0	1.67761	0.54	0.098	0	N3	JAM2
NRK	0	1.27227	0.285	0.014	0	N3	NRK
RAMP1	8.56e-291	1.18766	0.219	0.007	1.94e-286	N3	RAMP1
TNC	5.39e-274	2.11935	0.481	0.086	1.22e-269	N3	TNC
SNCA	4.62e-267	0.966612	0.252	0.015	1.05e-262	N3	SNCA
MGP2	2.56e-248	1.73406	0.964	0.562	5.81e-244	N3	MGP
ZNF385D	2.5e-236	0.869208	0.17	0.004	5.67e-232	N3	ZNF385D
ADCYAP1R1	1.12e-226	0.951019	0.259	0.023	2.54e-222	N3	ADCYAP1R1
OGN2	4.05e-223	1.41335	0.913	0.38	9.2e-219	N3	OGN
PLCB1	5.14e-209	1.41755	0.396	0.074	1.17e-204	N3	PLCB1
VIPR2	5.84e-193	0.970823	0.249	0.026	1.32e-188	N3	VIPR2
PIEZO2	7.63e-181	1.50476	0.364	0.071	1.73e-176	N3	PIEZO2
PID12	8.19e-176	1.41846	0.746	0.356	1.86e-171	N3	PID1
SPARCL11	1.1e-167	1.03788	0.969	0.793	2.5e-163	N3	SPARCL1
PDE3A	1.6e-167	1.28788	0.386	0.086	3.64e-163	N3	PDE3A
CCL11	1.18e-162	1.2858	0.504	0.14	2.69e-158	N3	CCL11
RGS16	7.87e-147	1.7755	0.45	0.134	1.79e-142	N3	RGS16
PRELP2	2.07e-144	1.24188	0.755	0.339	4.69e-140	N3	PRELP
ZNF1061	9.19e-144	1.46128	0.703	0.379	2.09e-139	N3	ZNF106
CNGA3	3.81e-141	0.639479	0.154	0.012	8.65e-137	N3	CNGA3
SPRY2	1.18e-133	1.34662	0.454	0.152	2.69e-129	N3	SPRY2
SCUBE2	3.17e-133	0.813773	0.301	0.059	7.2e-129	N3	SCUBE2
PDGFRA	9.62e-132	1.31212	0.821	0.568	2.18e-127	N3	PDGFRA
FXYD6	5.66e-128	1.30978	0.595	0.271	1.29e-123	N3	FXYD6
TIAM1	6.71e-128	0.789442	0.168	0.018	1.52e-123	N3	TIAM1
EGR11	3.04e-125	1.12696	0.955	0.817	6.89e-121	N3	EGR1
CNTFR	6.51e-124	0.814193	0.235	0.039	1.48e-119	N3	CNTFR
ADAMTSL31	6.21e-123	1.11327	0.437	0.144	1.41e-118	N3	ADAMTSL3
MATN21	2.94e-120	1.0514	0.723	0.371	6.67e-116	N3	MATN2
STEAP21	9.44e-118	1.02919	0.3	0.07	2.14e-113	N3	STEAP2
ZFP361	5.79e-117	1.16552	0.953	0.83	1.31e-112	N3	ZFP36
PLCL1	3.82e-115	0.845342	0.245	0.047	8.67e-111	N3	PLCL1
AC104083.1	7.54e-115	0.85068	0.257	0.052	1.71e-110	N3	AC104083.1
CITED2	5.96e-114	1.37276	0.563	0.262	1.35e-109	N3	CITED2
ADH1B2	8.58e-113	1.04725	0.857	0.539	1.95e-108	N3	ADH1B
HSPA1B	4.53e-110	1.12189	0.906	0.7	1.03e-105	N3	HSPA1B
TSHZ2	2.32e-106	1.12397	0.51	0.205	5.27e-102	N3	TSHZ2
HSPB62	1.02e-104	1.10771	0.749	0.427	2.31e-100	N3	HSPB6
FOSB1	3.3e-101	1.48123	0.866	0.69	7.5e-97	N3	FOSB
TNFSF15	3.09e-97	0.830642	0.173	0.027	7.01e-93	N3	TNFSF15
CLMP	1.03e-94	1.12316	0.656	0.381	2.33e-90	N3	CLMP
FOS	5.08e-94	0.954736	0.979	0.868	1.15e-89	N3	FOS
ARHGEF26	8.1e-94	0.751248	0.243	0.056	1.84e-89	N3	ARHGEF26
SRPX3	4.31e-93	0.849791	0.683	0.362	9.78e-89	N3	SRPX
SMOC2	1.2e-91	1.05196	0.371	0.128	2.72e-87	N3	SMOC2
DNAJB1	1.31e-91	1.14715	0.839	0.667	2.97e-87	N3	DNAJB1
NDRG2	3.73e-91	1.00116	0.508	0.231	8.48e-87	N3	NDRG2
MAOB	3.23e-90	0.634069	0.182	0.032	7.34e-86	N3	MAOB
NFIA2	3.21e-89	0.943639	0.787	0.555	7.29e-85	N3	NFIA
MN1	7.27e-89	0.765903	0.218	0.048	1.65e-84	N3	MN1
ASPN	1.43e-86	1.01391	0.413	0.156	3.24e-82	N3	ASPN
NFIB1	2.19e-86	1.01786	0.592	0.314	4.98e-82	N3	NFIB
FIBIN1	4.61e-85	1.05767	0.298	0.093	1.05e-80	N3	FIBIN
MT-ND11	5.33e-85	0.474918	0.999	0.997	1.21e-80	N3	MT-ND1
GUCY1B1	7.33e-81	0.792842	0.327	0.106	1.66e-76	N3	GUCY1B1
MEIS21	8.44e-80	0.949898	0.379	0.147	1.92e-75	N3	MEIS2
ZFHX4	1.73e-79	0.816816	0.214	0.051	3.92e-75	N3	ZFHX4
RORA1	7.34e-78	1.02232	0.48	0.228	1.67e-73	N3	RORA
PREX2	1.42e-77	0.851517	0.333	0.114	3.22e-73	N3	PREX2
SH3BP52	2.54e-76	0.949958	0.448	0.203	5.76e-72	N3	SH3BP5
NR4A11	1.65e-74	1.1156	0.758	0.519	3.76e-70	N3	NR4A1
C1QTNF31	4.42e-73	0.872842	0.401	0.161	1e-68	N3	C1QTNF3
FREM1	2.35e-72	0.513031	0.15	0.028	5.32e-68	N3	FREM1
PLCB4	1.19e-71	0.599757	0.157	0.03	2.7e-67	N3	PLCB4
JUNB1	2.61e-71	0.748874	0.953	0.835	5.93e-67	N3	JUNB
MBP1	5.24e-71	0.872281	0.322	0.117	1.19e-66	N3	MBP
DLG2	4.71e-70	0.532267	0.151	0.029	1.07e-65	N3	DLG2
BOC1	4.62e-69	0.771345	0.342	0.131	1.05e-64	N3	BOC
MID1	8.61e-69	0.64164	0.207	0.053	1.95e-64	N3	MID1
MARCKS1	2.08e-68	0.919662	0.636	0.383	4.72e-64	N3	MARCKS
SLIT22	1.21e-67	0.91378	0.479	0.24	2.74e-63	N3	SLIT2
CCN1	5.12e-67	1.05578	0.708	0.474	1.16e-62	N3	CCN1
CRISPLD21	5.15e-67	0.781663	0.815	0.659	1.17e-62	N3	CRISPLD2
ZFP36L21	1.68e-65	0.828244	0.84	0.666	3.8e-61	N3	ZFP36L2
SPON21	3.27e-65	0.798195	0.72	0.498	7.42e-61	N3	SPON2
ABCA91	4.67e-65	0.914351	0.296	0.108	1.06e-60	N3	ABCA9
MT-ND22	8.56e-65	0.374595	1	0.999	1.94e-60	N3	MT-ND2
NFIC1	1.17e-63	0.778577	0.79	0.623	2.65e-59	N3	NFIC
PBX32	1.3e-62	0.893298	0.409	0.192	2.94e-58	N3	PBX3
LAMB1	4.77e-62	0.710376	0.856	0.698	1.08e-57	N3	LAMB1
JUN	3.63e-61	0.823071	0.951	0.879	8.24e-57	N3	JUN
CMKLR1	5.85e-61	0.516812	0.15	0.032	1.33e-56	N3	CMKLR1
RNF150	2.12e-60	0.654683	0.21	0.059	4.82e-56	N3	RNF150
RHOJ	3.63e-59	0.786629	0.335	0.139	8.25e-55	N3	RHOJ
GNG2	6.54e-59	0.728199	0.315	0.123	1.48e-54	N3	GNG2
ATP10D	1.53e-57	0.788657	0.31	0.125	3.48e-53	N3	ATP10D
NRP2	2.53e-57	0.854216	0.252	0.087	5.75e-53	N3	NRP2
ANGPTL21	3.58e-57	0.871758	0.497	0.274	8.12e-53	N3	ANGPTL2
ARHGAP26	2.4e-56	0.683769	0.234	0.077	5.44e-52	N3	ARHGAP26
ATP1B1	5.24e-56	0.63356	0.329	0.128	1.19e-51	N3	ATP1B1
MYH10	1.22e-55	0.740575	0.282	0.107	2.78e-51	N3	MYH10
PIK3R12	1.67e-55	0.818317	0.654	0.436	3.79e-51	N3	PIK3R1
TMEM204	3.52e-55	0.713594	0.33	0.139	8e-51	N3	TMEM204
THUMPD1	9.64e-55	0.81051	0.336	0.148	2.19e-50	N3	THUMPD1
RGMB	1.53e-54	0.683321	0.242	0.085	3.48e-50	N3	RGMB
TGFBR2	1.98e-53	0.837457	0.595	0.403	4.51e-49	N3	TGFBR2
GASK1B	4.66e-53	0.847792	0.481	0.27	1.06e-48	N3	GASK1B
FAM110B	5.69e-53	0.596301	0.218	0.071	1.29e-48	N3	FAM110B
NFKBIZ2	2.61e-52	0.763823	0.693	0.466	5.92e-48	N3	NFKBIZ
STEAP1	2.73e-52	0.64398	0.199	0.061	6.21e-48	N3	STEAP1
CERS6	4.33e-52	0.711673	0.273	0.105	9.84e-48	N3	CERS6
TOMM7	5.03e-52	0.641794	0.807	0.665	1.14e-47	N3	TOMM7
HSPA1A	5.71e-52	0.734001	0.911	0.804	1.3e-47	N3	HSPA1A
CCNI	1.04e-51	0.585304	0.854	0.749	2.35e-47	N3	CCNI
EPHA3	2.31e-51	0.613316	0.337	0.143	5.24e-47	N3	EPHA3
ABCC9	1.2e-50	0.688199	0.2	0.062	2.73e-46	N3	ABCC9
CCL21	3.3e-50	0.937066	0.671	0.452	7.49e-46	N3	CCL2
ZBTB162	5.59e-50	0.700393	0.71	0.482	1.27e-45	N3	ZBTB16
CCDC802	8.1e-50	0.296689	0.904	0.599	1.84e-45	N3	CCDC80
SLC12A2	1.49e-49	0.861485	0.312	0.137	3.37e-45	N3	SLC12A2
LHFPL6	1.73e-49	0.750014	0.639	0.452	3.93e-45	N3	LHFPL6
GLIPR1	6.72e-49	0.810344	0.388	0.197	1.53e-44	N3	GLIPR1
ALDH1A3	1.72e-48	0.740017	0.314	0.135	3.91e-44	N3	ALDH1A3
COL12A11	1.78e-48	0.777419	0.619	0.411	4.03e-44	N3	COL12A1
C1orf21	6.05e-48	0.675655	0.634	0.44	1.37e-43	N3	C1orf21
DAAM1	8.28e-48	0.834391	0.364	0.178	1.88e-43	N3	DAAM1
FZD71	2.05e-47	0.771307	0.33	0.153	4.66e-43	N3	FZD7
FOXN31	2.78e-47	0.794759	0.477	0.281	6.32e-43	N3	FOXN3
IER2	8.96e-47	0.647177	0.79	0.625	2.04e-42	N3	IER2
MT-ND32	2.2e-46	0.321295	1	0.998	4.99e-42	N3	MT-ND3
RGS2	8.48e-46	0.979563	0.491	0.295	1.92e-41	N3	RGS2
COLEC121	1.09e-45	0.664675	0.51	0.289	2.49e-41	N3	COLEC12
MIS18BP1	2.78e-45	0.624134	0.2	0.068	6.32e-41	N3	MIS18BP1
GSN2	3.81e-45	0.25616	0.963	0.769	8.66e-41	N3	GSN
IRS22	9.42e-45	0.761869	0.341	0.169	2.14e-40	N3	IRS2
SPRY1	1.11e-44	0.770769	0.51	0.31	2.52e-40	N3	SPRY1
GRAMD2B	5.64e-44	0.474679	0.164	0.049	1.28e-39	N3	GRAMD2B
APOD1	6.86e-44	0.277425	0.622	0.378	1.56e-39	N3	APOD
PDGFRL1	7.5e-44	0.576702	0.204	0.071	1.7e-39	N3	PDGFRL
PPP1CB	8.93e-44	0.748114	0.566	0.39	2.03e-39	N3	PPP1CB
SLC44A1	9.64e-44	0.79995	0.425	0.244	2.19e-39	N3	SLC44A1
CTSO	3.42e-43	0.68902	0.459	0.271	7.76e-39	N3	CTSO
FKBP52	3.73e-43	0.644305	0.64	0.429	8.47e-39	N3	FKBP5
COL6A31	5.64e-43	0.603442	0.831	0.693	1.28e-38	N3	COL6A3
NCALD	6.83e-43	0.517793	0.179	0.057	1.55e-38	N3	NCALD
JUND	1.22e-42	0.61281	0.905	0.784	2.78e-38	N3	JUND
NIBAN12	2.97e-42	0.705818	0.449	0.252	6.74e-38	N3	NIBAN1
FAM102B	5.61e-41	0.662483	0.269	0.119	1.27e-36	N3	FAM102B
SSR3	6.57e-41	0.698559	0.486	0.302	1.49e-36	N3	SSR3
CIRBP	1.26e-40	0.543528	0.769	0.638	2.85e-36	N3	CIRBP
MEIS11	1.98e-40	0.636232	0.303	0.144	4.51e-36	N3	MEIS1
ITPKB	7.95e-40	0.46874	0.155	0.048	1.8e-35	N3	ITPKB
PPM1K	1.03e-39	0.639465	0.277	0.125	2.34e-35	N3	PPM1K
NEXN	1.15e-39	0.691289	0.539	0.349	2.62e-35	N3	NEXN
BTG1	5.35e-39	0.632901	0.719	0.565	1.22e-34	N3	BTG1
NFASC	6.82e-39	0.618191	0.287	0.133	1.55e-34	N3	NFASC
METTL7A2	3.95e-38	0.586908	0.707	0.523	8.96e-34	N3	METTL7A
CDK14	5.2e-38	0.492586	0.187	0.067	1.18e-33	N3	CDK14
THBS12	7.21e-38	0.823628	0.647	0.461	1.64e-33	N3	THBS1
CREBRF1	8.67e-38	0.68507	0.455	0.279	1.97e-33	N3	CREBRF
KLF21	1.41e-37	0.794425	0.49	0.308	3.21e-33	N3	KLF2
FAM13A1	2.42e-37	0.66999	0.325	0.164	5.49e-33	N3	FAM13A
ZBTB201	3.76e-37	0.750051	0.557	0.396	8.54e-33	N3	ZBTB20
RERG	6.33e-37	0.525848	0.215	0.086	1.44e-32	N3	RERG
GALNT161	1.25e-36	0.566017	0.178	0.065	2.84e-32	N3	GALNT16
SNX5	4.57e-36	0.596748	0.308	0.155	1.04e-31	N3	SNX5
NPM1	9.18e-36	0.490119	0.844	0.745	2.09e-31	N3	NPM1
SGCD	1.16e-35	0.657321	0.308	0.154	2.63e-31	N3	SGCD
ATP2A2	3.16e-35	0.678021	0.519	0.357	7.18e-31	N3	ATP2A2
NT5E2	5.22e-35	0.532256	0.244	0.108	1.18e-30	N3	NT5E
THBS22	6.15e-35	0.738669	0.346	0.187	1.4e-30	N3	THBS2
CCN21	8.19e-35	0.755146	0.65	0.473	1.86e-30	N3	CCN2
SDC21	1.51e-34	0.528873	0.739	0.601	3.42e-30	N3	SDC2
TSPYL21	2.14e-34	0.653197	0.425	0.257	4.87e-30	N3	TSPYL2
TCEAL7	3.84e-34	0.648031	0.267	0.127	8.71e-30	N3	TCEAL7
DUSP6	1.43e-33	0.829618	0.372	0.214	3.24e-29	N3	DUSP6
DEPP11	9.45e-33	0.622882	0.195	0.078	2.15e-28	N3	DEPP1
LIMA12	1.18e-32	0.63495	0.555	0.399	2.69e-28	N3	LIMA1
PRKAR2B	1.19e-32	0.625159	0.435	0.266	2.7e-28	N3	PRKAR2B
ATP1B2	1.48e-32	0.407397	0.18	0.067	3.36e-28	N3	ATP1B2
SSPN2	1.83e-32	0.588043	0.57	0.397	4.14e-28	N3	SSPN
TACC12	2.11e-32	0.554686	0.656	0.501	4.79e-28	N3	TACC1
GOLPH3	7.05e-32	0.570613	0.329	0.182	1.6e-27	N3	GOLPH3
OGFRL11	8.95e-32	0.63513	0.232	0.105	2.03e-27	N3	OGFRL1
EIF4A21	1.36e-31	0.477699	0.792	0.685	3.08e-27	N3	EIF4A2
INSR	3.03e-31	0.599071	0.306	0.161	6.88e-27	N3	INSR
PLXDC21	4.29e-31	0.676297	0.492	0.334	9.75e-27	N3	PLXDC2
IL6ST1	4.46e-31	0.442249	0.833	0.719	1.01e-26	N3	IL6ST
GFPT22	5.2e-31	0.476042	0.37	0.207	1.18e-26	N3	GFPT2
SPTBN11	5.38e-31	0.535593	0.731	0.6	1.22e-26	N3	SPTBN1
SMIM3	6.81e-31	0.517614	0.432	0.26	1.55e-26	N3	SMIM3
KITLG	8.67e-31	0.688827	0.404	0.252	1.97e-26	N3	KITLG
GRINA	4.51e-30	0.559536	0.404	0.251	1.02e-25	N3	GRINA
MTUS1	1.08e-29	0.502485	0.323	0.173	2.45e-25	N3	MTUS1
DGKH	1.41e-29	0.528375	0.195	0.082	3.2e-25	N3	DGKH
VAMP2	2.43e-29	0.53321	0.602	0.454	5.51e-25	N3	VAMP2
RFC1	3.85e-29	0.579507	0.343	0.199	8.74e-25	N3	RFC1
BTG22	3.97e-29	0.598961	0.729	0.582	9.01e-25	N3	BTG2
SGCE	9.36e-29	0.507852	0.561	0.404	2.13e-24	N3	SGCE
AKAP12	4.1e-28	0.511737	0.61	0.452	9.31e-24	N3	AKAP12
MAB21L21	8.33e-28	0.567661	0.344	0.197	1.89e-23	N3	MAB21L2
ALDH1A12	9.65e-28	0.525735	0.42	0.257	2.19e-23	N3	ALDH1A1
ATP6V1B2	1.59e-27	0.541459	0.261	0.135	3.6e-23	N3	ATP6V1B2
PTGIS1	1.93e-27	0.471154	0.305	0.161	4.38e-23	N3	PTGIS
MT-ND5	2.82e-27	0.251071	0.999	0.997	6.41e-23	N3	MT-ND5
TMEM192	4.13e-27	0.46893	0.198	0.089	9.39e-23	N3	TMEM192
EGR2	4.3e-27	0.495084	0.203	0.092	9.76e-23	N3	EGR2
UACA	4.52e-27	0.524031	0.384	0.235	1.03e-22	N3	UACA
PRXL2A	4.96e-27	0.482939	0.155	0.061	1.13e-22	N3	PRXL2A
SLC8A1	1.15e-26	0.489657	0.186	0.081	2.61e-22	N3	SLC8A1
FOXO31	2e-26	0.535248	0.648	0.5	4.54e-22	N3	FOXO3
PDE1A	3.87e-26	0.469142	0.231	0.112	8.8e-22	N3	PDE1A
MIR100HG1	6.46e-26	0.565909	0.19	0.086	1.47e-21	N3	MIR100HG
GHR	6.68e-26	0.530974	0.244	0.125	1.52e-21	N3	GHR
NRP11	1.61e-25	0.577126	0.314	0.182	3.66e-21	N3	NRP1
MTND1P23	1.75e-25	0.44954	0.703	0.567	3.98e-21	N3	MTND1P23
CEBPD	4.43e-25	0.412918	0.86	0.744	1.01e-20	N3	CEBPD
MCL11	7.23e-25	0.480789	0.703	0.581	1.64e-20	N3	MCL1
ALDH6A1	9.49e-25	0.571835	0.241	0.125	2.16e-20	N3	ALDH6A1
SOD22	1.53e-24	0.490065	0.644	0.485	3.47e-20	N3	SOD2
RASSF8	1.59e-24	0.582093	0.249	0.134	3.61e-20	N3	RASSF8
RDH101	1.6e-24	0.605797	0.276	0.153	3.64e-20	N3	RDH10
SPART1	5.19e-24	0.538421	0.392	0.26	1.18e-19	N3	SPART
PTEN	6.97e-24	0.532553	0.576	0.458	1.58e-19	N3	PTEN
HLF	7.43e-24	0.417526	0.169	0.074	1.69e-19	N3	HLF
FLCN	8.95e-24	0.472078	0.256	0.139	2.03e-19	N3	FLCN
KLF101	1.16e-23	0.635949	0.484	0.35	2.63e-19	N3	KLF10
SOCS31	1.21e-23	0.493463	0.778	0.642	2.74e-19	N3	SOCS3
AFF1	1.59e-23	0.617525	0.306	0.186	3.62e-19	N3	AFF1
SVEP12	2.15e-23	0.42847	0.46	0.31	4.87e-19	N3	SVEP1
TTC3	4.01e-23	0.559494	0.524	0.401	9.11e-19	N3	TTC3
PHF13	4.59e-23	0.512407	0.247	0.134	1.04e-18	N3	PHF13
SAMHD11	6.39e-23	0.37309	0.616	0.453	1.45e-18	N3	SAMHD1
CCNL11	8.77e-23	0.54618	0.602	0.481	1.99e-18	N3	CCNL1
GPC6	9.46e-23	0.526495	0.524	0.384	2.15e-18	N3	GPC6
NID1	9.84e-23	0.474248	0.668	0.542	2.24e-18	N3	NID1
ENPP2	1.04e-22	0.314882	0.158	0.066	2.36e-18	N3	ENPP2
CD3021	1.07e-22	0.417381	0.546	0.394	2.43e-18	N3	CD302
MAMDC2	1.08e-22	0.494302	0.351	0.215	2.45e-18	N3	MAMDC2
JADE11	1.25e-22	0.549515	0.281	0.161	2.85e-18	N3	JADE1
RALGPS2	1.95e-22	0.36617	0.163	0.07	4.43e-18	N3	RALGPS2
AZI2	2.2e-22	0.494005	0.329	0.205	5.01e-18	N3	AZI2
TMX41	2.74e-22	0.604185	0.366	0.242	6.21e-18	N3	TMX4
BNC21	1.13e-21	0.521804	0.242	0.131	2.58e-17	N3	BNC2
SLC1A5	2.7e-21	0.451281	0.37	0.24	6.14e-17	N3	SLC1A5
LRP12	2.72e-21	0.348628	0.735	0.609	6.17e-17	N3	LRP1
WBP2	3.44e-21	0.511127	0.323	0.206	7.8e-17	N3	WBP2
MTSS2	1.91e-20	0.374101	0.173	0.081	4.33e-16	N3	MTSS2
AC243919.1	7.92e-20	0.477529	0.504	0.382	1.8e-15	N3	AC243919.1
RAB3IL11	8.14e-20	0.466402	0.203	0.107	1.85e-15	N3	RAB3IL1
BTBD3	1.03e-19	0.415133	0.187	0.093	2.35e-15	N3	BTBD3
FGFR12	1.6e-19	0.442979	0.56	0.435	3.64e-15	N3	FGFR1
FGF102	1.95e-19	0.449771	0.208	0.11	4.44e-15	N3	FGF10
QSOX12	1.98e-19	0.37525	0.552	0.408	4.5e-15	N3	QSOX1
CSDE1	2.19e-19	0.455254	0.655	0.566	4.96e-15	N3	CSDE1
HSP90AB1	3.14e-19	0.338119	0.949	0.898	7.13e-15	N3	HSP90AB1
TNRC6A	3.28e-19	0.48989	0.344	0.226	7.45e-15	N3	TNRC6A
PTGS21	8.72e-19	0.641569	0.357	0.242	1.98e-14	N3	PTGS2
LRRN4CL1	1.19e-18	0.452542	0.292	0.18	2.69e-14	N3	LRRN4CL
TXNIP1	1.85e-18	0.385406	0.889	0.827	4.21e-14	N3	TXNIP
PKD2	2.69e-18	0.479199	0.378	0.26	6.1e-14	N3	PKD2
RPL36	3.15e-18	0.329738	0.852	0.811	7.15e-14	N3	RPL36
IER5	3.46e-18	0.573968	0.388	0.275	7.86e-14	N3	IER5
HSP90AA12	3.65e-18	0.582311	0.906	0.876	8.28e-14	N3	HSP90AA1
PRDX6	4.16e-18	0.439671	0.487	0.38	9.46e-14	N3	PRDX6
PBX12	4.73e-18	0.402108	0.569	0.44	1.07e-13	N3	PBX1
NRIP1	7.23e-18	0.446972	0.282	0.172	1.64e-13	N3	NRIP1
GADD45B	9.62e-18	0.532757	0.644	0.532	2.19e-13	N3	GADD45B
DDX3Y	9.98e-18	0.433691	0.259	0.154	2.27e-13	N3	DDX3Y
YPEL3	1.03e-17	0.461404	0.327	0.217	2.34e-13	N3	YPEL3
CCND2	1.54e-17	0.422126	0.507	0.38	3.51e-13	N3	CCND2
TRA2B	1.69e-17	0.466487	0.519	0.408	3.84e-13	N3	TRA2B
GNAQ	2.21e-17	0.48252	0.334	0.226	5.01e-13	N3	GNAQ
ADH5	2.26e-17	0.455177	0.459	0.349	5.13e-13	N3	ADH5
MBNL11	2.66e-17	0.408693	0.487	0.377	6.05e-13	N3	MBNL1
EMP12	2.99e-17	0.426664	0.663	0.539	6.79e-13	N3	EMP1
PCDH18	3.41e-17	0.51629	0.454	0.344	7.74e-13	N3	PCDH18
KDSR2	3.49e-17	0.503636	0.409	0.301	7.92e-13	N3	KDSR
H6PD	3.73e-17	0.449061	0.307	0.2	8.46e-13	N3	H6PD
KLHL42	3.85e-17	0.415526	0.188	0.1	8.73e-13	N3	KLHL42
CCNG21	4.45e-17	0.451849	0.362	0.247	1.01e-12	N3	CCNG2
PAM2	5.36e-17	0.449837	0.601	0.496	1.22e-12	N3	PAM
SMARCA2	5.36e-17	0.523177	0.401	0.294	1.22e-12	N3	SMARCA2
GALNT2	7.49e-17	0.493031	0.296	0.195	1.7e-12	N3	GALNT2
PPP1CC	1.03e-16	0.475727	0.44	0.335	2.33e-12	N3	PPP1CC
WASL	1.28e-16	0.474555	0.356	0.249	2.9e-12	N3	WASL
AKT3	1.96e-16	0.469492	0.31	0.205	4.46e-12	N3	AKT3
SULF1	2.04e-16	0.440702	0.356	0.242	4.63e-12	N3	SULF1
EIF4B	2.52e-16	0.453816	0.61	0.529	5.73e-12	N3	EIF4B
PHF3	3e-16	0.409337	0.437	0.322	6.81e-12	N3	PHF3
ACTG11	3.49e-16	0.26562	0.909	0.833	7.92e-12	N3	ACTG1
OMD2	3.71e-16	0.412293	0.306	0.195	8.42e-12	N3	OMD
NFIX2	4.32e-16	0.394567	0.588	0.469	9.8e-12	N3	NFIX
VEGFB1	6.68e-16	0.441113	0.292	0.191	1.52e-11	N3	VEGFB
ATXN1	7.99e-16	0.468821	0.225	0.134	1.81e-11	N3	ATXN1
BEX3	8.38e-16	0.39918	0.474	0.367	1.9e-11	N3	BEX3
ABLIM12	8.41e-16	0.341493	0.37	0.242	1.91e-11	N3	ABLIM1
C1QTNF71	1.35e-15	0.35115	0.176	0.094	3.07e-11	N3	C1QTNF7
DAB22	1.37e-15	0.44407	0.441	0.335	3.1e-11	N3	DAB2
FBLN52	1.46e-15	0.382426	0.581	0.441	3.31e-11	N3	FBLN5
PDE7B	1.69e-15	0.302583	0.15	0.073	3.84e-11	N3	PDE7B
FNBP1	1.81e-15	0.423473	0.256	0.16	4.11e-11	N3	FNBP1
PPP1R15A	2.11e-15	0.364828	0.758	0.663	4.78e-11	N3	PPP1R15A
IL332	2.51e-15	0.418248	0.223	0.131	5.7e-11	N3	IL33
DUSP1	3.01e-15	0.498606	0.704	0.607	6.83e-11	N3	DUSP1
HAND22	3.21e-15	0.361557	0.153	0.078	7.3e-11	N3	HAND2
YWHAQ	3.79e-15	0.437679	0.527	0.44	8.6e-11	N3	YWHAQ
SYTL4	4.15e-15	0.400036	0.159	0.083	9.42e-11	N3	SYTL4
TLE51	4.64e-15	0.395271	0.562	0.464	1.05e-10	N3	TLE5
SLC40A1	5.28e-15	0.463028	0.219	0.13	1.2e-10	N3	SLC40A1
COL8A12	8.92e-15	0.397103	0.263	0.163	2.02e-10	N3	COL8A1
SNHG14	8.93e-15	0.367442	0.179	0.098	2.03e-10	N3	SNHG14
SPOCK11	8.94e-15	0.434158	0.157	0.082	2.03e-10	N3	SPOCK1
SC5D	1.03e-14	0.333598	0.16	0.085	2.35e-10	N3	SC5D
ECHDC2	1.07e-14	0.361043	0.217	0.127	2.42e-10	N3	ECHDC2
RNF122	1.36e-14	0.402036	0.159	0.085	3.1e-10	N3	RNF122
HSPA82	1.82e-14	0.520749	0.707	0.612	4.14e-10	N3	HSPA8
TOR1AIP11	1.82e-14	0.347623	0.343	0.238	4.14e-10	N3	TOR1AIP1
CRTAP2	1.87e-14	0.331275	0.702	0.618	4.24e-10	N3	CRTAP
EIF5	1.94e-14	0.343072	0.56	0.446	4.4e-10	N3	EIF5
MXI1	2.71e-14	0.449143	0.294	0.198	6.15e-10	N3	MXI1
ATN1	2.95e-14	0.386675	0.504	0.406	6.7e-10	N3	ATN1
FAM126A	3.34e-14	0.424636	0.241	0.153	7.58e-10	N3	FAM126A
DZIP1	8.33e-14	0.356507	0.238	0.149	1.89e-09	N3	DZIP1
HNRNPF	9.79e-14	0.416451	0.433	0.338	2.22e-09	N3	HNRNPF
LIN7C	1.06e-13	0.319276	0.163	0.089	2.4e-09	N3	LIN7C
PHF1	1.2e-13	0.40474	0.21	0.129	2.72e-09	N3	PHF1
CSRNP11	1.33e-13	0.474318	0.441	0.349	3.01e-09	N3	CSRNP1
BICC11	1.38e-13	0.401181	0.294	0.201	3.13e-09	N3	BICC1
CCND3	1.52e-13	0.322824	0.186	0.107	3.45e-09	N3	CCND3
CNN3	1.73e-13	0.374383	0.675	0.584	3.93e-09	N3	CNN3
NUCKS1	2.19e-13	0.295189	0.774	0.726	4.98e-09	N3	NUCKS1
ITPRID2	2.44e-13	0.405654	0.227	0.142	5.54e-09	N3	ITPRID2
AMOTL22	4.01e-13	0.410618	0.284	0.194	9.1e-09	N3	AMOTL2
TOR1AIP2	5.29e-13	0.413707	0.239	0.154	1.2e-08	N3	TOR1AIP2
TMTC2	5.3e-13	0.329561	0.178	0.102	1.2e-08	N3	TMTC2
UBE2H	5.37e-13	0.359426	0.433	0.336	1.22e-08	N3	UBE2H
RFLNB	7.65e-13	0.267014	0.239	0.148	1.74e-08	N3	RFLNB
PPFIBP1	7.81e-13	0.40487	0.321	0.227	1.77e-08	N3	PPFIBP1
FMOD1	7.87e-13	0.406877	0.329	0.235	1.79e-08	N3	FMOD
TIPARP2	8.85e-13	0.396997	0.369	0.268	2.01e-08	N3	TIPARP
SLC2A31	9.16e-13	0.447421	0.497	0.401	2.08e-08	N3	SLC2A3
ZFHX32	9.72e-13	0.426682	0.411	0.309	2.21e-08	N3	ZFHX3
COL27A1	1.22e-12	0.294366	0.175	0.098	2.76e-08	N3	COL27A1
FAM171B	1.35e-12	0.32939	0.163	0.091	3.06e-08	N3	FAM171B
STOM1	1.47e-12	0.300409	0.626	0.523	3.33e-08	N3	STOM
PNRC21	1.58e-12	0.395588	0.459	0.372	3.58e-08	N3	PNRC2
LRP6	1.61e-12	0.356282	0.174	0.101	3.66e-08	N3	LRP6
ABHD2	1.74e-12	0.452085	0.278	0.192	3.95e-08	N3	ABHD2
BEX4	1.8e-12	0.351938	0.199	0.122	4.1e-08	N3	BEX4
ZRANB1	2.71e-12	0.375987	0.257	0.172	6.16e-08	N3	ZRANB1
BPTF	3.03e-12	0.404183	0.405	0.311	6.88e-08	N3	BPTF
LRP5	3.34e-12	0.371615	0.182	0.108	7.59e-08	N3	LRP5
MAP3K20	3.73e-12	0.307054	0.48	0.381	8.47e-08	N3	MAP3K20
AGO2	3.87e-12	0.394738	0.247	0.165	8.78e-08	N3	AGO2
CLK1	3.99e-12	0.408181	0.406	0.319	9.06e-08	N3	CLK1
TRIM56	6.27e-12	0.399839	0.294	0.207	1.42e-07	N3	TRIM56
FAM162A	6.64e-12	0.352065	0.205	0.127	1.51e-07	N3	FAM162A
CDR2	8.42e-12	0.314018	0.173	0.102	1.91e-07	N3	CDR2
ERAP2	8.93e-12	0.392525	0.264	0.179	2.03e-07	N3	ERAP2
MXRA71	9.44e-12	0.351437	0.47	0.382	2.14e-07	N3	MXRA7
WASF2	1.59e-11	0.332657	0.553	0.476	3.62e-07	N3	WASF2
KPNB1	1.7e-11	0.34996	0.465	0.373	3.87e-07	N3	KPNB1
EPB41L4A-AS1	1.76e-11	0.33787	0.205	0.129	3.99e-07	N3	EPB41L4A-AS1
MXRA5	1.81e-11	0.341485	0.556	0.449	4.12e-07	N3	MXRA5
ITPR1	1.95e-11	0.334527	0.202	0.127	4.43e-07	N3	ITPR1
SPATA6	2.08e-11	0.37717	0.18	0.11	4.72e-07	N3	SPATA6
ST13	2.6e-11	0.347291	0.584	0.518	5.9e-07	N3	ST13
ZNF704	2.97e-11	0.418275	0.203	0.129	6.75e-07	N3	ZNF704
OXR1	4.01e-11	0.41063	0.217	0.142	9.11e-07	N3	OXR1
PRRC2C	4.19e-11	0.335899	0.541	0.465	9.52e-07	N3	PRRC2C
KLHL24	4.2e-11	0.384206	0.247	0.169	9.54e-07	N3	KLHL24
AASS1	4.28e-11	0.400023	0.236	0.159	9.71e-07	N3	AASS
MPHOSPH8	4.53e-11	0.354428	0.405	0.316	1.03e-06	N3	MPHOSPH8
PGPEP1	4.73e-11	0.282794	0.155	0.089	1.07e-06	N3	PGPEP1
SAMD4A	6.4e-11	0.316248	0.163	0.097	1.45e-06	N3	SAMD4A
SERTAD3	7.63e-11	0.279715	0.156	0.091	1.73e-06	N3	SERTAD3
PER2	7.78e-11	0.401172	0.229	0.153	1.77e-06	N3	PER2
WWP12	8.13e-11	0.393228	0.296	0.217	1.84e-06	N3	WWP1
MYADM	1.12e-10	0.264135	0.724	0.647	2.54e-06	N3	MYADM
RBFOX2	1.16e-10	0.34723	0.462	0.384	2.63e-06	N3	RBFOX2
BRD4	1.4e-10	0.378034	0.395	0.315	3.19e-06	N3	BRD4
PHIP	1.49e-10	0.370457	0.323	0.24	3.39e-06	N3	PHIP
XPNPEP1	1.59e-10	0.288596	0.196	0.125	3.61e-06	N3	XPNPEP1
TCAF11	1.72e-10	0.362833	0.318	0.234	3.9e-06	N3	TCAF1
ZMYND11	1.87e-10	0.365938	0.335	0.257	4.24e-06	N3	ZMYND11
PCBP2	1.88e-10	0.275595	0.687	0.624	4.27e-06	N3	PCBP2
LSAMP1	2.22e-10	0.385627	0.228	0.155	5.03e-06	N3	LSAMP
WWC3	2.25e-10	0.31625	0.154	0.091	5.11e-06	N3	WWC3
FOXP1	2.76e-10	0.363191	0.383	0.3	6.27e-06	N3	FOXP1
SPRED2	2.81e-10	0.336485	0.189	0.122	6.37e-06	N3	SPRED2
KLF42	2.9e-10	0.727524	0.581	0.514	6.58e-06	N3	KLF4
CBX5	2.95e-10	0.302392	0.272	0.19	6.7e-06	N3	CBX5
DDIT31	3.05e-10	0.260706	0.151	0.088	6.93e-06	N3	DDIT3
ALKBH5	3.71e-10	0.367698	0.262	0.185	8.42e-06	N3	ALKBH5
CHIC2	4.1e-10	0.336412	0.303	0.221	9.3e-06	N3	CHIC2
MED13L	5.21e-10	0.36526	0.33	0.25	1.18e-05	N3	MED13L
ARID1B	6.62e-10	0.313565	0.265	0.187	1.5e-05	N3	ARID1B
MIB1	6.67e-10	0.393088	0.252	0.18	1.51e-05	N3	MIB1
TNS2	6.82e-10	0.342218	0.314	0.236	1.55e-05	N3	TNS2
ZBTB38	6.92e-10	0.380294	0.296	0.219	1.57e-05	N3	ZBTB38
MBNL2	7.27e-10	0.37365	0.305	0.229	1.65e-05	N3	MBNL2
ZDHHC92	8.14e-10	0.385554	0.234	0.162	1.85e-05	N3	ZDHHC9
YBX3	8.73e-10	0.264088	0.659	0.59	1.98e-05	N3	YBX3
WAC	9.98e-10	0.355548	0.441	0.362	2.27e-05	N3	WAC
DPYSL22	1.24e-09	0.331515	0.561	0.49	2.82e-05	N3	DPYSL2
ARHGAP10	1.47e-09	0.334938	0.323	0.245	3.34e-05	N3	ARHGAP10
RBMX	1.6e-09	0.304294	0.556	0.485	3.64e-05	N3	RBMX
NCOA3	2.62e-09	0.382486	0.207	0.141	5.94e-05	N3	NCOA3
MATR31	2.95e-09	0.345109	0.478	0.402	6.7e-05	N3	MATR3
OIP5-AS1	3.12e-09	0.377884	0.271	0.198	7.08e-05	N3	OIP5-AS1
EXTL2	3.3e-09	0.311388	0.185	0.12	7.5e-05	N3	EXTL2
MPDZ	3.73e-09	0.337314	0.171	0.11	8.48e-05	N3	MPDZ
ZBTB10	5.59e-09	0.285487	0.235	0.164	0.000126826	N3	ZBTB10
CDIPT	5.73e-09	0.349157	0.351	0.276	0.000130142	N3	CDIPT
WSB12	5.76e-09	0.290218	0.607	0.536	0.000130674	N3	WSB1
OBSL1	5.76e-09	0.269954	0.192	0.127	0.000130762	N3	OBSL1
DDIT42	5.8e-09	0.340933	0.317	0.239	0.000131748	N3	DDIT4
BRD22	6.22e-09	0.323035	0.579	0.513	0.000141343	N3	BRD2
DDX17	6.28e-09	0.286353	0.647	0.587	0.000142541	N3	DDX17
WDR26	6.82e-09	0.361614	0.295	0.227	0.000154823	N3	WDR26
MID1IP1	7.21e-09	0.39706	0.214	0.148	0.000163694	N3	MID1IP1
ZBTB7A	9.09e-09	0.355276	0.389	0.318	0.000206457	N3	ZBTB7A
USP22	1.08e-08	0.362085	0.325	0.255	0.000245026	N3	USP22
ARMCX1	1.09e-08	0.340736	0.244	0.175	0.000247563	N3	ARMCX1
WBP1L	1.12e-08	0.32603	0.159	0.102	0.000254855	N3	WBP1L
RERE	1.21e-08	0.384492	0.346	0.279	0.000274117	N3	RERE
SRSF3	1.22e-08	0.30475	0.571	0.499	0.000277017	N3	SRSF3
SMAD5	1.23e-08	0.343231	0.29	0.219	0.000279704	N3	SMAD5
SRSF7	1.3e-08	0.344056	0.425	0.353	0.000295453	N3	SRSF7
UGCG	1.39e-08	0.38705	0.31	0.236	0.000316203	N3	UGCG
RPRD2	1.41e-08	0.321948	0.199	0.137	0.000319485	N3	RPRD2
NPEPPS	1.56e-08	0.32029	0.284	0.215	0.000354356	N3	NPEPPS
SH3PXD2B2	1.74e-08	0.307337	0.244	0.176	0.000394836	N3	SH3PXD2B
IGSF8	1.75e-08	0.286858	0.168	0.109	0.000397467	N3	IGSF8
MITF1	1.85e-08	0.346304	0.237	0.169	0.000419264	N3	MITF
ABL11	1.87e-08	0.316182	0.384	0.311	0.000424303	N3	ABL1
TNFAIP62	1.87e-08	0.25101	0.189	0.125	0.000424583	N3	TNFAIP6
KDELR1	1.92e-08	0.290533	0.558	0.497	0.000435529	N3	KDELR1
STXBP1	2.16e-08	0.295566	0.182	0.121	0.000489952	N3	STXBP1
CAMK2N1	2.37e-08	0.289023	0.431	0.355	0.000538063	N3	CAMK2N1
TPP11	2.41e-08	0.306238	0.434	0.359	0.000546128	N3	TPP1
RAB31	3.01e-08	0.312311	0.298	0.228	0.000684397	N3	RAB31
HDGF	3.07e-08	0.340243	0.422	0.356	0.000697114	N3	HDGF
LETMD1	3.28e-08	0.257283	0.15	0.095	0.000744083	N3	LETMD1
RBMS11	3.67e-08	0.319215	0.472	0.4	0.000832766	N3	RBMS1
MAN1A2	3.7e-08	0.353238	0.344	0.282	0.000840486	N3	MAN1A2
RB1CC1	3.71e-08	0.318055	0.374	0.305	0.000842494	N3	RB1CC1
NT5C2	3.78e-08	0.277511	0.168	0.111	0.000858857	N3	NT5C2
TUT4	4.09e-08	0.335983	0.164	0.108	0.000928386	N3	TUT4
LIFR1	4.2e-08	0.255173	0.252	0.181	0.000952712	N3	LIFR
PDS5B	4.28e-08	0.272204	0.208	0.144	0.000972341	N3	PDS5B
MLLT6	4.46e-08	0.324359	0.264	0.196	0.0010136	N3	MLLT6
CAPN61	5.1e-08	0.269663	0.17	0.111	0.00115692	N3	CAPN6
ABI2	5.11e-08	0.320308	0.242	0.177	0.00116099	N3	ABI2
SNHG7	5.92e-08	0.292831	0.254	0.187	0.00134494	N3	SNHG7
PAPPA	6.66e-08	0.41021	0.232	0.164	0.00151318	N3	PAPPA
TCF7L21	6.71e-08	0.319588	0.342	0.272	0.00152449	N3	TCF7L2
SLC3A21	6.73e-08	0.342345	0.327	0.26	0.00152793	N3	SLC3A2
RIN2	7.02e-08	0.287183	0.197	0.137	0.00159404	N3	RIN2
LARP1	8.48e-08	0.293946	0.275	0.21	0.00192595	N3	LARP1
ICAM11	8.59e-08	0.339042	0.33	0.256	0.00194964	N3	ICAM1
C1orf541	9.66e-08	0.258101	0.154	0.1	0.00219294	N3	C1orf54
TARS1	1.77e-07	0.319415	0.153	0.102	0.00402928	N3	TARS1
EPS151	1.79e-07	0.306633	0.271	0.208	0.00405445	N3	EPS15
STAU1	2.3e-07	0.308033	0.379	0.317	0.00521383	N3	STAU1
MLXIP	2.34e-07	0.283232	0.297	0.231	0.00531015	N3	MLXIP
MSL1	2.79e-07	0.341924	0.296	0.236	0.00634483	N3	MSL1
RGCC2	2.97e-07	0.358308	0.264	0.196	0.00674026	N3	RGCC
PRICKLE2	3.1e-07	0.284069	0.254	0.191	0.00704858	N3	PRICKLE2
DNAJB41	3.66e-07	0.312795	0.36	0.292	0.00830832	N3	DNAJB4
PPM1B1	3.89e-07	0.257485	0.207	0.15	0.00883624	N3	PPM1B
YPEL5	3.98e-07	0.316311	0.354	0.299	0.0090464	N3	YPEL5
ZBTB44	4.01e-07	0.305853	0.186	0.131	0.00909969	N3	ZBTB44
TRIP102	4.04e-07	0.320678	0.392	0.33	0.00918054	N3	TRIP10
BBX	4.08e-07	0.359149	0.341	0.279	0.009254	N3	BBX
DIPK2A	4.12e-07	0.284357	0.151	0.101	0.0093644	N3	DIPK2A
SERTAD2	4.18e-07	0.275242	0.19	0.134	0.00949672	N3	SERTAD2
TNPO2	4.31e-07	0.254018	0.189	0.133	0.00977655	N3	TNPO2
LRPPRC	5.01e-07	0.266565	0.213	0.155	0.0113812	N3	LRPPRC
PCYOX11	5.93e-07	0.298012	0.386	0.324	0.0134638	N3	PCYOX1
SETD71	5.95e-07	0.307141	0.249	0.191	0.0135071	N3	SETD7
MARCHF6	6.56e-07	0.273885	0.253	0.194	0.0148897	N3	MARCHF6
RANBP9	7.3e-07	0.28154	0.171	0.12	0.0165738	N3	RANBP9
CLIP3	7.47e-07	0.256481	0.186	0.131	0.0169577	N3	CLIP3
ZC3H6	7.53e-07	0.327043	0.192	0.138	0.0170921	N3	ZC3H6
SNAP23	7.68e-07	0.255086	0.178	0.124	0.0174435	N3	SNAP23
ATF32	8.23e-07	0.432843	0.566	0.499	0.0186762	N3	ATF3
LTBP32	8.61e-07	0.260413	0.378	0.312	0.0195583	N3	LTBP3
ZCCHC24	8.75e-07	0.328509	0.324	0.266	0.0198716	N3	ZCCHC24
AAMP	8.86e-07	0.297861	0.307	0.248	0.0201064	N3	AAMP
SAV12	1.06e-06	0.331491	0.298	0.239	0.0241338	N3	SAV1
SLC9A1	1.09e-06	0.283213	0.155	0.106	0.0247918	N3	SLC9A1
ANKRD40	1.14e-06	0.271665	0.17	0.119	0.0259062	N3	ANKRD40
SERINC3	1.17e-06	0.291501	0.414	0.365	0.026523	N3	SERINC3
TBC1D2B	1.61e-06	0.293544	0.296	0.238	0.0366548	N3	TBC1D2B
HEXIM11	1.71e-06	0.313163	0.331	0.27	0.0387315	N3	HEXIM1
TMEM131	1.8e-06	0.353072	0.214	0.161	0.040769	N3	TMEM131
TRIB2	2.02e-06	0.250359	0.155	0.105	0.0458323	N3	TRIB2
SECISBP2L	2.07e-06	0.305068	0.252	0.197	0.0469686	N3	SECISBP2L
PTPN12	2.1e-06	0.293137	0.298	0.242	0.0477955	N3	PTPN12
DDX6	2.49e-06	0.275351	0.303	0.245	0.0565022	N3	DDX6
BOD1L1	2.6e-06	0.322608	0.321	0.264	0.058931	N3	BOD1L1
MCC	2.6e-06	0.264465	0.165	0.115	0.0590838	N3	MCC
RIF1	2.6e-06	0.315588	0.227	0.172	0.0591204	N3	RIF1
CHD2	3.19e-06	0.288029	0.255	0.199	0.0724873	N3	CHD2
QSER1	3.47e-06	0.279617	0.158	0.11	0.0787191	N3	QSER1
ATXN2L	3.81e-06	0.297427	0.327	0.277	0.0864026	N3	ATXN2L
KDM2A	4.43e-06	0.331518	0.242	0.19	0.100621	N3	KDM2A
ARRDC31	4.56e-06	0.281873	0.259	0.203	0.103521	N3	ARRDC3
TAB2	4.57e-06	0.287446	0.21	0.161	0.103875	N3	TAB2
MAVS	4.91e-06	0.29823	0.216	0.165	0.111439	N3	MAVS
EZR	4.96e-06	0.279161	0.216	0.162	0.112639	N3	EZR
MKLN1	6.53e-06	0.298282	0.245	0.191	0.148184	N3	MKLN1
TRIM221	6.93e-06	0.285393	0.259	0.207	0.157363	N3	TRIM22
STING11	7.01e-06	0.269615	0.242	0.191	0.159256	N3	STING1
MTA1	7.32e-06	0.255699	0.188	0.138	0.16617	N3	MTA1
MAP4K4	9.34e-06	0.307449	0.269	0.219	0.212139	N3	MAP4K4
PPIG	9.56e-06	0.262432	0.37	0.315	0.217091	N3	PPIG
SETD5	1.18e-05	0.278212	0.268	0.214	0.267604	N3	SETD5
WEE1	1.23e-05	0.325529	0.209	0.161	0.278968	N3	WEE1
BAG32	1.28e-05	0.400592	0.39	0.346	0.290148	N3	BAG3
GOLGA4	1.36e-05	0.283258	0.362	0.31	0.309725	N3	GOLGA4
MIDN	1.62e-05	0.326743	0.34	0.287	0.36863	N3	MIDN
MECP2	2.1e-05	0.269374	0.185	0.138	0.476103	N3	MECP2
BHLHE40	2.35e-05	0.277698	0.313	0.255	0.533794	N3	BHLHE40
CALCOCO2	2.54e-05	0.259292	0.408	0.361	0.577491	N3	CALCOCO2
HNRNPH11	3.09e-05	0.292646	0.467	0.428	0.700678	N3	HNRNPH1
SMC4	3.1e-05	0.269198	0.16	0.117	0.703788	N3	SMC4
RNF2171	3.38e-05	0.266411	0.158	0.115	0.768555	N3	RNF217
ING1	4.19e-05	0.259303	0.178	0.134	0.950477	N3	ING1
SYNE11	4.58e-05	0.273626	0.268	0.22	1	N3	SYNE1
RSF1	5.22e-05	0.314585	0.369	0.322	1	N3	RSF1
MSI2	6.58e-05	0.270036	0.187	0.142	1	N3	MSI2
FAXDC22	7.02e-05	0.290909	0.214	0.169	1	N3	FAXDC2
JMJD1C	8.62e-05	0.254831	0.339	0.286	1	N3	JMJD1C
ITPRIPL2	0.000149172	0.256933	0.293	0.246	1	N3	ITPRIPL2
ZHX3	0.000151811	0.259918	0.164	0.125	1	N3	ZHX3
PPP1R101	0.000198936	0.273578	0.282	0.236	1	N3	PPP1R10
SERPINB1	0.000290327	0.26113	0.248	0.206	1	N3	SERPINB1
ERF1	0.000310602	0.293775	0.2	0.162	1	N3	ERF
DPYD1	0.000346279	0.260326	0.205	0.165	1	N3	DPYD
SNX181	0.000348721	0.291189	0.173	0.136	1	N3	SNX18
GIGYF1	0.000418694	0.26403	0.203	0.163	1	N3	GIGYF1
NR2F1	0.000437397	0.318253	0.261	0.221	1	N3	NR2F1
TSC22D21	0.00115752	0.253702	0.266	0.231	1	N3	TSC22D2
ARHGAP212	0.00127896	0.283923	0.257	0.223	1	N3	ARHGAP21
DUSP5	0.0014395	0.250453	0.198	0.163	1	N3	DUSP5
ANKRD17	0.00306666	0.278258	0.197	0.166	1	N3	ANKRD17
MYC2	0.00361101	0.329824	0.347	0.315	1	N3	MYC
ADAMDEC1	0	4.87265	0.985	0.176	0	N4	ADAMDEC1
CCL8	0	3.09647	0.44	0.024	0	N4	CCL8
CCL13	0	3.0403	0.354	0.021	0	N4	CCL13
CTSC	0	2.33831	0.885	0.274	0	N4	CTSC
EDIL3	0	2.31516	0.809	0.253	0	N4	EDIL3
HAPLN1	0	2.29515	0.649	0.068	0	N4	HAPLN1
ADAM28	0	2.21549	0.622	0.059	0	N4	ADAM28
STMN2	0	2.20519	0.613	0.099	0	N4	STMN2
FABP5	0	2.11933	0.487	0.068	0	N4	FABP5
ABCA81	0	1.95158	0.758	0.287	0	N4	ABCA8
TM4SF1	0	1.54457	0.668	0.188	0	N4	TM4SF1
CHL1	0	1.25627	0.385	0.059	0	N4	CHL1
SFTA1P	0	1.02568	0.25	0.011	0	N4	SFTA1P
A2M	1.67e-305	1.04737	0.984	0.774	3.8e-301	N4	A2M
COL15A1	1.13e-300	1.48885	0.565	0.174	2.57e-296	N4	COL15A1
FAM107A	3.66e-295	1.65859	0.563	0.19	8.3e-291	N4	FAM107A
FGFR2	5.77e-281	0.847145	0.212	0.007	1.31e-276	N4	FGFR2
MCTP1	2.01e-265	0.915815	0.271	0.028	4.56e-261	N4	MCTP1
APOE	2.03e-260	1.79542	0.473	0.12	4.61e-256	N4	APOE
TCF21	5.83e-244	1.26997	0.744	0.4	1.32e-239	N4	TCF21
FABP4	6.52e-229	1.11484	0.293	0.044	1.48e-224	N4	FABP4
COL3A1	1.25e-226	0.999738	0.969	0.82	2.84e-222	N4	COL3A1
SCARA51	9.12e-225	1.19599	0.741	0.377	2.07e-220	N4	SCARA5
P2RY14	7.13e-224	1.02302	0.386	0.088	1.62e-219	N4	P2RY14
MATN22	1.27e-222	1.07586	0.686	0.326	2.88e-218	N4	MATN2
CCL22	7.47e-213	1.03837	0.763	0.392	1.7e-208	N4	CCL2
OTULINL	1.06e-206	0.966381	0.271	0.044	2.4e-202	N4	OTULINL
PCDH19	9.21e-204	1.0087	0.276	0.046	2.09e-199	N4	PCDH19
SLCO2B1	2.17e-201	0.801127	0.229	0.028	4.92e-197	N4	SLCO2B1
DKK3	2.45e-193	1.00716	0.537	0.217	5.56e-189	N4	DKK3
EPHA7	1.87e-178	0.816877	0.208	0.027	4.25e-174	N4	EPHA7
CD3022	4.77e-170	1.08402	0.629	0.346	1.08e-165	N4	CD302
GGT5	8.71e-165	0.95662	0.427	0.153	1.98e-160	N4	GGT5
TMEM176A	5.65e-160	0.770585	0.845	0.577	1.28e-155	N4	TMEM176A
TMEM176B	1.35e-157	0.707883	0.885	0.63	3.06e-153	N4	TMEM176B
TMEM150C	8.28e-156	0.733784	0.229	0.041	1.88e-151	N4	TMEM150C
CFH1	6.46e-155	0.801569	0.847	0.622	1.47e-150	N4	CFH
CP1	1.22e-152	1.09759	0.481	0.201	2.78e-148	N4	CP
TMSB4X	3.24e-151	0.610267	0.987	0.936	7.35e-147	N4	TMSB4X
SELENOP1	6.11e-151	0.857527	0.865	0.705	1.39e-146	N4	SELENOP
ITIH5	1.13e-150	1.10317	0.55	0.278	2.56e-146	N4	ITIH5
PLPP1	1.07e-148	0.978867	0.687	0.421	2.43e-144	N4	PLPP1
PTGER2	4.83e-145	0.721732	0.293	0.076	1.1e-140	N4	PTGER2
RPS6KA2	3.9e-142	0.809346	0.384	0.135	8.85e-138	N4	RPS6KA2
VCAN	2.72e-140	0.931724	0.78	0.537	6.17e-136	N4	VCAN
DPP4	3.19e-136	0.766359	0.22	0.046	7.23e-132	N4	DPP4
C1S2	6.03e-136	0.656021	0.934	0.806	1.37e-131	N4	C1S
LINC01082	5.66e-135	0.959819	0.299	0.087	1.29e-130	N4	LINC01082
ADGRL2	2.79e-134	0.932836	0.412	0.168	6.33e-130	N4	ADGRL2
VCAM1	3.86e-133	0.995338	0.322	0.103	8.77e-129	N4	VCAM1
RCAN2	1.36e-131	0.897284	0.575	0.306	3.08e-127	N4	RCAN2
CMIP	1.68e-131	0.978091	0.484	0.222	3.82e-127	N4	CMIP
COL13A1	2e-129	0.630503	0.226	0.05	4.55e-125	N4	COL13A1
IL6ST2	1.57e-123	0.780644	0.839	0.7	3.58e-119	N4	IL6ST
RPS12	1.58e-123	0.558452	0.94	0.903	3.6e-119	N4	RPS12
WNT2B	1.1e-121	0.84932	0.387	0.156	2.49e-117	N4	WNT2B
CCL111	1.37e-121	1.52736	0.35	0.128	3.11e-117	N4	CCL11
WARS1	3.9e-118	0.733046	0.345	0.126	8.86e-114	N4	WARS1
LIFR2	6.26e-118	0.834496	0.359	0.139	1.42e-113	N4	LIFR
RPL3	3.53e-114	0.525963	0.924	0.866	8.02e-110	N4	RPL3
PCDH7	7.21e-114	0.851698	0.463	0.218	1.64e-109	N4	PCDH7
VIM	2.42e-112	0.478565	0.977	0.942	5.5e-108	N4	VIM
SPON1	3.05e-111	0.739275	0.452	0.205	6.93e-107	N4	SPON1
IL1R1	2.64e-109	0.768664	0.637	0.402	6e-105	N4	IL1R1
CRYBG3	2.12e-108	0.864618	0.483	0.247	4.81e-104	N4	CRYBG3
CYGB	3.3e-108	0.682136	0.729	0.495	7.49e-104	N4	CYGB
RBP1	1.79e-106	0.725419	0.366	0.144	4.06e-102	N4	RBP1
RCSD1	3.42e-105	0.584298	0.421	0.174	7.77e-101	N4	RCSD1
ABCA61	9.15e-105	0.80292	0.46	0.226	2.08e-100	N4	ABCA6
MXRA51	6.37e-104	0.762669	0.646	0.406	1.45e-99	N4	MXRA5
RPL13A	1.11e-103	0.428343	0.97	0.928	2.51e-99	N4	RPL13A
HAAO	1.66e-102	0.667728	0.306	0.108	3.76e-98	N4	HAAO
RPS7	1.07e-101	0.610076	0.872	0.772	2.43e-97	N4	RPS7
MFAP42	2.4e-100	0.557363	0.932	0.729	5.46e-96	N4	MFAP4
HAS2	4.28e-100	0.704038	0.279	0.095	9.71e-96	N4	HAS2
NID11	1.3e-96	0.780733	0.699	0.513	2.95e-92	N4	NID1
RPS19	2.77e-92	0.51166	0.946	0.883	6.3e-88	N4	RPS19
TOX2	7.53e-90	0.59625	0.243	0.08	1.71e-85	N4	TOX2
CNN2	4.18e-89	0.62789	0.399	0.184	9.5e-85	N4	CNN2
FHL2	1.17e-88	0.595163	0.355	0.148	2.67e-84	N4	FHL2
ADGRL3	6.24e-88	0.54844	0.345	0.14	1.42e-83	N4	ADGRL3
TCIM	2.72e-86	0.471846	0.417	0.191	6.18e-82	N4	TCIM
SAMHD12	3.6e-86	0.94021	0.612	0.428	8.17e-82	N4	SAMHD1
RPL27A	2.48e-84	0.399051	0.967	0.926	5.63e-80	N4	RPL27A
RPS27A	5.51e-81	0.367178	0.964	0.936	1.25e-76	N4	RPS27A
FBLIM1	7.28e-80	0.586689	0.334	0.145	1.65e-75	N4	FBLIM1
EEF1A11	1.97e-79	0.361417	0.994	0.986	4.48e-75	N4	EEF1A1
RPLP0	1.55e-78	0.489995	0.876	0.758	3.52e-74	N4	RPLP0
RPL21	8.06e-78	0.37647	0.975	0.949	1.83e-73	N4	RPL21
LUM2	2.32e-77	0.352556	0.96	0.686	5.26e-73	N4	LUM
DIO2	4.7e-77	0.663709	0.179	0.051	1.07e-72	N4	DIO2
PTGFRN	5.19e-77	0.643222	0.344	0.164	1.18e-72	N4	PTGFRN
PROCR	3.69e-76	0.560927	0.598	0.37	8.39e-72	N4	PROCR
ZEB2	1.41e-75	0.656283	0.568	0.358	3.21e-71	N4	ZEB2
COL5A2	2.36e-75	0.6274	0.692	0.52	5.35e-71	N4	COL5A2
PAPPA1	7.94e-75	0.674569	0.307	0.131	1.8e-70	N4	PAPPA
FILIP1L	4.63e-72	0.621361	0.717	0.537	1.05e-67	N4	FILIP1L
GLUL2	8.13e-72	0.729469	0.647	0.485	1.85e-67	N4	GLUL
CARD16	2.05e-71	0.660291	0.295	0.129	4.66e-67	N4	CARD16
SMPDL3A	5.09e-71	0.614178	0.287	0.125	1.16e-66	N4	SMPDL3A
RPS18	5.78e-71	0.39638	0.956	0.928	1.31e-66	N4	RPS18
LAMB11	1.31e-70	0.490705	0.814	0.685	2.97e-66	N4	LAMB1
PPP1R14A	5.43e-70	0.451612	0.358	0.165	1.23e-65	N4	PPP1R14A
CD811	1.23e-69	0.525685	0.838	0.76	2.8e-65	N4	CD81
PDE1C	1.65e-69	0.485365	0.153	0.042	3.75e-65	N4	PDE1C
THBD	1.73e-69	0.672496	0.229	0.085	3.93e-65	N4	THBD
PTN	2.92e-69	0.770629	0.576	0.394	6.62e-65	N4	PTN
PDE3B	9.95e-69	0.492019	0.177	0.055	2.26e-64	N4	PDE3B
RPS28	2.24e-68	0.395829	0.936	0.897	5.08e-64	N4	RPS28
RUNX2	6.61e-65	0.376287	0.161	0.047	1.5e-60	N4	RUNX2
PSD3	8.27e-64	0.586777	0.279	0.125	1.88e-59	N4	PSD3
ZNF608	1.65e-62	0.393084	0.155	0.046	3.74e-58	N4	ZNF608
ZFP36L22	3.11e-62	0.477137	0.802	0.65	7.07e-58	N4	ZFP36L2
HNRNPA1	5.6e-62	0.459818	0.823	0.718	1.27e-57	N4	HNRNPA1
RPL37	6.58e-62	0.348295	0.966	0.938	1.49e-57	N4	RPL37
CCDC102B	1.31e-61	0.469941	0.269	0.115	2.99e-57	N4	CCDC102B
REV3L	2.41e-61	0.644219	0.458	0.286	5.48e-57	N4	REV3L
CSF1	9.86e-61	0.590429	0.563	0.388	2.24e-56	N4	CSF1
NBL1	1.09e-60	0.499116	0.645	0.483	2.47e-56	N4	NBL1
MMP19	2.59e-60	0.631363	0.313	0.159	5.89e-56	N4	MMP19
IRF8	2.97e-60	0.493239	0.171	0.057	6.75e-56	N4	IRF8
RPL12	3.19e-60	0.432573	0.896	0.816	7.25e-56	N4	RPL12
RPLP2	1.52e-59	0.367769	0.944	0.895	3.45e-55	N4	RPLP2
THSD4	3.37e-59	0.460936	0.199	0.073	7.65e-55	N4	THSD4
TANC1	1.03e-58	0.453396	0.181	0.063	2.34e-54	N4	TANC1
FTH1	2.56e-58	0.39126	0.995	0.976	5.81e-54	N4	FTH1
FARP1	9.75e-58	0.471993	0.323	0.16	2.21e-53	N4	FARP1
LSP1	1.55e-57	0.527605	0.511	0.325	3.51e-53	N4	LSP1
ARHGAP24	4.15e-57	0.404607	0.164	0.055	9.43e-53	N4	ARHGAP24
PDK4	2.81e-56	0.644899	0.558	0.39	6.38e-52	N4	PDK4
COX7C	4.58e-56	0.547633	0.724	0.577	1.04e-51	N4	COX7C
RPL7	3.66e-55	0.40597	0.863	0.772	8.32e-51	N4	RPL7
RPS16	1.57e-54	0.304969	0.967	0.952	3.56e-50	N4	RPS16
RFTN1	2.88e-54	0.525708	0.312	0.163	6.53e-50	N4	RFTN1
CXCL11	4.27e-54	0.749615	0.255	0.118	9.69e-50	N4	CXCL1
RPL28	6.22e-54	0.409186	0.848	0.76	1.41e-49	N4	RPL28
RND31	9.19e-54	0.650992	0.577	0.425	2.09e-49	N4	RND3
CCDC68	5.4e-53	0.254798	0.277	0.122	1.23e-48	N4	CCDC68
MAMDC21	5.77e-53	0.500386	0.353	0.193	1.31e-48	N4	MAMDC2
PABPC1	5.18e-52	0.344012	0.924	0.872	1.18e-47	N4	PABPC1
RPS6	5.84e-52	0.306739	0.959	0.936	1.33e-47	N4	RPS6
RPS29	1.22e-51	0.300815	0.97	0.949	2.76e-47	N4	RPS29
FHL1	3.96e-51	0.457686	0.648	0.489	9e-47	N4	FHL1
LTBP42	9.41e-51	0.532646	0.774	0.661	2.14e-46	N4	LTBP4
RPL23	2.04e-50	0.288024	0.967	0.941	4.63e-46	N4	RPL23
ARRDC32	2.77e-50	0.509375	0.327	0.175	6.28e-46	N4	ARRDC3
PDLIM3	2.84e-50	0.422651	0.249	0.113	6.44e-46	N4	PDLIM3
RPS3A	1.35e-49	0.315163	0.935	0.876	3.07e-45	N4	RPS3A
RPL30	1.75e-49	0.313042	0.948	0.899	3.98e-45	N4	RPL30
FGF7	3.03e-49	0.367009	0.421	0.252	6.87e-45	N4	FGF7
PHLDA1	1.25e-48	0.470924	0.552	0.381	2.84e-44	N4	PHLDA1
FZD1	2.73e-48	0.501666	0.322	0.177	6.2e-44	N4	FZD1
TLR4	6.22e-48	0.394479	0.151	0.054	1.41e-43	N4	TLR4
PLPP32	6.47e-48	0.373942	0.65	0.456	1.47e-43	N4	PLPP3
RPL10	7.2e-48	0.311365	0.928	0.891	1.63e-43	N4	RPL10
BASP11	3.29e-47	0.544838	0.396	0.24	7.48e-43	N4	BASP1
FOXF2	4.38e-47	0.448473	0.301	0.156	9.95e-43	N4	FOXF2
RPL6	5e-47	0.354337	0.887	0.823	1.14e-42	N4	RPL6
TPT11	9.48e-47	0.318153	0.973	0.947	2.15e-42	N4	TPT1
CHST7	3.37e-46	0.398448	0.179	0.073	7.65e-42	N4	CHST7
CDH11	4.59e-46	0.340022	0.371	0.206	1.04e-41	N4	CDH11
GPC4	9.73e-46	0.456893	0.253	0.127	2.21e-41	N4	GPC4
KIAA0040	5.49e-45	0.477534	0.296	0.16	1.25e-40	N4	KIAA0040
COL5A1	5.77e-45	0.373942	0.654	0.472	1.31e-40	N4	COL5A1
TLE4	9.28e-45	0.503791	0.367	0.218	2.11e-40	N4	TLE4
ACVRL1	2.74e-44	0.45851	0.295	0.161	6.22e-40	N4	ACVRL1
PTGER4	2.95e-44	0.469085	0.263	0.135	6.7e-40	N4	PTGER4
CD4	3.69e-44	0.392367	0.235	0.111	8.37e-40	N4	CD4
GASK1B1	2.94e-43	0.572187	0.403	0.259	6.68e-39	N4	GASK1B
RPL29	7.12e-43	0.361774	0.872	0.829	1.62e-38	N4	RPL29
NR2F11	2e-42	0.447835	0.338	0.192	4.54e-38	N4	NR2F1
RPS27	2.07e-42	0.338843	0.982	0.971	4.7e-38	N4	RPS27
RPL11	2.41e-42	0.280601	0.93	0.903	5.47e-38	N4	RPL11
RPS9	3.1e-42	0.347197	0.826	0.733	7.03e-38	N4	RPS9
PARM1	3.67e-42	0.452724	0.272	0.141	8.33e-38	N4	PARM1
RPL4	6.6e-42	0.392058	0.796	0.717	1.5e-37	N4	RPL4
SLC9A3R2	9.06e-41	0.352262	0.187	0.081	2.06e-36	N4	SLC9A3R2
ANGPTL11	9.7e-41	0.54801	0.337	0.2	2.2e-36	N4	ANGPTL1
SPRY11	1.27e-40	0.495747	0.455	0.294	2.88e-36	N4	SPRY1
PROS11	2.99e-40	0.466501	0.421	0.274	6.79e-36	N4	PROS1
CD44	1.39e-39	0.390699	0.464	0.309	3.15e-35	N4	CD44
RPL15	1.55e-39	0.274286	0.93	0.885	3.53e-35	N4	RPL15
RPS2	6.95e-39	0.333436	0.885	0.827	1.58e-34	N4	RPS2
HIPK2	7.85e-39	0.457764	0.291	0.163	1.78e-34	N4	HIPK2
EPHA31	1.35e-38	0.647767	0.251	0.137	3.07e-34	N4	EPHA3
NAP1L1	1.39e-38	0.394091	0.756	0.668	3.15e-34	N4	NAP1L1
RPL32	2.5e-38	0.278115	0.94	0.914	5.68e-34	N4	RPL32
PTCH1	3.52e-38	0.345733	0.416	0.257	7.99e-34	N4	PTCH1
TMEM47	9.88e-38	0.455365	0.408	0.275	2.24e-33	N4	TMEM47
DUSP61	2.76e-37	0.465533	0.336	0.2	6.27e-33	N4	DUSP6
SNED11	8.66e-37	0.40046	0.263	0.144	1.97e-32	N4	SNED1
SAMD11	1.16e-36	0.491094	0.165	0.071	2.64e-32	N4	SAMD11
UNC5C	1.46e-36	0.382421	0.179	0.082	3.31e-32	N4	UNC5C
ROBO1	1.64e-36	0.454436	0.236	0.126	3.73e-32	N4	ROBO1
PHACTR2	1.66e-36	0.444831	0.389	0.25	3.78e-32	N4	PHACTR2
C2	1.09e-35	0.449056	0.308	0.186	2.48e-31	N4	C2
RPL19	2.25e-35	0.30785	0.886	0.827	5.1e-31	N4	RPL19
RPL27	2.51e-35	0.318532	0.856	0.78	5.69e-31	N4	RPL27
PDE4DIP	4.69e-35	0.384332	0.211	0.107	1.07e-30	N4	PDE4DIP
RPL341	5.97e-35	0.262015	0.963	0.943	1.36e-30	N4	RPL34
RPS3	1.07e-34	0.289265	0.896	0.846	2.44e-30	N4	RPS3
RPL7A	1.08e-34	0.343726	0.806	0.724	2.45e-30	N4	RPL7A
RPL22	1.11e-33	0.380378	0.662	0.541	2.51e-29	N4	RPL22
RAB13	1.71e-33	0.498945	0.263	0.15	3.89e-29	N4	RAB13
SCD5	2.79e-33	0.389051	0.16	0.073	6.34e-29	N4	SCD5
RPL39	3.1e-33	0.271463	0.929	0.892	7.05e-29	N4	RPL39
RPL13	3.2e-33	0.29531	0.93	0.878	7.26e-29	N4	RPL13
SCARB2	4.98e-33	0.4323	0.63	0.53	1.13e-28	N4	SCARB2
RPS24	6.53e-33	0.257454	0.922	0.887	1.48e-28	N4	RPS24
ATP5MC2	8.53e-33	0.354094	0.667	0.543	1.94e-28	N4	ATP5MC2
VMP1	1.83e-32	0.471476	0.33	0.211	4.14e-28	N4	VMP1
TMSB4XP4	2.7e-32	0.424102	0.257	0.148	6.13e-28	N4	TMSB4XP4
PRKAR2B1	3.58e-32	0.37826	0.387	0.254	8.12e-28	N4	PRKAR2B
FAM214A	6.24e-32	0.400524	0.208	0.109	1.42e-27	N4	FAM214A
CEP85L	6.59e-32	0.396298	0.238	0.132	1.5e-27	N4	CEP85L
FN11	1.12e-31	0.777008	0.688	0.563	2.54e-27	N4	FN1
NCAM1	1.36e-31	0.293026	0.175	0.083	3.09e-27	N4	NCAM1
PMP221	1.71e-31	0.423822	0.627	0.495	3.89e-27	N4	PMP22
CPNE8	6.76e-31	0.347391	0.157	0.073	1.53e-26	N4	CPNE8
JDP2	8.36e-31	0.432344	0.265	0.159	1.9e-26	N4	JDP2
CLEC2B	1.85e-30	0.529351	0.31	0.2	4.19e-26	N4	CLEC2B
RPL26	2e-30	0.368387	0.738	0.63	4.53e-26	N4	RPL26
UNC5B	2.12e-30	0.353123	0.165	0.079	4.82e-26	N4	UNC5B
PXK	2.9e-30	0.420244	0.301	0.189	6.58e-26	N4	PXK
ELK3	3.74e-30	0.406868	0.291	0.18	8.48e-26	N4	ELK3
AP001324.1	5.03e-30	0.390586	0.31	0.194	1.14e-25	N4	AP001324.1
LAMA21	7.31e-30	0.372794	0.511	0.371	1.66e-25	N4	LAMA2
CASP1	8.88e-30	0.358734	0.154	0.072	2.02e-25	N4	CASP1
MAF2	9.81e-30	0.440897	0.455	0.331	2.23e-25	N4	MAF
ADAMTS21	6.87e-29	0.382987	0.271	0.165	1.56e-24	N4	ADAMTS2
IFI161	7.35e-29	0.385752	0.556	0.432	1.67e-24	N4	IFI16
TEAD1	1e-28	0.433789	0.337	0.225	2.28e-24	N4	TEAD1
PGRMC1	1.05e-28	0.42026	0.397	0.28	2.39e-24	N4	PGRMC1
PRNP	1.07e-28	0.373637	0.563	0.434	2.43e-24	N4	PRNP
PKDCC	1.6e-28	0.319278	0.157	0.076	3.63e-24	N4	PKDCC
RPL18A	2.44e-28	0.300737	0.749	0.637	5.54e-24	N4	RPL18A
SERPINB6	2.71e-28	0.391601	0.358	0.242	6.16e-24	N4	SERPINB6
NOP53	5.95e-28	0.381514	0.493	0.374	1.35e-23	N4	NOP53
RPL5	7.67e-28	0.251389	0.909	0.866	1.74e-23	N4	RPL5
METTL7A3	9.21e-28	0.341849	0.637	0.515	2.09e-23	N4	METTL7A
RPS202	1.07e-27	0.250128	0.931	0.897	2.42e-23	N4	RPS20
CERS61	1.14e-27	0.28096	0.194	0.102	2.59e-23	N4	CERS6
SLC9A9	1.18e-27	0.28024	0.167	0.083	2.67e-23	N4	SLC9A9
RPS4X	1.3e-27	0.286133	0.846	0.778	2.95e-23	N4	RPS4X
RAP2A	2.22e-27	0.335029	0.243	0.143	5.05e-23	N4	RAP2A
TMSB10	2.44e-27	0.333273	0.837	0.726	5.54e-23	N4	TMSB10
MLXIP1	3.12e-27	0.370262	0.325	0.213	7.07e-23	N4	MLXIP
RPL3P4	3.81e-27	0.3764	0.368	0.252	8.66e-23	N4	RPL3P4
SEPTIN11	4.6e-27	0.450047	0.458	0.351	1.04e-22	N4	SEPTIN11
PEAK1	1.39e-26	0.32558	0.291	0.18	3.15e-22	N4	PEAK1
SSBP3	1.45e-26	0.390708	0.433	0.321	3.3e-22	N4	SSBP3
RPS5	2.6e-26	0.256444	0.845	0.79	5.91e-22	N4	RPS5
MAPK10	3.03e-26	0.315598	0.213	0.12	6.88e-22	N4	MAPK10
NEGR11	3.05e-26	0.358863	0.457	0.334	6.92e-22	N4	NEGR1
RPS11	4.05e-26	0.257891	0.881	0.849	9.2e-22	N4	RPS11
SOCS32	7.26e-26	0.688473	0.707	0.641	1.65e-21	N4	SOCS3
FOSL2	7.69e-26	0.446206	0.425	0.318	1.75e-21	N4	FOSL2
ELN2	9.73e-26	0.452709	0.421	0.312	2.21e-21	N4	ELN
MYO6	1.14e-25	0.388035	0.214	0.124	2.6e-21	N4	MYO6
LAPTM4B	1.27e-25	0.30922	0.246	0.147	2.89e-21	N4	LAPTM4B
CLSTN3	1.93e-25	0.357283	0.154	0.078	4.38e-21	N4	CLSTN3
TFPI1	2.53e-25	0.336269	0.658	0.555	5.74e-21	N4	TFPI
RASL11A	2.75e-25	0.295037	0.193	0.106	6.24e-21	N4	RASL11A
RPS15A	3.22e-25	0.2965	0.811	0.735	7.3e-21	N4	RPS15A
IP6K2	3.54e-25	0.39277	0.334	0.231	8.03e-21	N4	IP6K2
EIF4B1	3.71e-25	0.349392	0.614	0.515	8.42e-21	N4	EIF4B
EPSTI1	8.31e-25	0.401391	0.178	0.095	1.89e-20	N4	EPSTI1
RPL38	8.87e-25	0.250102	0.879	0.842	2.01e-20	N4	RPL38
RPL411	1.11e-24	0.280687	0.889	0.868	2.51e-20	N4	RPL41
RPL10A	4.82e-24	0.277278	0.839	0.803	1.09e-19	N4	RPL10A
TLN2	5.78e-24	0.317724	0.162	0.085	1.31e-19	N4	TLN2
PLEKHH2	8.36e-24	0.388747	0.274	0.175	1.9e-19	N4	PLEKHH2
C1RL	1.43e-23	0.34923	0.228	0.139	3.24e-19	N4	C1RL
EMILIN1	1.62e-23	0.311722	0.278	0.175	3.67e-19	N4	EMILIN1
TNFSF10	1.68e-23	0.60232	0.273	0.18	3.81e-19	N4	TNFSF10
SNAI2	1.73e-23	0.369986	0.333	0.227	3.93e-19	N4	SNAI2
PCDH181	1.76e-23	0.298661	0.45	0.327	3.99e-19	N4	PCDH18
RHBDD2	1.78e-23	0.313008	0.208	0.122	4.05e-19	N4	RHBDD2
RACK1	1.97e-23	0.261495	0.818	0.76	4.48e-19	N4	RACK1
ATMIN	2.69e-23	0.301354	0.186	0.104	6.12e-19	N4	ATMIN
RXRA	2.72e-23	0.399407	0.371	0.27	6.17e-19	N4	RXRA
RIN21	5.08e-23	0.277275	0.211	0.123	1.15e-18	N4	RIN2
TSKU	8.23e-23	0.351383	0.186	0.106	1.87e-18	N4	TSKU
PAM3	1.01e-22	0.340284	0.584	0.484	2.29e-18	N4	PAM
DACH1	1.38e-22	0.258091	0.155	0.08	3.12e-18	N4	DACH1
NDNF	1.8e-22	0.473099	0.154	0.084	4.08e-18	N4	NDNF
RPS4Y1	2.48e-22	0.322774	0.324	0.22	5.63e-18	N4	RPS4Y1
HSPA1A1	2.55e-22	0.266287	0.845	0.806	5.8e-18	N4	HSPA1A
RBPMS	9.06e-22	0.262097	0.594	0.485	2.06e-17	N4	RBPMS
FAT4	1.01e-21	0.301482	0.169	0.094	2.28e-17	N4	FAT4
GPC61	1.16e-21	0.360737	0.481	0.375	2.64e-17	N4	GPC6
TMEM198B	1.69e-21	0.347422	0.261	0.17	3.84e-17	N4	TMEM198B
DTWD1	3.61e-21	0.298056	0.164	0.09	8.2e-17	N4	DTWD1
XAF1	4.4e-21	0.451952	0.328	0.228	9.98e-17	N4	XAF1
ENAH	7.21e-21	0.253626	0.353	0.247	1.64e-16	N4	ENAH
RRBP1	7.32e-21	0.392587	0.62	0.525	1.66e-16	N4	RRBP1
GPX31	1.11e-20	0.304608	0.776	0.682	2.51e-16	N4	GPX3
KCTD121	1.21e-20	0.348765	0.288	0.195	2.74e-16	N4	KCTD12
EEF1D	1.51e-20	0.268381	0.71	0.63	3.44e-16	N4	EEF1D
ABCA1	1.52e-20	0.307569	0.305	0.207	3.46e-16	N4	ABCA1
EEF2	2.79e-20	0.269446	0.762	0.714	6.33e-16	N4	EEF2
NUDT3	3.26e-20	0.303737	0.255	0.168	7.41e-16	N4	NUDT3
VSTM4	3.38e-20	0.326525	0.323	0.226	7.67e-16	N4	VSTM4
EIF2S3	7.31e-20	0.371417	0.418	0.325	1.66e-15	N4	EIF2S3
PFDN5	1.22e-19	0.267538	0.688	0.606	2.76e-15	N4	PFDN5
HSBP1	1.33e-19	0.315742	0.349	0.251	3.02e-15	N4	HSBP1
PTPRK	1.37e-19	0.284243	0.225	0.142	3.1e-15	N4	PTPRK
RPS7P1	1.96e-19	0.252897	0.182	0.107	4.44e-15	N4	RPS7P1
RAD21	3.14e-19	0.332007	0.446	0.35	7.14e-15	N4	RAD21
HIGD1A	4.78e-19	0.292458	0.235	0.153	1.09e-14	N4	HIGD1A
TRERF1	7.16e-19	0.299336	0.181	0.108	1.63e-14	N4	TRERF1
CHP1	1.1e-18	0.251769	0.215	0.135	2.5e-14	N4	CHP1
FBLN53	1.4e-18	0.321497	0.53	0.434	3.17e-14	N4	FBLN5
UBE2E3	1.59e-18	0.353527	0.273	0.188	3.61e-14	N4	UBE2E3
AC005912.1	1.98e-18	0.333834	0.326	0.236	4.49e-14	N4	AC005912.1
ZNF385A1	3.93e-18	0.291497	0.279	0.195	8.93e-14	N4	ZNF385A
OSMR	5.86e-18	0.278213	0.256	0.172	1.33e-13	N4	OSMR
LAMC1	1.08e-17	0.291697	0.661	0.605	2.45e-13	N4	LAMC1
DSEL	1.09e-17	0.341332	0.186	0.115	2.46e-13	N4	DSEL
STAT2	1.16e-17	0.298357	0.216	0.14	2.64e-13	N4	STAT2
MEG31	1.38e-17	0.353294	0.27	0.187	3.13e-13	N4	MEG3
TCF7L1	1.59e-17	0.346413	0.265	0.183	3.61e-13	N4	TCF7L1
EIF3E	2.32e-17	0.300871	0.559	0.476	5.26e-13	N4	EIF3E
RPL6P27	4.77e-17	0.303457	0.362	0.274	1.08e-12	N4	RPL6P27
SLC25A6	6.29e-17	0.279143	0.668	0.6	1.43e-12	N4	SLC25A6
DST	7.44e-17	0.332748	0.638	0.568	1.69e-12	N4	DST
NEO1	7.66e-17	0.316992	0.238	0.161	1.74e-12	N4	NEO1
PLEKHA5	1.17e-16	0.322705	0.334	0.247	2.67e-12	N4	PLEKHA5
AHR	2.48e-16	0.312639	0.277	0.197	5.63e-12	N4	AHR
RPS10	2.65e-16	0.284121	0.299	0.213	6.01e-12	N4	RPS10
ANTXR2	3.51e-16	0.309129	0.35	0.265	7.97e-12	N4	ANTXR2
EEF1B2	3.75e-16	0.262583	0.649	0.576	8.53e-12	N4	EEF1B2
DPYSL23	4.08e-16	0.279422	0.565	0.477	9.26e-12	N4	DPYSL2
RPL26P19	4.29e-16	0.251778	0.236	0.16	9.75e-12	N4	RPL26P19
GBP2	4.74e-16	0.294713	0.352	0.262	1.08e-11	N4	GBP2
ANTXR1	5.16e-16	0.321188	0.498	0.41	1.17e-11	N4	ANTXR1
AC024293.1	7.35e-16	0.275152	0.281	0.2	1.67e-11	N4	AC024293.1
CAPZB	7.76e-16	0.257039	0.64	0.567	1.76e-11	N4	CAPZB
RPL39P3	9.46e-16	0.298969	0.324	0.239	2.15e-11	N4	RPL39P3
RPSA	1.47e-15	0.260167	0.642	0.567	3.35e-11	N4	RPSA
AC116533.1	2.75e-15	0.257682	0.278	0.198	6.25e-11	N4	AC116533.1
PPA1	3.47e-15	0.309848	0.332	0.252	7.87e-11	N4	PPA1
GNG11	4.71e-15	0.360115	0.303	0.224	1.07e-10	N4	GNG11
UFM1	1.64e-14	0.30548	0.363	0.286	3.72e-10	N4	UFM1
AC073861.1	1.65e-14	0.272718	0.196	0.129	3.74e-10	N4	AC073861.1
GRK5	1.89e-14	0.286313	0.253	0.18	4.29e-10	N4	GRK5
TNFRSF1A	2.16e-14	0.25608	0.322	0.24	4.91e-10	N4	TNFRSF1A
SH3PXD2A	2.58e-14	0.277934	0.36	0.275	5.86e-10	N4	SH3PXD2A
HMGN2	2.71e-14	0.251662	0.618	0.542	6.16e-10	N4	HMGN2
AC099560.2	4.05e-14	0.2639	0.235	0.163	9.19e-10	N4	AC099560.2
ABI3BP2	4.62e-14	0.72701	0.531	0.458	1.05e-09	N4	ABI3BP
HSPA1B1	5.51e-14	0.34267	0.74	0.716	1.25e-09	N4	HSPA1B
RPL23AP74	8.71e-14	0.333616	0.273	0.199	1.98e-09	N4	RPL23AP74
RBL2	1.05e-13	0.25764	0.289	0.213	2.39e-09	N4	RBL2
RPS23P8	1.55e-13	0.25442	0.335	0.257	3.51e-09	N4	RPS23P8
LAP3	1.7e-13	0.333871	0.203	0.139	3.86e-09	N4	LAP3
PBX13	2.14e-13	0.259142	0.518	0.434	4.85e-09	N4	PBX1
ST3GAL1	2.17e-13	0.2771	0.253	0.183	4.92e-09	N4	ST3GAL1
CDK6	2.89e-13	0.285195	0.158	0.101	6.56e-09	N4	CDK6
TYMP	2.99e-13	0.335529	0.161	0.102	6.78e-09	N4	TYMP
TMEM256	3.31e-13	0.268094	0.23	0.164	7.52e-09	N4	TMEM256
SNORD3A	4.21e-13	0.313332	0.225	0.155	9.55e-09	N4	SNORD3A
RPS13P2	8.39e-13	0.305274	0.249	0.18	1.91e-08	N4	RPS13P2
BAZ2B	8.61e-13	0.303159	0.286	0.215	1.95e-08	N4	BAZ2B
MUSK2	8.82e-13	0.261142	0.237	0.169	2e-08	N4	MUSK
KCTD31	9.45e-13	0.290362	0.243	0.177	2.14e-08	N4	KCTD3
PDZRN3	1.56e-12	0.269296	0.276	0.205	3.55e-08	N4	PDZRN3
INAFM1	2.02e-12	0.283557	0.177	0.119	4.58e-08	N4	INAFM1
SPRED1	2.52e-12	0.258026	0.29	0.219	5.73e-08	N4	SPRED1
GINM1	2.98e-12	0.256022	0.407	0.33	6.76e-08	N4	GINM1
RBMS3	3.19e-12	0.256246	0.345	0.269	7.25e-08	N4	RBMS3
RDX	3.08e-11	0.257034	0.345	0.275	7e-07	N4	RDX
ZBTB163	3.32e-11	0.250423	0.557	0.49	7.53e-07	N4	ZBTB16
GBP1	3.37e-11	0.427805	0.232	0.172	7.64e-07	N4	GBP1
PRKCSH	3.89e-11	0.253068	0.337	0.271	8.84e-07	N4	PRKCSH
CTSS	1.02e-10	0.289238	0.221	0.163	2.32e-06	N4	CTSS
SNHG292	2.61e-10	0.270442	0.588	0.548	5.93e-06	N4	SNHG29
CASP4	4.67e-10	0.274338	0.236	0.18	1.06e-05	N4	CASP4
PARP14	7.65e-10	0.26879	0.237	0.178	1.74e-05	N4	PARP14
SERPINE11	1.07e-09	0.497731	0.244	0.19	2.42e-05	N4	SERPINE1
RNF145	3.51e-08	0.273042	0.22	0.17	0.000797759	N4	RNF145
CCN11	7.77e-07	0.304262	0.522	0.491	0.0176485	N4	CCN1
IGKC	4.29e-05	0.519632	0.686	0.639	0.973748	N4	IGKC
JCHAIN	0.00306674	0.465554	0.389	0.35	1	N4	JCHAIN
NPY	0	3.25954	0.449	0.006	0	N5	NPY
NRG1	0	3.0321	0.717	0.058	0	N5	NRG1
SLITRK6	0	2.52633	0.619	0.066	0	N5	SLITRK6
F3	0	2.51166	0.938	0.362	0	N5	F3
BMP5	0	2.03507	0.681	0.13	0	N5	BMP5
CXCL14	1.9e-307	2.26929	0.999	0.519	4.31e-303	N5	CXCL14
HSD17B2	2.5e-306	1.88253	0.544	0.082	5.68e-302	N5	HSD17B2
CYTL1	1.28e-259	1.37514	0.245	0.013	2.9e-255	N5	CYTL1
ITGA8	1.21e-254	1.96504	0.556	0.116	2.75e-250	N5	ITGA8
AREG	6.1e-248	2.6577	0.29	0.023	1.38e-243	N5	AREG
PLAT	5.46e-237	1.91271	0.861	0.397	1.24e-232	N5	PLAT
FENDRR	1.07e-218	1.77926	0.697	0.227	2.42e-214	N5	FENDRR
B2M	5.43e-209	1.16206	0.999	0.995	1.23e-204	N5	B2M
TCIM1	4.77e-208	2.03102	0.646	0.204	1.08e-203	N5	TCIM
DMKN	1.79e-199	1.87115	0.434	0.081	4.07e-195	N5	DMKN
PTGS1	1.49e-188	1.28647	0.271	0.03	3.38e-184	N5	PTGS1
IGFBP3	5.99e-177	1.92522	0.673	0.239	1.36e-172	N5	IGFBP3
EDNRB	8.4e-174	1.54063	0.684	0.251	1.91e-169	N5	EDNRB
TRPA1	5.7e-167	1.43757	0.445	0.098	1.29e-162	N5	TRPA1
MT-RNR1	4.95e-163	1.3231	1	0.997	1.12e-158	N5	MT-RNR1
WFDC1	1.35e-161	1.36469	0.436	0.101	3.07e-157	N5	WFDC1
[truncated: 4,046 more rows]
