# Supplementary material for: An integrated map of fibroblastic populations in human colon mucosa and cancer tissues
Source: Commun Biol. 2022 Dec 3;5:1326. doi: 10.1038/s42003-022-04298-5 (PMC9719516; doi:10.1038/s42003-022-04298-5)
Supplement: Supplementary file 6 — Supplementary Data 3 [file 42003_2022_4298_MOESM6_ESM.xlsx]

## Sheet: Supplementary Data2
	p_val	avg_log2FC	pct.1	pct.2	p_val_adj	cluster	gene
MFAP5	0	4.27981	0.935	0.074	0	OGNpPI16	MFAP5
SFRP2	0	3.845	0.859	0.081	0	OGNpPI16	SFRP2
CLU	0	3.31395	0.94	0.142	0	OGNpPI16	CLU
CFD	0	3.21438	0.998	0.272	0	OGNpPI16	CFD
FBLN2	0	3.20023	0.974	0.151	0	OGNpPI16	FBLN2
DCN	0	3.11613	1	0.602	0	OGNpPI16	DCN
PCOLCE2	0	2.99681	0.823	0.029	0	OGNpPI16	PCOLCE2
SFRP1	0	2.96809	0.922	0.131	0	OGNpPI16	SFRP1
ITM2A	0	2.88672	0.931	0.1	0	OGNpPI16	ITM2A
OGN	0	2.73635	0.964	0.144	0	OGNpPI16	OGN
PI16	0	2.72681	0.728	0.025	0	OGNpPI16	PI16
FBLN1	0	2.66083	0.994	0.51	0	OGNpPI16	FBLN1
IGFBP6	0	2.63988	0.886	0.224	0	OGNpPI16	IGFBP6
CCDC80	0	2.62354	0.994	0.442	0	OGNpPI16	CCDC80
GSN	0	2.56445	0.999	0.73	0	OGNpPI16	GSN
PRELP	0	2.56149	0.918	0.144	0	OGNpPI16	PRELP
EFEMP1	0	2.54595	0.965	0.337	0	OGNpPI16	EFEMP1
CD55	0	2.48787	0.832	0.295	0	OGNpPI16	CD55
CILP	0	2.45912	0.801	0.089	0	OGNpPI16	CILP
PLA2G2A	0	2.43161	0.363	0.023	0	OGNpPI16	PLA2G2A
CCN5	0	2.42037	0.655	0.021	0	OGNpPI16	CCN5
CADM3	0	2.3515	0.749	0.052	0	OGNpPI16	CADM3
GPNMB	0	2.32869	0.905	0.194	0	OGNpPI16	GPNMB
MGP	0	2.28611	0.997	0.567	0	OGNpPI16	MGP
SLPI	0	2.22473	0.492	0.015	0	OGNpPI16	SLPI
TGFBR3	0	2.20724	0.865	0.189	0	OGNpPI16	TGFBR3
CD34	0	2.1135	0.729	0.055	0	OGNpPI16	CD34
C3	0	2.11248	0.953	0.234	0	OGNpPI16	C3
CHRDL1	0	2.09234	0.801	0.07	0	OGNpPI16	CHRDL1
ADH1B	0	2.04927	0.938	0.245	0	OGNpPI16	ADH1B
GPX3	0	2.04194	0.968	0.56	0	OGNpPI16	GPX3
GALNT15	0	2.04182	0.559	0.018	0	OGNpPI16	GALNT15
SEMA3C	0	2.02571	0.603	0.045	0	OGNpPI16	SEMA3C
PLPP3	0	1.96346	0.875	0.314	0	OGNpPI16	PLPP3
FBN1	0	1.94956	0.839	0.458	0	OGNpPI16	FBN1
ADAMTSL4	0	1.91915	0.778	0.118	0	OGNpPI16	ADAMTSL4
SCARA5	0	1.90168	0.907	0.22	0	OGNpPI16	SCARA5
ABLIM1	0	1.8708	0.705	0.09	0	OGNpPI16	ABLIM1
HSPB6	0	1.86513	0.857	0.25	0	OGNpPI16	HSPB6
PLAC9	0	1.85319	0.871	0.242	0	OGNpPI16	PLAC9
CYP4B1	0	1.85007	0.428	0.011	0	OGNpPI16	CYP4B1
UAP1	0	1.81371	0.651	0.138	0	OGNpPI16	UAP1
PLTP	0	1.77732	0.863	0.318	0	OGNpPI16	PLTP
COL14A1	0	1.77654	0.979	0.611	0	OGNpPI16	COL14A1
GREM1	0	1.77472	0.375	0.056	0	OGNpPI16	GREM1
MFAP4	0	1.73443	0.98	0.504	0	OGNpPI16	MFAP4
C1QTNF3	0	1.71791	0.603	0.045	0	OGNpPI16	C1QTNF3
OMD	0	1.7178	0.639	0.052	0	OGNpPI16	OMD
GPC3	0	1.7056	0.439	0.056	0	OGNpPI16	GPC3
KRT24	0	1.69575	0.435	0.004	0	OGNpPI16	KRT24
HTRA1	0	1.6328	0.875	0.371	0	OGNpPI16	HTRA1
TIMP2	0	1.62015	0.986	0.782	0	OGNpPI16	TIMP2
OSR2	0	1.59592	0.537	0.073	0	OGNpPI16	OSR2
SLIT3	0	1.5953	0.831	0.302	0	OGNpPI16	SLIT3
FN1	0	1.55502	0.935	0.567	0	OGNpPI16	FN1
AOX1	0	1.54403	0.565	0.039	0	OGNpPI16	AOX1
C1R	0	1.52764	0.997	0.777	0	OGNpPI16	C1R
LUM	0	1.5236	0.996	0.552	0	OGNpPI16	LUM
OLFML3	0	1.51533	0.9	0.383	0	OGNpPI16	OLFML3
SEMA3E	0	1.51287	0.544	0.058	0	OGNpPI16	SEMA3E
CST3	0	1.49742	0.998	0.809	0	OGNpPI16	CST3
CYBRD1	0	1.48691	0.882	0.418	0	OGNpPI16	CYBRD1
PSAP	0	1.48586	0.994	0.845	0	OGNpPI16	PSAP
SSC5D	0	1.47513	0.684	0.147	0	OGNpPI16	SSC5D
FSTL1	0	1.47503	0.941	0.701	0	OGNpPI16	FSTL1
PID1	0	1.45769	0.766	0.17	0	OGNpPI16	PID1
ADAMTS5	0	1.43959	0.529	0.13	0	OGNpPI16	ADAMTS5
SVEP1	0	1.43955	0.679	0.198	0	OGNpPI16	SVEP1
BCAT1	0	1.42343	0.494	0.056	0	OGNpPI16	BCAT1
TIMP3	0	1.41143	0.983	0.67	0	OGNpPI16	TIMP3
TNXB	0	1.40971	0.471	0.047	0	OGNpPI16	TNXB
CELF2	0	1.40482	0.612	0.108	0	OGNpPI16	CELF2
FGL2	0	1.40127	0.473	0.043	0	OGNpPI16	FGL2
CPVL	0	1.39734	0.508	0.042	0	OGNpPI16	CPVL
RSPO3	0	1.38685	0.544	0.069	0	OGNpPI16	RSPO3
QSOX1	0	1.36136	0.763	0.303	0	OGNpPI16	QSOX1
SMIM14	0	1.33317	0.723	0.28	0	OGNpPI16	SMIM14
IGSF10	0	1.33213	0.385	0.021	0	OGNpPI16	IGSF10
GPRC5A	0	1.33025	0.455	0.078	0	OGNpPI16	GPRC5A
GFPT2	0	1.32536	0.563	0.117	0	OGNpPI16	GFPT2
MMP2	0	1.32214	0.984	0.639	0	OGNpPI16	MMP2
CXCL12	0	1.32044	0.817	0.307	0	OGNpPI16	CXCL12
THBS2	0	1.29575	0.596	0.136	0	OGNpPI16	THBS2
ADD3	0	1.29501	0.825	0.362	0	OGNpPI16	ADD3
MEDAG	0	1.28465	0.43	0.032	0	OGNpPI16	MEDAG
ABI3BP	0	1.26652	0.815	0.252	0	OGNpPI16	ABI3BP
S100A4	0	1.2617	0.974	0.618	0	OGNpPI16	S100A4
DPT	0	1.24988	0.768	0.155	0	OGNpPI16	DPT
BDKRB1	0	1.24296	0.349	0.063	0	OGNpPI16	BDKRB1
VEGFD	0	1.23828	0.354	0.011	0	OGNpPI16	VEGFD
PCOLCE	0	1.23544	0.884	0.495	0	OGNpPI16	PCOLCE
ISLR	0	1.23398	0.795	0.316	0	OGNpPI16	ISLR
CLDN11	0	1.23222	0.393	0.017	0	OGNpPI16	CLDN11
PTGIS	0	1.21803	0.496	0.088	0	OGNpPI16	PTGIS
SERPINF1	0	1.20521	0.944	0.539	0	OGNpPI16	SERPINF1
FBLN5	0	1.20303	0.777	0.273	0	OGNpPI16	FBLN5
MGST1	0	1.20094	0.483	0.058	0	OGNpPI16	MGST1
ANXA2	0	1.19824	0.964	0.665	0	OGNpPI16	ANXA2
LTBP4	0	1.19021	0.907	0.537	0	OGNpPI16	LTBP4
ZBTB16	0	1.18449	0.733	0.29	0	OGNpPI16	ZBTB16
SERPING1	0	1.18124	0.99	0.813	0	OGNpPI16	SERPING1
LEPR	0	1.18097	0.378	0.064	0	OGNpPI16	LEPR
NIBAN1	0	1.1782	0.618	0.18	0	OGNpPI16	NIBAN1
FAM180A	0	1.17511	0.444	0.044	0	OGNpPI16	FAM180A
SRPX	0	1.16968	0.628	0.209	0	OGNpPI16	SRPX
METTL7A	0	1.13673	0.8	0.304	0	OGNpPI16	METTL7A
CD99	0	1.11871	0.958	0.703	0	OGNpPI16	CD99
S100A10	0	1.11443	0.803	0.35	0	OGNpPI16	S100A10
COL8A1	0	1.09461	0.53	0.139	0	OGNpPI16	COL8A1
ANGPTL2	0	1.08543	0.624	0.211	0	OGNpPI16	ANGPTL2
GSTM5	0	1.07992	0.487	0.093	0	OGNpPI16	GSTM5
S100A6	0	1.06505	0.982	0.755	0	OGNpPI16	S100A6
CA12	0	1.06312	0.298	0.018	0	OGNpPI16	CA12
GREM2	0	1.05998	0.327	0.019	0	OGNpPI16	GREM2
DCLK1	0	1.058	0.45	0.069	0	OGNpPI16	DCLK1
LINC00632	0	1.04901	0.453	0.104	0	OGNpPI16	LINC00632
GAS1	0	1.04672	0.341	0.029	0	OGNpPI16	GAS1
ALDH1A1	0	1.03402	0.54	0.118	0	OGNpPI16	ALDH1A1
C17orf58	0	1.03224	0.329	0.041	0	OGNpPI16	C17orf58
ADGRD1	0	1.00206	0.426	0.054	0	OGNpPI16	ADGRD1
SLIT2	0	0.984171	0.489	0.12	0	OGNpPI16	SLIT2
SH3BP5	0	0.973515	0.509	0.124	0	OGNpPI16	SH3BP5
FAIM2	0	0.96634	0.33	0.031	0	OGNpPI16	FAIM2
CREB5	0	0.963674	0.358	0.059	0	OGNpPI16	CREB5
SHISA3	0	0.963328	0.339	0.026	0	OGNpPI16	SHISA3
CLEC3B	0	0.91415	0.306	0.014	0	OGNpPI16	CLEC3B
SLC19A2	0	0.895431	0.403	0.088	0	OGNpPI16	SLC19A2
UCHL1	0	0.882581	0.296	0.022	0	OGNpPI16	UCHL1
IL33	0	0.870924	0.37	0.043	0	OGNpPI16	IL33
NT5E	0	0.821234	0.332	0.037	0	OGNpPI16	NT5E
FLRT2	0	0.788765	0.341	0.061	0	OGNpPI16	FLRT2
PPL	0	0.78782	0.254	0.024	0	OGNpPI16	PPL
EMILIN2	0	0.72572	0.3	0.045	0	OGNpPI16	EMILIN2
APBB1IP	0	0.725148	0.277	0.021	0	OGNpPI16	APBB1IP
C16orf89	0	0.70375	0.257	0.022	0	OGNpPI16	C16orf89
ADAM33	2.35325e-305	0.855523	0.413	0.094	6.08009e-301	OGNpPI16	ADAM33
APP	1.1812e-302	0.94594	0.969	0.796	3.05187e-298	OGNpPI16	APP
CP	9.36546e-301	0.960043	0.443	0.102	2.41975e-296	OGNpPI16	CP
SELENOP	1.32403e-299	0.95731	0.951	0.593	3.42089e-295	OGNpPI16	SELENOP
ELN	1.76965e-292	0.967704	0.63	0.21	4.57225e-288	OGNpPI16	ELN
C1S	1.18502e-289	0.918833	0.988	0.744	3.06175e-285	OGNpPI16	C1S
MUSK	1.32064e-289	0.74639	0.356	0.071	3.41215e-285	OGNpPI16	MUSK
CES1	7.3379e-288	0.672577	0.25	0.036	1.89589e-283	OGNpPI16	CES1
ANXA1	5.57525e-283	1.1087	0.855	0.493	1.44048e-278	OGNpPI16	ANXA1
PTPRD	1.08314e-280	0.817742	0.35	0.073	2.79851e-276	OGNpPI16	PTPRD
HSPB8	1.29905e-280	1.22136	0.702	0.3	3.35636e-276	OGNpPI16	HSPB8
TWIST2	2.49185e-280	0.690844	0.314	0.059	6.43818e-276	OGNpPI16	TWIST2
MRC2	6.00298e-278	1.08132	0.624	0.242	1.55099e-273	OGNpPI16	MRC2
FCGRT	6.2685e-276	1.04904	0.72	0.327	1.61959e-271	OGNpPI16	FCGRT
PIGT	3.66435e-273	1.04582	0.623	0.251	9.46757e-269	OGNpPI16	PIGT
NFIX	2.46447e-269	0.984422	0.754	0.336	6.36745e-265	OGNpPI16	NFIX
AHNAK	1.05025e-267	0.955996	0.944	0.748	2.71352e-263	OGNpPI16	AHNAK
RGCC	2.9426e-266	1.08765	0.5	0.154	7.60279e-262	OGNpPI16	RGCC
FGFR1	5.79289e-263	0.992187	0.77	0.383	1.49671e-258	OGNpPI16	FGFR1
PXN	8.66367e-261	0.862598	0.421	0.117	2.23843e-256	OGNpPI16	PXN
CTSH	3.86032e-259	0.932095	0.411	0.111	9.9739e-255	OGNpPI16	CTSH
SERPINE2	3.01274e-258	1.21401	0.647	0.272	7.78402e-254	OGNpPI16	SERPINE2
CD81	8.97119e-256	0.87192	0.963	0.788	2.31789e-251	OGNpPI16	CD81
LRRC17	2.30044e-255	0.795571	0.294	0.057	5.94366e-251	OGNpPI16	LRRC17
TXNIP	6.82576e-255	1.10395	0.926	0.605	1.76357e-250	OGNpPI16	TXNIP
CRABP2	2.94296e-253	0.753646	0.266	0.047	7.60373e-249	OGNpPI16	CRABP2
SLC29A1	9.26652e-252	0.911518	0.358	0.086	2.39419e-247	OGNpPI16	SLC29A1
FYN	1.44052e-248	0.872132	0.501	0.164	3.72188e-244	OGNpPI16	FYN
FST	1.61572e-248	0.72039	0.308	0.063	4.17454e-244	OGNpPI16	FST
CPQ	2.44091e-246	0.954784	0.724	0.355	6.30659e-242	OGNpPI16	CPQ
UGDH	1.39692e-244	0.996629	0.48	0.162	3.60922e-240	OGNpPI16	UGDH
VAT1	2.55067e-244	0.895447	0.554	0.204	6.59017e-240	OGNpPI16	VAT1
HMOX1	1.55016e-241	1.37084	0.285	0.058	4.00516e-237	OGNpPI16	HMOX1
LRRN4CL	1.18463e-240	0.760995	0.413	0.114	3.06073e-236	OGNpPI16	LRRN4CL
DAB2	4.57088e-239	0.906799	0.617	0.242	1.18098e-234	OGNpPI16	DAB2
PXDC1	8.33049e-236	1.07989	0.583	0.237	2.15235e-231	OGNpPI16	PXDC1
ZNF385A	2.80519e-235	0.867219	0.473	0.149	7.24776e-231	OGNpPI16	ZNF385A
METRNL	2.23572e-234	0.73012	0.329	0.078	5.77643e-230	OGNpPI16	METRNL
PAMR1	1.03683e-233	0.858693	0.466	0.149	2.67886e-229	OGNpPI16	PAMR1
COL1A2	2.25188e-232	0.958738	0.998	0.945	5.81818e-228	OGNpPI16	COL1A2
USP53	4.76244e-226	1.01294	0.42	0.128	1.23047e-221	OGNpPI16	USP53
GAS7	1.06518e-222	0.852013	0.543	0.197	2.75212e-218	OGNpPI16	GAS7
IGFBP5	1.5822e-222	0.750852	0.835	0.418	4.08792e-218	OGNpPI16	IGFBP5
FOXO1	1.12024e-221	0.76066	0.346	0.088	2.89436e-217	OGNpPI16	FOXO1
VGLL3	9.2221e-220	0.963059	0.405	0.122	2.38271e-215	OGNpPI16	VGLL3
CBLB	1.17441e-219	0.849162	0.455	0.151	3.03433e-215	OGNpPI16	CBLB
PALM	5.7953e-215	0.634599	0.294	0.065	1.49733e-210	OGNpPI16	PALM
BTG2	1.63028e-212	1.15516	0.85	0.567	4.21215e-208	OGNpPI16	BTG2
NFIA	3.1168e-211	0.852525	0.804	0.438	8.05288e-207	OGNpPI16	NFIA
ANGPTL1	2.81147e-210	0.645793	0.362	0.092	7.26399e-206	OGNpPI16	ANGPTL1
ECM1	1.54999e-209	0.918589	0.785	0.448	4.00472e-205	OGNpPI16	ECM1
SDCBP	1.04171e-207	1.12006	0.745	0.451	2.69146e-203	OGNpPI16	SDCBP
CTSK	1.80415e-206	0.799938	0.891	0.523	4.66138e-202	OGNpPI16	CTSK
HEXB	1.76787e-205	0.892012	0.651	0.305	4.56764e-201	OGNpPI16	HEXB
SOD3	2.88453e-205	0.850632	0.959	0.739	7.45275e-201	OGNpPI16	SOD3
NDRG1	2.39403e-204	0.819793	0.587	0.241	6.18545e-200	OGNpPI16	NDRG1
IGFBP4	4.31027e-204	0.953105	0.841	0.516	1.11364e-199	OGNpPI16	IGFBP4
KLF4	9.66234e-204	1.07228	0.811	0.456	2.49646e-199	OGNpPI16	KLF4
LRP1	2.93038e-199	0.891979	0.855	0.515	7.57122e-195	OGNpPI16	LRP1
RAB8B	3.09352e-199	0.920189	0.569	0.249	7.99272e-195	OGNpPI16	RAB8B
CYB5A	1.78173e-197	0.849358	0.519	0.207	4.60346e-193	OGNpPI16	CYB5A
FKBP5	3.19884e-194	0.981509	0.664	0.323	8.26483e-190	OGNpPI16	FKBP5
OS9	2.00654e-192	0.855176	0.839	0.55	5.1843e-188	OGNpPI16	OS9
DDR2	1.71174e-189	1.07609	0.816	0.551	4.42262e-185	OGNpPI16	DDR2
PIK3R1	2.00776e-188	0.94828	0.684	0.351	5.18746e-184	OGNpPI16	PIK3R1
FTL	2.05724e-188	0.639944	0.987	0.902	5.3153e-184	OGNpPI16	FTL
GLUL	1.29809e-184	1.19697	0.747	0.456	3.35388e-180	OGNpPI16	GLUL
TPST1	1.64689e-184	0.766428	0.409	0.141	4.25507e-180	OGNpPI16	TPST1
PLD3	6.85362e-184	0.846338	0.689	0.362	1.77077e-179	OGNpPI16	PLD3
SSPN	2.52418e-176	0.777657	0.624	0.282	6.52172e-172	OGNpPI16	SSPN
FAXDC2	5.47417e-175	0.589678	0.342	0.099	1.41436e-170	OGNpPI16	FAXDC2
ERRFI1	3.26597e-174	0.839612	0.654	0.325	8.43827e-170	OGNpPI16	ERRFI1
NPC2	4.12248e-174	0.752727	0.732	0.391	1.06512e-169	OGNpPI16	NPC2
ABCA6	9.9952e-173	0.625406	0.414	0.136	2.58246e-168	OGNpPI16	ABCA6
GFRA1	1.04352e-172	0.547622	0.323	0.089	2.69615e-168	OGNpPI16	GFRA1
SH3BGRL3	6.89576e-171	0.96197	0.812	0.539	1.78166e-166	OGNpPI16	SH3BGRL3
FAM107A	9.7543e-169	0.555527	0.385	0.117	2.52022e-164	OGNpPI16	FAM107A
PODN	2.52996e-168	0.641808	0.401	0.136	6.53665e-164	OGNpPI16	PODN
PAM	1.15006e-167	0.815166	0.754	0.451	2.97142e-163	OGNpPI16	PAM
LAMA2	1.24658e-167	0.748503	0.567	0.247	3.22079e-163	OGNpPI16	LAMA2
DNM1	2.19759e-165	0.672188	0.34	0.108	5.67792e-161	OGNpPI16	DNM1
ADM	3.2741e-165	1.15122	0.618	0.313	8.45929e-161	OGNpPI16	ADM
PLXDC2	1.27763e-163	0.9092	0.577	0.267	3.301e-159	OGNpPI16	PLXDC2
NOVA1	2.1773e-163	0.550189	0.368	0.114	5.62549e-159	OGNpPI16	NOVA1
ANK2	2.53968e-160	0.651069	0.34	0.105	6.56178e-156	OGNpPI16	ANK2
CTSF	1.81993e-157	0.619792	0.409	0.146	4.70216e-153	OGNpPI16	CTSF
LPAR1	3.17789e-157	0.575653	0.358	0.115	8.21073e-153	OGNpPI16	LPAR1
DBN1	1.44634e-155	0.86717	0.478	0.212	3.73692e-151	OGNpPI16	DBN1
PMP22	4.8156e-155	0.749419	0.797	0.508	1.24421e-150	OGNpPI16	PMP22
NIPAL2	8.62524e-153	0.573162	0.261	0.07	2.2285e-148	OGNpPI16	NIPAL2
TNFAIP2	6.52477e-151	0.930982	0.651	0.349	1.6858e-146	OGNpPI16	TNFAIP2
SH3D19	2.41743e-148	0.645451	0.4	0.148	6.24591e-144	OGNpPI16	SH3D19
GASK1B	1.30093e-142	0.572261	0.447	0.173	3.36121e-138	OGNpPI16	GASK1B
IGF1	3.90533e-139	0.527934	0.321	0.099	1.00902e-134	OGNpPI16	IGF1
LARP6	4.42572e-136	0.5388	0.281	0.086	1.14347e-131	OGNpPI16	LARP6
CFH	1.03158e-134	0.508438	0.875	0.603	2.66529e-130	OGNpPI16	CFH
ERGIC1	1.07164e-134	0.670406	0.547	0.269	2.76878e-130	OGNpPI16	ERGIC1
PBX1	5.1354e-134	0.755893	0.673	0.382	1.32683e-129	OGNpPI16	PBX1
PRCP	6.77938e-133	0.652948	0.435	0.186	1.75159e-128	OGNpPI16	PRCP
RTN3	1.58748e-132	0.702676	0.666	0.383	4.10156e-128	OGNpPI16	RTN3
MAPKAP1	3.88717e-132	0.861083	0.467	0.219	1.00433e-127	OGNpPI16	MAPKAP1
DDAH2	5.27425e-130	0.658182	0.556	0.276	1.36271e-125	OGNpPI16	DDAH2
EBF1	2.30677e-128	0.592384	0.662	0.33	5.95999e-124	OGNpPI16	EBF1
ACKR3	1.06095e-127	0.83566	0.673	0.388	2.74117e-123	OGNpPI16	ACKR3
DPYSL3	2.05915e-126	0.632104	0.495	0.221	5.32022e-122	OGNpPI16	DPYSL3
CDKN1C	3.53492e-126	0.724326	0.463	0.206	9.13317e-122	OGNpPI16	CDKN1C
CREB3L1	4.82156e-126	0.668742	0.407	0.166	1.24575e-121	OGNpPI16	CREB3L1
TRAC	3.06682e-125	0.625775	0.266	0.083	7.92374e-121	OGNpPI16	TRAC
NFIB	6.79542e-125	0.526697	0.473	0.195	1.75573e-120	OGNpPI16	NFIB
LSP1	6.41084e-124	0.55226	0.527	0.238	1.65637e-119	OGNpPI16	LSP1
CREG1	8.61181e-124	0.688125	0.577	0.305	2.22503e-119	OGNpPI16	CREG1
PTGES	1.64869e-122	0.529386	0.28	0.09	4.25971e-118	OGNpPI16	PTGES
PBX3	1.52527e-121	0.598059	0.393	0.159	3.94083e-117	OGNpPI16	PBX3
EGFR	2.58572e-120	0.624903	0.467	0.212	6.68072e-116	OGNpPI16	EGFR
P4HA2	2.31469e-118	0.635183	0.401	0.173	5.98047e-114	OGNpPI16	P4HA2
RHOB	1.07593e-117	0.600786	0.909	0.686	2.77988e-113	OGNpPI16	RHOB
CEBPD	3.43252e-116	0.581452	0.878	0.63	8.8686e-112	OGNpPI16	CEBPD
SH3PXD2B	4.13739e-115	0.601401	0.359	0.147	1.06898e-110	OGNpPI16	SH3PXD2B
RECK	1.81066e-114	0.513956	0.342	0.13	4.67821e-110	OGNpPI16	RECK
OLFML1	3.69069e-114	0.667665	0.46	0.219	9.53563e-110	OGNpPI16	OLFML1
ANXA5	1.0925e-109	0.542967	0.937	0.766	2.8227e-105	OGNpPI16	ANXA5
MAF	1.89396e-108	0.656579	0.582	0.318	4.89342e-104	OGNpPI16	MAF
CD63	2.42392e-108	0.511264	0.974	0.874	6.26267e-104	OGNpPI16	CD63
TENT5A	7.76696e-108	0.665308	0.525	0.274	2.00675e-103	OGNpPI16	TENT5A
LTBP3	6.03024e-107	0.607164	0.523	0.272	1.55803e-102	OGNpPI16	LTBP3
FGF2	8.63004e-107	0.550793	0.286	0.102	2.22974e-102	OGNpPI16	FGF2
CD248	1.33557e-106	0.664934	0.598	0.313	3.45071e-102	OGNpPI16	CD248
ATP1A1	4.00745e-103	0.726159	0.66	0.434	1.03541e-98	OGNpPI16	ATP1A1
WWP1	2.15662e-102	0.537771	0.384	0.168	5.57206e-98	OGNpPI16	WWP1
AMD1	3.12122e-102	0.700793	0.561	0.326	8.06429e-98	OGNpPI16	AMD1
PLBD2	6.0068e-99	0.552883	0.334	0.141	1.55198e-94	OGNpPI16	PLBD2
TSC22D3	7.91934e-99	0.735439	0.746	0.547	2.04612e-94	OGNpPI16	TSC22D3
GABARAPL1	4.61107e-97	0.630728	0.541	0.303	1.19136e-92	OGNpPI16	GABARAPL1
TRIP10	8.18093e-94	0.594393	0.57	0.333	2.11371e-89	OGNpPI16	TRIP10
RHOBTB3	4.51175e-92	0.729096	0.602	0.384	1.1657e-87	OGNpPI16	RHOBTB3
SOD2	3.40694e-91	0.67834	0.726	0.482	8.80251e-87	OGNpPI16	SOD2
PAPSS2	3.00345e-90	0.604498	0.397	0.197	7.76001e-86	OGNpPI16	PAPSS2
MYC	1.0784e-89	0.651349	0.514	0.288	2.78627e-85	OGNpPI16	MYC
FKBP9	2.06284e-89	0.599757	0.574	0.345	5.32975e-85	OGNpPI16	FKBP9
HTRA3	2.78315e-89	0.608247	0.375	0.176	7.19084e-85	OGNpPI16	HTRA3
GPRC5B	5.11451e-89	0.531742	0.346	0.155	1.32144e-84	OGNpPI16	GPRC5B
FEZ1	1.11939e-88	0.531004	0.364	0.168	2.89218e-84	OGNpPI16	FEZ1
TMBIM1	1.60671e-88	0.541152	0.535	0.308	4.15126e-84	OGNpPI16	TMBIM1
GPC6	1.70594e-88	0.58049	0.56	0.319	4.40764e-84	OGNpPI16	GPC6
LAMP1	8.68255e-88	0.559434	0.77	0.563	2.24331e-83	OGNpPI16	LAMP1
ATRAID	1.72705e-86	0.574623	0.559	0.332	4.46219e-82	OGNpPI16	ATRAID
LIMA1	2.53658e-86	0.540059	0.679	0.441	6.55375e-82	OGNpPI16	LIMA1
DPYSL2	1.85916e-84	0.55281	0.695	0.476	4.80351e-80	OGNpPI16	DPYSL2
MAP3K8	2.84674e-83	0.52547	0.359	0.168	7.35512e-79	OGNpPI16	MAP3K8
WSB1	1.40542e-82	0.555613	0.754	0.553	3.63118e-78	OGNpPI16	WSB1
LGALS3	7.17953e-79	0.504904	0.767	0.541	1.85497e-74	OGNpPI16	LGALS3
CERCAM	4.02261e-78	0.514498	0.374	0.187	1.03932e-73	OGNpPI16	CERCAM
UGP2	5.88686e-78	0.533645	0.391	0.197	1.52099e-73	OGNpPI16	UGP2
CDKN1A	7.41988e-76	0.641654	0.783	0.636	1.91707e-71	OGNpPI16	CDKN1A
EMP3	2.3946e-75	0.557299	0.534	0.323	6.18694e-71	OGNpPI16	EMP3
ARHGAP21	1.45345e-74	0.504847	0.402	0.208	3.75528e-70	OGNpPI16	ARHGAP21
NFKBIZ	1.42e-73	0.592719	0.755	0.553	3.66885e-69	OGNpPI16	NFKBIZ
PCYOX1	5.30199e-73	0.508772	0.527	0.317	1.36988e-68	OGNpPI16	PCYOX1
ABL1	3.41076e-70	0.548111	0.521	0.318	8.81237e-66	OGNpPI16	ABL1
RTN4	3.48709e-70	0.501572	0.795	0.611	9.00959e-66	OGNpPI16	RTN4
DDIT4	3.5282e-70	0.612647	0.428	0.234	9.11581e-66	OGNpPI16	DDIT4
MT1E	3.33298e-69	0.56218	0.346	0.167	8.61143e-65	OGNpPI16	MT1E
GRN	3.54676e-68	0.54535	0.636	0.441	9.16375e-64	OGNpPI16	GRN
NUCB1	4.56359e-68	0.504329	0.607	0.404	1.17909e-63	OGNpPI16	NUCB1
PPIC	4.42397e-62	0.534763	0.455	0.273	1.14302e-57	OGNpPI16	PPIC
SLC39A14	2.35895e-58	0.553884	0.352	0.19	6.09483e-54	OGNpPI16	SLC39A14
LDHA	9.50468e-58	0.594362	0.78	0.63	2.45573e-53	OGNpPI16	LDHA
THBS1	6.19369e-57	0.706459	0.706	0.535	1.60026e-52	OGNpPI16	THBS1
PLIN2	2.75431e-47	0.64412	0.349	0.208	7.1163e-43	OGNpPI16	PLIN2
IER3	2.6915e-19	0.556102	0.646	0.574	6.95402e-15	OGNpPI16	IER3
C31	0	2.46111	0.94	0.256	0	OGNpIGF1	C3
C7	0	2.44731	0.801	0.11	0	OGNpIGF1	C7
CCDC801	0	2.33977	0.981	0.458	0	OGNpIGF1	CCDC80
SFRP11	0	2.28267	0.781	0.162	0	OGNpIGF1	SFRP1
FBLN11	0	2.256	0.988	0.525	0	OGNpIGF1	FBLN1
SRPX1	0	2.25112	0.827	0.211	0	OGNpIGF1	SRPX
CFH1	0	2.19941	0.929	0.608	0	OGNpIGF1	CFH
CLU1	0	2.16614	0.756	0.175	0	OGNpIGF1	CLU
CHRDL11	0	2.16329	0.748	0.094	0	OGNpIGF1	CHRDL1
GREM11	0	2.13896	0.442	0.061	0	OGNpIGF1	GREM1
OGN1	0	2.11796	0.938	0.169	0	OGNpIGF1	OGN
GSN1	0	2.07593	0.986	0.738	0	OGNpIGF1	GSN
IGF11	0	2.03008	0.592	0.091	0	OGNpIGF1	IGF1
SFRP21	0	1.97814	0.767	0.108	0	OGNpIGF1	SFRP2
CFD1	0	1.96687	0.924	0.297	0	OGNpIGF1	CFD
GPC31	0	1.95354	0.493	0.064	0	OGNpIGF1	GPC3
ADH1B1	0	1.91353	0.89	0.268	0	OGNpIGF1	ADH1B
GPNMB1	0	1.89344	0.798	0.221	0	OGNpIGF1	GPNMB
MGP1	0	1.88471	0.988	0.58	0	OGNpIGF1	MGP
ITM2A1	0	1.77962	0.736	0.135	0	OGNpIGF1	ITM2A
RSPO31	0	1.74773	0.587	0.08	0	OGNpIGF1	RSPO3
DPT1	0	1.73184	0.836	0.169	0	OGNpIGF1	DPT
HSPB61	0	1.68392	0.784	0.271	0	OGNpIGF1	HSPB6
PRELP1	0	1.68273	0.756	0.175	0	OGNpIGF1	PRELP
EFEMP11	0	1.64794	0.899	0.359	0	OGNpIGF1	EFEMP1
DCN1	0	1.6391	0.999	0.614	0	OGNpIGF1	DCN
CILP1	0	1.61097	0.568	0.122	0	OGNpIGF1	CILP
COL14A11	0	1.59613	0.971	0.622	0	OGNpIGF1	COL14A1
SELENOP1	0	1.54191	0.951	0.604	0	OGNpIGF1	SELENOP
ALDH1A11	0	1.5205	0.571	0.128	0	OGNpIGF1	ALDH1A1
PID11	0	1.44874	0.69	0.192	0	OGNpIGF1	PID1
FBLN21	0	1.35184	0.702	0.19	0	OGNpIGF1	FBLN2
FGL21	0	1.31913	0.41	0.059	0	OGNpIGF1	FGL2
IGSF101	0	1.30994	0.312	0.036	0	OGNpIGF1	IGSF10
CXCL121	1.61794e-301	1.61431	0.829	0.321	4.18027e-297	OGNpIGF1	CXCL12
TGFBR31	1.23833e-282	1.45699	0.686	0.218	3.19948e-278	OGNpIGF1	TGFBR3
CP1	1.96452e-278	1.37114	0.494	0.11	5.07573e-274	OGNpIGF1	CP
OMD1	3.75006e-264	1.1823	0.412	0.081	9.68903e-260	OGNpIGF1	OMD
AOX11	4.10645e-260	1.09	0.364	0.065	1.06098e-255	OGNpIGF1	AOX1
APOD	6.78394e-259	2.368	0.696	0.259	1.75277e-254	OGNpIGF1	APOD
CAPN6	8.74382e-256	1.23605	0.3	0.045	2.25914e-251	OGNpIGF1	CAPN6
METTL7A1	3.5284e-248	1.40579	0.766	0.321	9.11633e-244	OGNpIGF1	METTL7A
ABI3BP1	9.82315e-247	1.20267	0.741	0.272	2.53801e-242	OGNpIGF1	ABI3BP
MFAP41	3.12262e-236	1.29147	0.952	0.519	8.06792e-232	OGNpIGF1	MFAP4
CD341	1.78677e-226	1.01202	0.416	0.091	4.61648e-222	OGNpIGF1	CD34
TXNIP1	8.16771e-225	1.51406	0.938	0.613	2.11029e-220	OGNpIGF1	TXNIP
SERPING11	6.29552e-220	1.03175	0.972	0.819	1.62657e-215	OGNpIGF1	SERPING1
FBLN51	3.23546e-219	1.34137	0.709	0.291	8.35947e-215	OGNpIGF1	FBLN5
SVEP11	3.19664e-218	1.52126	0.593	0.217	8.25915e-214	OGNpIGF1	SVEP1
ANGPTL11	1.91989e-216	1.13499	0.413	0.097	4.96041e-212	OGNpIGF1	ANGPTL1
ABCA8	1.76164e-213	1.10054	0.608	0.196	4.55156e-209	OGNpIGF1	ABCA8
SLIT31	1.24622e-211	1.38394	0.729	0.323	3.21986e-207	OGNpIGF1	SLIT3
ABLIM11	1.59477e-207	1.15663	0.457	0.121	4.1204e-203	OGNpIGF1	ABLIM1
IL331	2.00501e-207	0.986396	0.304	0.056	5.18035e-203	OGNpIGF1	IL33
LINC006321	3.65731e-205	1.41245	0.423	0.115	9.44939e-201	OGNpIGF1	LINC00632
C1R1	4.72393e-205	1.01166	0.985	0.784	1.22052e-200	OGNpIGF1	C1R
LUM1	2.61943e-203	1.09589	0.97	0.566	6.76782e-199	OGNpIGF1	LUM
ADAMTSL41	9.76658e-197	1.13621	0.506	0.152	2.52339e-192	OGNpIGF1	ADAMTSL4
CPVL1	5.35775e-193	0.9048	0.322	0.066	1.38428e-188	OGNpIGF1	CPVL
CYBRD11	2.68451e-190	1.26286	0.774	0.437	6.93597e-186	OGNpIGF1	CYBRD1
MUSK1	2.7232e-185	1.01398	0.347	0.08	7.03592e-181	OGNpIGF1	MUSK
TIMP21	1.26022e-177	0.97265	0.937	0.791	3.25602e-173	OGNpIGF1	TIMP2
CELF21	2.06533e-171	1.03202	0.443	0.131	5.3362e-167	OGNpIGF1	CELF2
SERPINF11	1.14344e-169	1.10128	0.875	0.555	2.95429e-165	OGNpIGF1	SERPINF1
ABCA61	1.15695e-167	1.113	0.451	0.142	2.98922e-163	OGNpIGF1	ABCA6
ADD31	4.37522e-166	1.17308	0.717	0.381	1.13043e-161	OGNpIGF1	ADD3
ZBTB161	3.49403e-164	1.25556	0.674	0.306	9.02752e-160	OGNpIGF1	ZBTB16
C1S1	5.99234e-164	0.861679	0.975	0.752	1.54824e-159	OGNpIGF1	C1S
DCLK11	2.79527e-153	0.919607	0.333	0.086	7.22214e-149	OGNpIGF1	DCLK1
FST1	6.03319e-150	0.99203	0.295	0.07	1.5588e-145	OGNpIGF1	FST
SLIT21	2.95008e-149	1.02746	0.424	0.134	7.62213e-145	OGNpIGF1	SLIT2
PSAP1	2.65537e-148	0.766707	0.965	0.851	6.86069e-144	OGNpIGF1	PSAP
PTGDS	2.6038e-146	1.24062	0.368	0.106	6.72744e-142	OGNpIGF1	PTGDS
GLUL1	2.24801e-144	1.61935	0.724	0.465	5.80819e-140	OGNpIGF1	GLUL
PI161	7.2282e-143	0.811079	0.297	0.069	1.86755e-138	OGNpIGF1	PI16
SCN7A	1.20226e-142	0.838242	0.333	0.085	3.10628e-138	OGNpIGF1	SCN7A
PLPP31	4.97626e-141	1.0928	0.682	0.341	1.28572e-136	OGNpIGF1	PLPP3
FLRT21	4.47581e-139	0.856716	0.289	0.072	1.15642e-134	OGNpIGF1	FLRT2
NFIB1	2.57072e-132	1.05476	0.506	0.202	6.64196e-128	OGNpIGF1	NFIB
FAM180A1	1.19963e-128	0.829168	0.267	0.065	3.09949e-124	OGNpIGF1	FAM180A
NFIA1	1.71929e-128	1.05132	0.738	0.452	4.44214e-124	OGNpIGF1	NFIA
PIK3R11	1.60806e-127	1.29942	0.644	0.363	4.15475e-123	OGNpIGF1	PIK3R1
TIMP31	1.19603e-126	0.798382	0.916	0.683	3.09019e-122	OGNpIGF1	TIMP3
MATN2	3.68542e-126	1.17029	0.53	0.221	9.52201e-122	OGNpIGF1	MATN2
LTBP41	1.1035e-125	0.962175	0.82	0.552	2.85111e-121	OGNpIGF1	LTBP4
NFIX1	1.9485e-125	1.01219	0.654	0.353	5.03433e-121	OGNpIGF1	NFIX
SAMHD1	6.99235e-123	1.27156	0.651	0.376	1.80661e-118	OGNpIGF1	SAMHD1
MT-ND2	1.39711e-122	0.520281	1	0.999	3.6097e-118	OGNpIGF1	MT-ND2
LRP11	3.34781e-117	0.90208	0.793	0.529	8.64973e-113	OGNpIGF1	LRP1
CST31	9.04525e-117	0.744385	0.94	0.818	2.33702e-112	OGNpIGF1	CST3
GSTM51	9.95723e-117	0.880673	0.346	0.112	2.57265e-112	OGNpIGF1	GSTM5
FKBP51	3.88949e-116	1.12446	0.623	0.335	1.00493e-111	OGNpIGF1	FKBP5
MT-ND3	2.99562e-114	0.521678	0.999	0.999	7.73979e-110	OGNpIGF1	MT-ND3
SH3BP51	6.06317e-113	0.873637	0.389	0.142	1.56654e-108	OGNpIGF1	SH3BP5
FAM107A1	8.73081e-112	0.772123	0.379	0.125	2.25578e-107	OGNpIGF1	FAM107A
SPARCL1	6.04722e-111	0.723714	0.898	0.635	1.56242e-106	OGNpIGF1	SPARCL1
KCTD12	9.10775e-111	1.16944	0.4	0.157	2.35317e-106	OGNpIGF1	KCTD12
ZFP36L2	1.32733e-109	0.894769	0.826	0.581	3.42941e-105	OGNpIGF1	ZFP36L2
PLTP1	1.04623e-108	1.06584	0.623	0.347	2.70315e-104	OGNpIGF1	PLTP
NIBAN11	5.26345e-108	0.964056	0.469	0.201	1.35992e-103	OGNpIGF1	NIBAN1
SSPN1	1.44673e-104	0.941028	0.574	0.295	3.73792e-100	OGNpIGF1	SSPN
GPX31	1.9427e-104	1.00673	0.815	0.58	5.01936e-100	OGNpIGF1	GPX3
OSR21	1.15081e-103	0.900361	0.307	0.099	2.97335e-99	OGNpIGF1	OSR2
DAB21	4.97854e-103	0.957798	0.526	0.258	1.28631e-98	OGNpIGF1	DAB2
GFRA11	2.57128e-99	0.87504	0.3	0.097	6.64342e-95	OGNpIGF1	GFRA1
CADM31	3.64403e-99	0.635565	0.312	0.096	9.41509e-95	OGNpIGF1	CADM3
SCARA51	3.89208e-99	0.592387	0.587	0.257	1.0056e-94	OGNpIGF1	SCARA5
LAMA21	1.22422e-94	0.920076	0.526	0.258	3.16302e-90	OGNpIGF1	LAMA2
CEBPD1	8.32036e-93	0.698466	0.869	0.637	2.14973e-88	OGNpIGF1	CEBPD
SEMA3E1	2.88815e-91	0.684597	0.279	0.086	7.46212e-87	OGNpIGF1	SEMA3E
PLAC91	8.46636e-90	0.760245	0.55	0.277	2.18745e-85	OGNpIGF1	PLAC9
AHNAK1	1.25901e-85	0.724922	0.876	0.757	3.25289e-81	OGNpIGF1	AHNAK
ZFP36	2.37924e-85	0.720995	0.958	0.838	6.14725e-81	OGNpIGF1	ZFP36
ELN1	5.80337e-85	0.8337	0.488	0.23	1.49942e-80	OGNpIGF1	ELN
OLFML31	1.22997e-81	0.657228	0.689	0.409	3.17787e-77	OGNpIGF1	OLFML3
PAM1	3.49273e-80	0.776905	0.683	0.463	9.02417e-76	OGNpIGF1	PAM
MITF	4.11657e-80	0.717411	0.314	0.12	1.0636e-75	OGNpIGF1	MITF
ADAMTSL3	2.92894e-79	0.727151	0.301	0.111	7.56751e-75	OGNpIGF1	ADAMTSL3
SPTBN1	1.9558e-76	0.81805	0.781	0.63	5.05321e-72	OGNpIGF1	SPTBN1
NEGR1	9.31225e-76	0.802405	0.522	0.288	2.40601e-71	OGNpIGF1	NEGR1
KLF41	1.01848e-74	0.976183	0.694	0.473	2.63144e-70	OGNpIGF1	KLF4
ANXA11	4.57559e-73	0.806438	0.712	0.511	1.18219e-68	OGNpIGF1	ANXA1
SOD31	8.42748e-73	0.751042	0.884	0.749	2.17741e-68	OGNpIGF1	SOD3
BTG21	5.2987e-72	0.867038	0.765	0.58	1.36902e-67	OGNpIGF1	BTG2
IL6ST	5.63824e-72	0.650713	0.852	0.701	1.45675e-67	OGNpIGF1	IL6ST
PTPRD1	6.5381e-72	0.67745	0.251	0.087	1.68925e-67	OGNpIGF1	PTPRD
COLEC12	1.21982e-70	0.714383	0.431	0.203	3.15166e-66	OGNpIGF1	COLEC12
PDK4	2.46874e-70	0.896472	0.508	0.275	6.37847e-66	OGNpIGF1	PDK4
EGFR1	2.76413e-70	0.787865	0.436	0.221	7.14168e-66	OGNpIGF1	EGFR
MMP21	8.46955e-70	0.605498	0.918	0.653	2.18828e-65	OGNpIGF1	MMP2
SOCS3	1.47973e-69	0.775447	0.809	0.648	3.82317e-65	OGNpIGF1	SOCS3
SSC5D1	2.74981e-69	0.736062	0.389	0.179	7.10468e-65	OGNpIGF1	SSC5D
MT1X	4.43635e-69	1.09974	0.272	0.102	1.14622e-64	OGNpIGF1	MT1X
HTRA11	9.01563e-69	0.72045	0.623	0.399	2.32937e-64	OGNpIGF1	HTRA1
CD302	3.12705e-68	0.800002	0.522	0.303	8.07937e-64	OGNpIGF1	CD302
DDR21	2.82633e-67	0.862551	0.728	0.564	7.30238e-63	OGNpIGF1	DDR2
CYB5A1	4.93127e-64	0.747288	0.418	0.222	1.27409e-59	OGNpIGF1	CYB5A
EGR1	2.46235e-63	0.56853	0.934	0.822	6.36197e-59	OGNpIGF1	EGR1
QSOX11	3.83202e-62	0.718968	0.542	0.328	9.90079e-58	OGNpIGF1	QSOX1
NOVA11	1.61003e-61	0.627451	0.301	0.125	4.15983e-57	OGNpIGF1	NOVA1
MAMDC2	3.28272e-61	0.54927	0.293	0.117	8.48157e-57	OGNpIGF1	MAMDC2
ZNF106	8.94673e-61	0.772849	0.537	0.333	2.31157e-56	OGNpIGF1	ZNF106
RGMA	1.27674e-60	0.725535	0.268	0.107	3.2987e-56	OGNpIGF1	RGMA
WSB11	2.6124e-59	0.740188	0.711	0.561	6.74965e-55	OGNpIGF1	WSB1
PRRX1	7.04577e-58	0.737052	0.426	0.227	1.82042e-53	OGNpIGF1	PRRX1
ANK21	1.54641e-57	0.647394	0.277	0.115	3.99545e-53	OGNpIGF1	ANK2
FGFR11	2.49748e-57	0.699263	0.598	0.403	6.45273e-53	OGNpIGF1	FGFR1
JUNB	1.67791e-56	0.58788	0.924	0.87	4.33521e-52	OGNpIGF1	JUNB
IGFBP61	2.24492e-56	0.579378	0.475	0.266	5.8002e-52	OGNpIGF1	IGFBP6
PCOLCE1	3.24761e-56	0.687342	0.707	0.516	8.39085e-52	OGNpIGF1	PCOLCE
SLC19A21	1.5741e-55	0.636353	0.257	0.105	4.067e-51	OGNpIGF1	SLC19A2
EIF4A2	7.15793e-54	0.534027	0.843	0.731	1.84939e-49	OGNpIGF1	EIF4A2
ERRFI11	8.8312e-54	0.718772	0.54	0.34	2.28172e-49	OGNpIGF1	ERRFI1
PROS1	1.83536e-53	0.699726	0.427	0.237	4.74201e-49	OGNpIGF1	PROS1
IGFBP41	4.17833e-53	0.683919	0.708	0.533	1.07955e-48	OGNpIGF1	IGFBP4
PODN1	5.42594e-53	0.600043	0.316	0.148	1.4019e-48	OGNpIGF1	PODN
MYC1	5.70816e-53	0.863487	0.478	0.296	1.47482e-48	OGNpIGF1	MYC
WWP11	3.66801e-52	0.688395	0.347	0.177	9.47704e-48	OGNpIGF1	WWP1
EMP1	6.08129e-52	0.658088	0.741	0.569	1.57122e-47	OGNpIGF1	EMP1
THBS21	3.07358e-51	0.620915	0.337	0.163	7.94122e-47	OGNpIGF1	THBS2
GFPT21	9.00284e-50	0.575974	0.309	0.144	2.32606e-45	OGNpIGF1	GFPT2
FOXO3	3.68186e-48	0.746636	0.618	0.454	9.51282e-44	OGNpIGF1	FOXO3
CBLB1	1.76796e-47	0.6788	0.324	0.167	4.56789e-43	OGNpIGF1	CBLB
LSP11	2.39792e-47	0.608253	0.442	0.251	6.19552e-43	OGNpIGF1	LSP1
HMGB2	2.75904e-47	0.575052	0.379	0.205	7.12854e-43	OGNpIGF1	HMGB2
ANXA21	5.95132e-47	0.52849	0.827	0.681	1.53764e-42	OGNpIGF1	ANXA2
LPAR11	1.38714e-45	0.563164	0.274	0.126	3.58395e-41	OGNpIGF1	LPAR1
ADAM331	4.83019e-45	0.569489	0.252	0.111	1.24798e-40	OGNpIGF1	ADAM33
SMIM141	5.78586e-44	0.579156	0.481	0.305	1.49489e-39	OGNpIGF1	SMIM14
NDRG11	3.095e-42	0.612925	0.423	0.26	7.99654e-38	OGNpIGF1	NDRG1
GASK1B1	6.31569e-42	0.563551	0.349	0.186	1.63178e-37	OGNpIGF1	GASK1B
PXDC11	2.0757e-41	0.767528	0.408	0.257	5.36298e-37	OGNpIGF1	PXDC1
JADE1	3.8829e-41	0.656194	0.282	0.142	1.00322e-36	OGNpIGF1	JADE1
MAF1	5.14428e-41	0.740766	0.484	0.331	1.32913e-36	OGNpIGF1	MAF
PBX11	1.35881e-40	0.688469	0.552	0.397	3.51075e-36	OGNpIGF1	PBX1
RAB8B1	2.52747e-40	0.614771	0.423	0.266	6.53021e-36	OGNpIGF1	RAB8B
PCDH7	5.83133e-38	0.549299	0.329	0.175	1.50664e-33	OGNpIGF1	PCDH7
RHOBTB31	7.80173e-37	0.683086	0.531	0.394	2.01573e-32	OGNpIGF1	RHOBTB3
SRSF5	1.38392e-36	0.523698	0.687	0.564	3.57563e-32	OGNpIGF1	SRSF5
LGALS31	1.61591e-36	0.563951	0.674	0.553	4.17503e-32	OGNpIGF1	LGALS3
ATP1A11	5.64539e-36	0.72443	0.565	0.446	1.4586e-31	OGNpIGF1	ATP1A1
CD74	9.6476e-36	0.503286	0.499	0.325	2.49265e-31	OGNpIGF1	CD74
SH3D191	3.09131e-35	0.541734	0.296	0.161	7.98701e-31	OGNpIGF1	SH3D19
CCL2	1.06404e-34	0.599719	0.577	0.393	2.74917e-30	OGNpIGF1	CCL2
LTBP31	1.09843e-34	0.567505	0.43	0.285	2.83802e-30	OGNpIGF1	LTBP3
SOD21	2.46169e-34	0.505865	0.658	0.493	6.36026e-30	OGNpIGF1	SOD2
VGLL31	3.50082e-34	0.658967	0.264	0.138	9.04507e-30	OGNpIGF1	VGLL3
LIFR	5.91475e-34	0.571628	0.266	0.138	1.52819e-29	OGNpIGF1	LIFR
GAS71	6.47284e-34	0.612027	0.361	0.217	1.67239e-29	OGNpIGF1	GAS7
NFIC	9.21777e-34	0.526403	0.751	0.656	2.3816e-29	OGNpIGF1	NFIC
FOSB	1.07084e-33	0.589514	0.861	0.766	2.76672e-29	OGNpIGF1	FOSB
PTN	2.53295e-33	0.529409	0.518	0.365	6.54437e-29	OGNpIGF1	PTN
PBX31	1.90117e-32	0.565725	0.3	0.171	4.91205e-28	OGNpIGF1	PBX3
NPC21	8.95193e-32	0.507683	0.548	0.411	2.31291e-27	OGNpIGF1	NPC2
MT1E1	2.85031e-31	0.743523	0.304	0.174	7.36435e-27	OGNpIGF1	MT1E
FAM13A	5.0376e-31	0.598596	0.276	0.153	1.30157e-26	OGNpIGF1	FAM13A
TRIP101	9.24934e-31	0.593055	0.472	0.345	2.38975e-26	OGNpIGF1	TRIP10
SDCBP1	1.02244e-30	0.700976	0.562	0.469	2.64168e-26	OGNpIGF1	SDCBP
SERPINE21	2.04836e-30	0.584416	0.435	0.294	5.29235e-26	OGNpIGF1	SERPINE2
PLXDC21	2.42491e-30	0.549006	0.432	0.284	6.26525e-26	OGNpIGF1	PLXDC2
CCNG2	4.07136e-30	0.536347	0.355	0.224	1.05192e-25	OGNpIGF1	CCNG2
CREG11	5.24155e-30	0.533929	0.451	0.32	1.35426e-25	OGNpIGF1	CREG1
USP531	1.05423e-29	0.638494	0.265	0.144	2.72381e-25	OGNpIGF1	USP53
TSC22D31	1.31306e-29	0.611841	0.658	0.557	3.39256e-25	OGNpIGF1	TSC22D3
ARHGAP211	1.63734e-29	0.543511	0.344	0.217	4.2304e-25	OGNpIGF1	ARHGAP21
SH3PXD2B1	2.96969e-29	0.501071	0.275	0.157	7.6728e-25	OGNpIGF1	SH3PXD2B
PLSCR4	3.24778e-29	0.59561	0.324	0.203	8.39129e-25	OGNpIGF1	PLSCR4
CRYBG3	1.17815e-28	0.524758	0.367	0.232	3.04398e-24	OGNpIGF1	CRYBG3
RORA	2.04367e-27	0.583536	0.328	0.204	5.28023e-23	OGNpIGF1	RORA
GPC61	1.0006e-26	0.593603	0.458	0.331	2.58526e-22	OGNpIGF1	GPC6
ZBTB20	1.39481e-26	0.584769	0.482	0.361	3.60378e-22	OGNpIGF1	ZBTB20
CDKN1C1	7.87889e-26	0.593875	0.341	0.22	2.03567e-21	OGNpIGF1	CDKN1C
ARID5B	1.20424e-25	0.515395	0.604	0.5	3.1114e-21	OGNpIGF1	ARID5B
ZFAND5	2.44645e-25	0.509561	0.708	0.627	6.32088e-21	OGNpIGF1	ZFAND5
LSAMP	1.09262e-24	0.523602	0.262	0.153	2.823e-20	OGNpIGF1	LSAMP
TENT5A1	9.57124e-24	0.583047	0.401	0.287	2.47292e-19	OGNpIGF1	TENT5A
RGCC1	9.02544e-23	0.636368	0.286	0.175	2.3319e-18	OGNpIGF1	RGCC
THBS11	9.19405e-23	0.683282	0.636	0.543	2.37547e-18	OGNpIGF1	THBS1
ASPH	3.84988e-22	0.518151	0.418	0.309	9.94695e-18	OGNpIGF1	ASPH
TNFAIP21	5.30463e-22	0.562322	0.48	0.367	1.37056e-17	OGNpIGF1	TNFAIP2
CDKN1A1	8.31115e-21	0.565516	0.695	0.645	2.14735e-16	OGNpIGF1	CDKN1A
PPP1R10	1.55413e-16	0.507274	0.338	0.248	4.01541e-12	OGNpIGF1	PPP1R10
MT2A	1.55894e-16	1.12778	0.584	0.533	4.02784e-12	OGNpIGF1	MT2A
MAPKAP11	9.22556e-14	0.502097	0.308	0.235	2.38361e-09	OGNpIGF1	MAPKAP1
CCN2	1.71612e-13	0.534262	0.609	0.525	4.43395e-09	OGNpIGF1	CCN2
C71	0	4.22603	0.938	0.103	0	OGNpKCNN3	C7
SCN7A1	0	3.62134	0.81	0.06	0	OGNpKCNN3	SCN7A
DPT2	0	3.57751	0.918	0.165	0	OGNpKCNN3	DPT
KCNN3	0	3.28671	0.696	0.024	0	OGNpKCNN3	KCNN3
THBS4	0	2.95099	0.571	0.029	0	OGNpKCNN3	THBS4
MGP2	0	2.57644	0.982	0.58	0	OGNpKCNN3	MGP
P2RY1	0	2.51627	0.529	0.042	0	OGNpKCNN3	P2RY1
OGN2	0	2.47788	0.931	0.17	0	OGNpKCNN3	OGN
LY6H	0	2.30585	0.398	0.005	0	OGNpKCNN3	LY6H
FNDC1	0	2.15513	0.429	0.085	0	OGNpKCNN3	FNDC1
PRELP2	0	2.08758	0.772	0.175	0	OGNpKCNN3	PRELP
PID12	0	2.08545	0.76	0.188	0	OGNpKCNN3	PID1
ADH1B2	0	2.02779	0.874	0.269	0	OGNpKCNN3	ADH1B
JAM2	0	1.88799	0.526	0.048	0	OGNpKCNN3	JAM2
HSPB62	0	1.82739	0.756	0.273	0	OGNpKCNN3	HSPB6
MATN21	0	1.78209	0.743	0.21	0	OGNpKCNN3	MATN2
SRPX2	0	1.62914	0.718	0.217	0	OGNpKCNN3	SRPX
PLCB1	0	1.50837	0.393	0.051	0	OGNpKCNN3	PLCB1
SPARCL11	0	1.4782	0.98	0.631	0	OGNpKCNN3	SPARCL1
C1QTNF31	0	1.38347	0.42	0.071	0	OGNpKCNN3	C1QTNF3
NRK	0	1.31081	0.282	0.011	0	OGNpKCNN3	NRK
STEAP2	0	1.19357	0.308	0.039	0	OGNpKCNN3	STEAP2
CCDC802	2.26402e-307	1.41719	0.931	0.461	5.84956e-303	OGNpKCNN3	CCDC80
ADAMTSL31	3.03924e-276	1.35682	0.456	0.103	7.85249e-272	OGNpKCNN3	ADAMTSL3
GSN2	1.13505e-269	1.27978	0.972	0.739	2.93263e-265	OGNpKCNN3	GSN
DCN2	6.76423e-267	0.989846	0.998	0.614	1.74768e-262	OGNpKCNN3	DCN
CCL11	2.06723e-254	1.44663	0.509	0.125	5.34111e-250	OGNpKCNN3	CCL11
SLIT22	1.35132e-241	1.38001	0.491	0.131	3.49141e-237	OGNpKCNN3	SLIT2
NFIB2	7.68688e-241	1.45862	0.597	0.197	1.98606e-236	OGNpKCNN3	NFIB
PDGFRA	1.01322e-226	1.56815	0.828	0.431	2.61786e-222	OGNpKCNN3	PDGFRA
ZNF1061	9.15634e-225	1.76904	0.69	0.325	2.36572e-220	OGNpKCNN3	ZNF106
ABCA9	2.76329e-223	1.15464	0.303	0.053	7.13952e-219	OGNpKCNN3	ABCA9
NFIA2	8.2e-220	1.47295	0.8	0.449	2.11863e-215	OGNpKCNN3	NFIA
MBP	4.77272e-208	1.12905	0.34	0.071	1.23313e-203	OGNpKCNN3	MBP
CXCL122	7.92977e-206	1.19456	0.769	0.324	2.04881e-201	OGNpKCNN3	CXCL12
CLMP	9.85877e-198	1.45749	0.654	0.286	2.54721e-193	OGNpKCNN3	CLMP
TSHZ2	3.54623e-197	1.41428	0.512	0.169	9.16239e-193	OGNpKCNN3	TSHZ2
METTL7A2	1.28368e-195	1.30819	0.713	0.324	3.31664e-191	OGNpKCNN3	METTL7A
TXNIP2	8.94974e-188	1.30898	0.903	0.615	2.31235e-183	OGNpKCNN3	TXNIP
PREX2	6.01137e-186	1.06367	0.336	0.075	1.55316e-181	OGNpKCNN3	PREX2
APOD1	1.93993e-179	1.05894	0.648	0.262	5.0122e-175	OGNpKCNN3	APOD
SH3BP52	4.37903e-179	1.2058	0.446	0.139	1.13141e-174	OGNpKCNN3	SH3BP5
ZBTB162	1.67024e-177	1.30874	0.683	0.306	4.31539e-173	OGNpKCNN3	ZBTB16
ALDH1A12	1.07322e-172	1.11142	0.449	0.135	2.77288e-168	OGNpKCNN3	ALDH1A1
ZFP36L21	2.35897e-169	1.30532	0.846	0.58	6.09487e-165	OGNpKCNN3	ZFP36L2
SCUBE2	2.28837e-166	0.903658	0.287	0.061	5.91246e-162	OGNpKCNN3	SCUBE2
FBLN12	2.25567e-165	0.775207	0.929	0.528	5.82797e-161	OGNpKCNN3	FBLN1
COLEC121	3.05688e-162	1.15822	0.534	0.197	7.89805e-158	OGNpKCNN3	COLEC12
PIEZO2	1.02286e-160	1.4372	0.333	0.088	2.64275e-156	OGNpKCNN3	PIEZO2
TNC	3.86826e-155	1.78082	0.448	0.16	9.99442e-151	OGNpKCNN3	TNC
GASK1B2	6.64908e-154	1.20592	0.487	0.179	1.71792e-149	OGNpKCNN3	GASK1B
GUCY1A1	1.76093e-152	1.52219	0.571	0.269	4.54972e-148	OGNpKCNN3	GUCY1A1
FXYD6	7.64381e-150	1.3787	0.587	0.289	1.97493e-145	OGNpKCNN3	FXYD6
ZFP361	5.35883e-146	1.19992	0.944	0.839	1.38456e-141	OGNpKCNN3	ZFP36
RORA1	2.33872e-143	1.27932	0.488	0.196	6.04256e-139	OGNpKCNN3	RORA
EGR11	3.89397e-143	1.10826	0.946	0.821	1.00608e-138	OGNpKCNN3	EGR1
SPRY2	2.97274e-142	1.34343	0.46	0.182	7.68066e-138	OGNpKCNN3	SPRY2
PIK3R12	3.2337e-142	1.30727	0.659	0.363	8.3549e-138	OGNpKCNN3	PIK3R1
BOC	5.1167e-142	0.982847	0.347	0.101	1.322e-137	OGNpKCNN3	BOC
OMD2	7.22443e-139	0.943324	0.325	0.086	1.86658e-134	OGNpKCNN3	OMD
SSPN2	1.76811e-128	1.13726	0.594	0.294	4.56825e-124	OGNpKCNN3	SSPN
CITED2	3.98439e-127	1.48935	0.537	0.268	1.02945e-122	OGNpKCNN3	CITED2
LUM2	5.66401e-126	0.784681	0.942	0.568	1.46341e-121	OGNpKCNN3	LUM
FKBP52	1.04e-121	1.1326	0.627	0.335	2.68706e-117	OGNpKCNN3	FKBP5
MAMDC21	1.2182e-121	0.911306	0.358	0.113	3.14747e-117	OGNpKCNN3	MAMDC2
C1orf21	5.19903e-115	1.08024	0.627	0.362	1.34327e-110	OGNpKCNN3	C1orf21
MEIS2	8.88325e-113	1.04468	0.361	0.128	2.29516e-108	OGNpKCNN3	MEIS2
ABLIM12	8.6032e-112	0.907229	0.373	0.126	2.22281e-107	OGNpKCNN3	ABLIM1
PBX32	1.03295e-107	1.03556	0.409	0.165	2.66882e-103	OGNpKCNN3	PBX3
MT-ND1	2.67287e-105	0.50648	0.999	0.998	6.9059e-101	OGNpKCNN3	MT-ND1
SELENOP2	3.09892e-103	0.721952	0.842	0.61	8.00667e-99	OGNpKCNN3	SELENOP
CD342	3.15693e-103	0.677552	0.318	0.097	8.15656e-99	OGNpKCNN3	CD34
DAAM1	1.25053e-102	1.08267	0.376	0.144	3.23099e-98	OGNpKCNN3	DAAM1
IL6ST1	1.90042e-102	0.818928	0.853	0.701	4.91012e-98	OGNpKCNN3	IL6ST
CCL21	3.60106e-102	1.21788	0.677	0.388	9.30405e-98	OGNpKCNN3	CCL2
FOS	9.3997e-102	0.854433	0.969	0.852	2.4286e-97	OGNpKCNN3	FOS
FBLN52	9.49076e-100	0.990916	0.583	0.298	2.45213e-95	OGNpKCNN3	FBLN5
CEBPD2	2.49464e-98	0.863665	0.851	0.638	6.44541e-94	OGNpKCNN3	CEBPD
SVEP12	5.70569e-97	0.938099	0.475	0.223	1.47418e-92	OGNpKCNN3	SVEP1
GPNMB2	2.39914e-96	0.924098	0.507	0.236	6.19866e-92	OGNpKCNN3	GPNMB
FIBIN	3.33095e-96	1.08295	0.297	0.102	8.60617e-92	OGNpKCNN3	FIBIN
CD3021	1.00658e-95	0.949109	0.555	0.301	2.6007e-91	OGNpKCNN3	CD302
NIBAN12	3.71141e-94	0.974053	0.45	0.202	9.58916e-90	OGNpKCNN3	NIBAN1
LRP12	1.60836e-92	0.830321	0.748	0.531	4.15551e-88	OGNpKCNN3	LRP1
NFIC1	5.28597e-91	0.937445	0.773	0.655	1.36574e-86	OGNpKCNN3	NFIC
SAMHD11	1.06699e-89	0.985622	0.62	0.378	2.75678e-85	OGNpKCNN3	SAMHD1
LAMB1	2.00821e-88	0.794841	0.866	0.719	5.18861e-84	OGNpKCNN3	LAMB1
C32	2.76626e-88	0.680587	0.582	0.275	7.14719e-84	OGNpKCNN3	C3
JUNB1	4.76164e-88	0.770504	0.945	0.869	1.23026e-83	OGNpKCNN3	JUNB
ANGPTL21	1.73479e-86	1.03947	0.466	0.231	4.48218e-82	OGNpKCNN3	ANGPTL2
GFPT22	3.11025e-84	0.730049	0.357	0.141	8.03596e-80	OGNpKCNN3	GFPT2
ASPN	9.0444e-84	0.759695	0.422	0.179	2.3368e-79	OGNpKCNN3	ASPN
JUN	1.91726e-82	0.841762	0.948	0.869	4.95364e-78	OGNpKCNN3	JUN
NDRG2	6.7427e-81	0.941558	0.49	0.264	1.74211e-76	OGNpKCNN3	NDRG2
SPRY1	1.00383e-80	1.08506	0.528	0.309	2.5936e-76	OGNpKCNN3	SPRY1
PTGIS1	2.59356e-80	0.749898	0.304	0.11	6.70099e-76	OGNpKCNN3	PTGIS
NFIX2	3.94013e-80	0.875238	0.593	0.357	1.01801e-75	OGNpKCNN3	NFIX
ZBTB201	1.39709e-79	1.03612	0.562	0.357	3.60966e-75	OGNpKCNN3	ZBTB20
CRISPLD2	7.17582e-79	0.80696	0.813	0.694	1.85402e-74	OGNpKCNN3	CRISPLD2
PLXDC22	9.05791e-79	0.978076	0.509	0.28	2.34029e-74	OGNpKCNN3	PLXDC2
TOMM7	1.28804e-78	0.768937	0.805	0.701	3.32791e-74	OGNpKCNN3	TOMM7
FZD7	3.18717e-77	0.894134	0.338	0.142	8.2347e-73	OGNpKCNN3	FZD7
PRKAR2B	4.0813e-77	0.90319	0.431	0.21	1.05449e-72	OGNpKCNN3	PRKAR2B
IGF12	4.28711e-76	1.22347	0.29	0.108	1.10766e-71	OGNpKCNN3	IGF1
TGFBR2	6.26225e-76	0.980561	0.595	0.411	1.61798e-71	OGNpKCNN3	TGFBR2
CCNI	9.91444e-76	0.687755	0.843	0.791	2.56159e-71	OGNpKCNN3	CCNI
QSOX12	2.26542e-75	0.807644	0.56	0.327	5.85315e-71	OGNpKCNN3	QSOX1
CIRBP	4.10768e-74	0.766893	0.756	0.643	1.0613e-69	OGNpKCNN3	CIRBP
SLC44A1	1.66132e-72	0.981305	0.424	0.223	4.29236e-68	OGNpKCNN3	SLC44A1
GPC62	3.79581e-71	0.936195	0.539	0.327	9.80724e-67	OGNpKCNN3	GPC6
FOSB1	5.71866e-71	1.22559	0.84	0.767	1.47753e-66	OGNpKCNN3	FOSB
SMOC2	4.60857e-69	0.914983	0.372	0.171	1.19072e-64	OGNpKCNN3	SMOC2
DNAJB1	4.20276e-66	0.926099	0.817	0.738	1.08587e-61	OGNpKCNN3	DNAJB1
SPTBN11	3.52378e-65	0.7833	0.747	0.632	9.1044e-61	OGNpKCNN3	SPTBN1
FOXO31	3.64383e-65	0.898778	0.634	0.453	9.41456e-61	OGNpKCNN3	FOXO3
TIMP22	1.39671e-64	0.564309	0.882	0.794	3.60868e-60	OGNpKCNN3	TIMP2
THBS22	6.52106e-64	0.874027	0.349	0.163	1.68485e-59	OGNpKCNN3	THBS2
PDE3A	1.25601e-63	0.935708	0.375	0.185	3.24515e-59	OGNpKCNN3	PDE3A
TCF21	1.44427e-63	0.833794	0.556	0.345	3.73155e-59	OGNpKCNN3	TCF21
IRS2	4.54619e-63	0.83759	0.339	0.159	1.1746e-58	OGNpKCNN3	IRS2
SGCD	6.47617e-62	0.813942	0.311	0.137	1.67325e-57	OGNpKCNN3	SGCD
MTUS1	3.42516e-60	0.700938	0.337	0.155	8.84959e-56	OGNpKCNN3	MTUS1
FAM13A1	4.98065e-60	0.828129	0.325	0.151	1.28685e-55	OGNpKCNN3	FAM13A
DAB22	9.99412e-60	0.83642	0.455	0.262	2.58218e-55	OGNpKCNN3	DAB2
CCN1	2.96512e-59	1.01405	0.683	0.518	7.66098e-55	OGNpKCNN3	CCN1
CYBRD12	6.95425e-59	0.688683	0.635	0.445	1.79677e-54	OGNpKCNN3	CYBRD1
LRRN4CL1	2.14404e-57	0.719624	0.294	0.129	5.53956e-53	OGNpKCNN3	LRRN4CL
FOXN3	3.15196e-57	0.898736	0.477	0.3	8.14372e-53	OGNpKCNN3	FOXN3
INSR	4.08072e-57	0.731159	0.289	0.125	1.05434e-52	OGNpKCNN3	INSR
PPP1CB	5.43007e-57	0.864472	0.559	0.408	1.40297e-52	OGNpKCNN3	PPP1CB
RHOJ	4.09792e-56	0.810457	0.333	0.165	1.05878e-51	OGNpKCNN3	RHOJ
CTSO	4.57123e-55	0.784361	0.465	0.292	1.18107e-50	OGNpKCNN3	CTSO
PAM2	5.42969e-52	0.789149	0.607	0.468	1.40287e-47	OGNpKCNN3	PAM
GSTM52	2.81466e-51	0.604832	0.271	0.116	7.27224e-47	OGNpKCNN3	GSTM5
PBX12	3.27903e-51	0.74191	0.57	0.396	8.47203e-47	OGNpKCNN3	PBX1
ITIH5	1.08824e-50	0.581828	0.436	0.237	2.81169e-46	OGNpKCNN3	ITIH5
HSPA1B	1.28236e-50	0.647236	0.878	0.786	3.31324e-46	OGNpKCNN3	HSPA1B
THUMPD1	1.83319e-50	0.810877	0.33	0.172	4.73641e-46	OGNpKCNN3	THUMPD1
VAMP2	6.95121e-50	0.694765	0.609	0.462	1.79598e-45	OGNpKCNN3	VAMP2
MARCKS	7.72647e-50	0.780838	0.653	0.48	1.99629e-45	OGNpKCNN3	MARCKS
SGCE	1.54077e-48	0.684505	0.565	0.406	3.98088e-44	OGNpKCNN3	SGCE
ABCA62	3.74647e-48	0.685349	0.311	0.149	9.67975e-44	OGNpKCNN3	ABCA6
DUSP6	3.75335e-47	1.00902	0.37	0.212	9.69753e-43	OGNpKCNN3	DUSP6
BTG1	1.01263e-46	0.670093	0.721	0.618	2.61633e-42	OGNpKCNN3	BTG1
FGFR12	3.20192e-46	0.68739	0.562	0.405	8.2728e-42	OGNpKCNN3	FGFR1
RGS2	4.66797e-46	0.982905	0.469	0.305	1.20606e-41	OGNpKCNN3	RGS2
LAMA22	1.43231e-45	0.792195	0.437	0.263	3.70065e-41	OGNpKCNN3	LAMA2
IER2	1.95222e-44	0.525359	0.778	0.657	5.04394e-40	OGNpKCNN3	IER2
MYH10	1.11355e-43	0.697938	0.276	0.136	2.87709e-39	OGNpKCNN3	MYH10
EIF4A21	1.23389e-43	0.544696	0.788	0.734	3.188e-39	OGNpKCNN3	EIF4A2
GNG2	6.71485e-43	0.70728	0.312	0.167	1.73492e-38	OGNpKCNN3	GNG2
ADD32	1.17628e-42	0.732585	0.535	0.391	3.03916e-38	OGNpKCNN3	ADD3
SOCS31	1.61161e-41	0.679508	0.76	0.651	4.16393e-37	OGNpKCNN3	SOCS3
CREBRF	3.60846e-41	0.748331	0.463	0.314	9.32317e-37	OGNpKCNN3	CREBRF
ATP10D	5.42586e-41	0.723427	0.306	0.166	1.40188e-36	OGNpKCNN3	ATP10D
BTG22	2.9791e-40	0.711784	0.7	0.583	7.69711e-36	OGNpKCNN3	BTG2
MEIS1	1.86111e-39	0.674381	0.31	0.172	4.80855e-35	OGNpKCNN3	MEIS1
FAM102B	1.64596e-38	0.661825	0.263	0.134	4.25267e-34	OGNpKCNN3	FAM102B
CELF22	2.15858e-38	0.602554	0.283	0.14	5.57712e-34	OGNpKCNN3	CELF2
KITLG	1.05936e-37	0.760235	0.393	0.252	2.73708e-33	OGNpKCNN3	KITLG
TACC1	1.93077e-37	0.616567	0.658	0.548	4.98853e-33	OGNpKCNN3	TACC1
JADE11	3.98603e-37	0.676434	0.274	0.142	1.02987e-32	OGNpKCNN3	JADE1
TCEAL7	4.00897e-37	0.682431	0.267	0.138	1.0358e-32	OGNpKCNN3	TCEAL7
RFC1	4.01504e-36	0.703265	0.345	0.21	1.03736e-31	OGNpKCNN3	RFC1
AZI2	4.49497e-35	0.629029	0.34	0.207	1.16136e-30	OGNpKCNN3	AZI2
NEXN	4.79971e-35	0.698786	0.521	0.387	1.2401e-30	OGNpKCNN3	NEXN
LIMA11	6.09363e-35	0.693706	0.559	0.454	1.57441e-30	OGNpKCNN3	LIMA1
AKAP12	1.32062e-34	0.559273	0.621	0.478	3.41208e-30	OGNpKCNN3	AKAP12
SPART	3.13516e-34	0.679039	0.396	0.266	8.10031e-30	OGNpKCNN3	SPART
AC104083.1	3.16011e-34	0.639603	0.254	0.133	8.16477e-30	OGNpKCNN3	AC104083.1
CCNG21	4.03032e-34	0.631711	0.361	0.224	1.04131e-29	OGNpKCNN3	CCNG2
TMEM204	6.55636e-34	0.635465	0.321	0.191	1.69397e-29	OGNpKCNN3	TMEM204
GLIPR1	2.34813e-33	0.708609	0.381	0.248	6.06687e-29	OGNpKCNN3	GLIPR1
TMX4	3.51314e-33	0.741525	0.376	0.246	9.07689e-29	OGNpKCNN3	TMX4
ATP1B1	4.97222e-33	0.603924	0.311	0.175	1.28467e-28	OGNpKCNN3	ATP1B1
RHOBTB32	6.93144e-33	0.649791	0.519	0.394	1.79087e-28	OGNpKCNN3	RHOBTB3
LIFR1	1.11185e-32	0.566682	0.263	0.138	2.87268e-28	OGNpKCNN3	LIFR
WWP12	2.03348e-32	0.653139	0.305	0.179	5.25391e-28	OGNpKCNN3	WWP1
KDSR	2.5143e-32	0.680392	0.421	0.292	6.49619e-28	OGNpKCNN3	KDSR
TTC3	8.46998e-32	0.698688	0.519	0.411	2.18839e-27	OGNpKCNN3	TTC3
AFF1	3.94277e-31	0.718331	0.295	0.176	1.01869e-26	OGNpKCNN3	AFF1
PTGS2	1.1533e-30	0.579926	0.368	0.229	2.97977e-26	OGNpKCNN3	PTGS2
SMARCA2	1.66256e-30	0.718933	0.418	0.3	4.29555e-26	OGNpKCNN3	SMARCA2
MXI1	2.92033e-30	0.602901	0.301	0.176	7.54524e-26	OGNpKCNN3	MXI1
PCDH71	1.92216e-29	0.518579	0.309	0.176	4.96628e-25	OGNpKCNN3	PCDH7
TSPYL2	2.72336e-28	0.598866	0.406	0.278	7.03634e-24	OGNpKCNN3	TSPYL2
SNX5	3.22979e-28	0.597959	0.317	0.201	8.3448e-24	OGNpKCNN3	SNX5
CCN21	1.18166e-27	0.706504	0.633	0.524	3.05306e-23	OGNpKCNN3	CCN2
CERS6	1.37332e-27	0.628317	0.259	0.149	3.54826e-23	OGNpKCNN3	CERS6
EGFR2	1.3901e-27	0.6068	0.35	0.226	3.59161e-23	OGNpKCNN3	EGFR
RGS16	4.39902e-27	0.880377	0.425	0.295	1.13658e-22	OGNpKCNN3	RGS16
BICC1	5.46897e-27	0.551578	0.304	0.185	1.41302e-22	OGNpKCNN3	BICC1
MAB21L2	4.69899e-26	0.520763	0.346	0.223	1.21408e-21	OGNpKCNN3	MAB21L2
NFKBIZ1	1.42531e-25	0.544632	0.664	0.564	3.68258e-21	OGNpKCNN3	NFKBIZ
H6PD	2.83737e-25	0.554556	0.302	0.192	7.33092e-21	OGNpKCNN3	H6PD
PPM1K	2.90555e-25	0.57698	0.265	0.158	7.50708e-21	OGNpKCNN3	PPM1K
KCTD121	3.17628e-25	0.588995	0.276	0.164	8.20655e-21	OGNpKCNN3	KCTD12
FMOD	3.68311e-25	0.516838	0.326	0.207	9.51604e-21	OGNpKCNN3	FMOD
NPC22	5.15512e-25	0.526438	0.52	0.412	1.33193e-20	OGNpKCNN3	NPC2
SLC1A5	1.4886e-24	0.51943	0.365	0.252	3.84609e-20	OGNpKCNN3	SLC1A5
DPYSL21	2.09343e-24	0.547712	0.569	0.489	5.4088e-20	OGNpKCNN3	DPYSL2
WBP2	2.12979e-23	0.563118	0.32	0.217	5.50274e-19	OGNpKCNN3	WBP2
ATP6V1B2	2.70737e-23	0.522848	0.262	0.16	6.99504e-19	OGNpKCNN3	ATP6V1B2
RDH10	3.72439e-22	0.574443	0.263	0.16	9.62271e-18	OGNpKCNN3	RDH10
PRDX6	4.76239e-22	0.543899	0.493	0.418	1.23046e-17	OGNpKCNN3	PRDX6
LSAMP1	1.92518e-21	0.544492	0.252	0.153	4.9741e-17	OGNpKCNN3	LSAMP
SMIM142	2.08797e-21	0.520619	0.415	0.309	5.39468e-17	OGNpKCNN3	SMIM14
PHF3	1.00721e-20	0.512978	0.434	0.339	2.60233e-16	OGNpKCNN3	PHF3
AC243919.1	1.16106e-20	0.526989	0.505	0.427	2.99982e-16	OGNpKCNN3	AC243919.1
SSR3	6.19032e-20	0.553606	0.481	0.405	1.59939e-15	OGNpKCNN3	SSR3
THBS12	7.76012e-20	0.728569	0.623	0.544	2.00498e-15	OGNpKCNN3	THBS1
KLF42	1.80102e-19	0.890286	0.557	0.48	4.6533e-15	OGNpKCNN3	KLF4
SSC5D2	2.92637e-19	0.503165	0.285	0.184	7.56087e-15	OGNpKCNN3	SSC5D
PPFIBP1	1.6583e-18	0.579147	0.347	0.258	4.28456e-14	OGNpKCNN3	PPFIBP1
CCNL1	2.00629e-18	0.516762	0.587	0.537	5.18366e-14	OGNpKCNN3	CCNL1
ADH5	1.44549e-17	0.504831	0.462	0.391	3.73472e-13	OGNpKCNN3	ADH5
TCF7L2	1.44659e-14	0.507571	0.354	0.277	3.73755e-10	OGNpKCNN3	TCF7L2
KLF10	7.85506e-14	0.530071	0.477	0.421	2.02951e-09	OGNpKCNN3	KLF10
TNRC6A	7.27304e-13	0.509805	0.322	0.254	1.87913e-08	OGNpKCNN3	TNRC6A
SLC12A2	2.21442e-10	0.533542	0.302	0.24	5.72139e-06	OGNpKCNN3	SLC12A2
ADAMDEC1	0	5.00514	0.996	0.216	0	CXCL14pADAMDEC1	ADAMDEC1
CCL13	0	3.20535	0.346	0.015	0	CXCL14pADAMDEC1	CCL13
CCL8	0	2.98725	0.425	0.031	0	CXCL14pADAMDEC1	CCL8
ABCA81	0	2.48445	0.745	0.149	0	CXCL14pADAMDEC1	ABCA8
STMN2	0	2.45027	0.611	0.071	0	CXCL14pADAMDEC1	STMN2
HAPLN1	0	2.39094	0.658	0.07	0	CXCL14pADAMDEC1	HAPLN1
APOE	0	2.33082	0.464	0.061	0	CXCL14pADAMDEC1	APOE
EDIL3	0	2.20791	0.8	0.351	0	CXCL14pADAMDEC1	EDIL3
ADAM28	0	2.19035	0.637	0.09	0	CXCL14pADAMDEC1	ADAM28
FAM107A2	0	2.00811	0.526	0.088	0	CXCL14pADAMDEC1	FAM107A
SCARA52	0	1.9324	0.75	0.213	0	CXCL14pADAMDEC1	SCARA5
FABP5	0	1.89786	0.469	0.131	0	CXCL14pADAMDEC1	FABP5
CTSC	0	1.75155	0.891	0.487	0	CXCL14pADAMDEC1	CTSC
TCF211	0	1.70145	0.741	0.306	0	CXCL14pADAMDEC1	TCF21
MATN22	0	1.65628	0.666	0.181	0	CXCL14pADAMDEC1	MATN2
CP2	0	1.62541	0.454	0.087	0	CXCL14pADAMDEC1	CP
COL15A1	0	1.54459	0.552	0.168	0	CXCL14pADAMDEC1	COL15A1
SELENOP3	0	1.50658	0.855	0.591	0	CXCL14pADAMDEC1	SELENOP
CCL22	0	1.45118	0.77	0.356	0	CXCL14pADAMDEC1	CCL2
CFH2	0	1.43615	0.848	0.596	0	CXCL14pADAMDEC1	CFH
CD3022	0	1.42622	0.606	0.276	0	CXCL14pADAMDEC1	CD302
TM4SF1	0	1.41777	0.651	0.235	0	CXCL14pADAMDEC1	TM4SF1
MFAP42	0	1.40312	0.935	0.49	0	CXCL14pADAMDEC1	MFAP4
CHL1	0	1.21406	0.381	0.086	0	CXCL14pADAMDEC1	CHL1
ABCA63	0	1.17672	0.438	0.121	0	CXCL14pADAMDEC1	ABCA6
FABP4	0	1.12964	0.274	0.048	0	CXCL14pADAMDEC1	FABP4
PCDH19	0	1.08469	0.273	0.042	0	CXCL14pADAMDEC1	PCDH19
A2M	0	1.01126	0.986	0.88	0	CXCL14pADAMDEC1	A2M
TMEM176B	0	0.961968	0.891	0.507	0	CXCL14pADAMDEC1	TMEM176B
MCTP1	0	0.929277	0.257	0.03	0	CXCL14pADAMDEC1	MCTP1
CFD2	0	0.883854	0.831	0.264	0	CXCL14pADAMDEC1	CFD
LUM3	0	0.880798	0.961	0.538	0	CXCL14pADAMDEC1	LUM
ADH1B3	0	0.707281	0.695	0.249	0	CXCL14pADAMDEC1	ADH1B
CXCL14	0	0.705803	0.962	0.458	0	CXCL14pADAMDEC1	CXCL14
PCDH72	8.05811e-304	1.14887	0.452	0.148	2.08197e-299	CXCL14pADAMDEC1	PCDH7
C1S2	4.65358e-299	0.910584	0.941	0.741	1.20235e-294	CXCL14pADAMDEC1	C1S
PLPP32	1.11646e-298	1.11996	0.666	0.319	2.8846e-294	CXCL14pADAMDEC1	PLPP3
IL6ST2	4.81432e-286	1.10414	0.846	0.691	1.24388e-281	CXCL14pADAMDEC1	IL6ST
TMEM176A	5.41476e-286	0.91763	0.848	0.48	1.39901e-281	CXCL14pADAMDEC1	TMEM176A
ITIH51	2.87264e-280	1.25487	0.521	0.211	7.42203e-276	CXCL14pADAMDEC1	ITIH5
SPON1	4.07593e-260	0.983469	0.439	0.154	1.0531e-255	CXCL14pADAMDEC1	SPON1
LTBP42	1.61098e-251	1.15789	0.77	0.539	4.16229e-247	CXCL14pADAMDEC1	LTBP4
CRYBG31	1.02984e-243	1.15646	0.484	0.208	2.6608e-239	CXCL14pADAMDEC1	CRYBG3
PLPP1	4.01151e-236	1.08963	0.698	0.426	1.03645e-231	CXCL14pADAMDEC1	PLPP1
LIFR2	1.5972e-232	0.991655	0.356	0.117	4.12669e-228	CXCL14pADAMDEC1	LIFR
CCL111	2.11872e-231	1.59643	0.364	0.117	5.47413e-227	CXCL14pADAMDEC1	CCL11
VCAN	6.32598e-230	0.932924	0.786	0.456	1.63444e-225	CXCL14pADAMDEC1	VCAN
METTL7A3	3.43654e-226	0.999656	0.608	0.309	8.879e-222	CXCL14pADAMDEC1	METTL7A
LINC01082	1.52442e-222	1.06923	0.301	0.087	3.93864e-218	CXCL14pADAMDEC1	LINC01082
FGF7	4.65299e-219	0.905126	0.414	0.15	1.20219e-214	CXCL14pADAMDEC1	FGF7
ANGPTL12	4.82743e-219	0.90969	0.309	0.088	1.24726e-214	CXCL14pADAMDEC1	ANGPTL1
CXCL123	8.98843e-218	0.920464	0.641	0.309	2.32234e-213	CXCL14pADAMDEC1	CXCL12
PDK41	2.23554e-217	1.18024	0.535	0.255	5.77596e-213	CXCL14pADAMDEC1	PDK4
WNT2B	1.02582e-214	0.981039	0.387	0.141	2.65042e-210	CXCL14pADAMDEC1	WNT2B
ZFP36L22	9.57359e-214	0.935047	0.79	0.568	2.47353e-209	CXCL14pADAMDEC1	ZFP36L2
OTULINL	5.50836e-201	0.909401	0.264	0.074	1.42319e-196	CXCL14pADAMDEC1	OTULINL
RPS12	1.75845e-192	0.609669	0.944	0.926	4.5433e-188	CXCL14pADAMDEC1	RPS12
MAMDC22	5.85233e-192	0.779715	0.316	0.101	1.51207e-187	CXCL14pADAMDEC1	MAMDC2
SAMHD12	2.15661e-183	1.33815	0.585	0.365	5.57202e-179	CXCL14pADAMDEC1	SAMHD1
LAMA23	1.74986e-177	0.908578	0.496	0.243	4.52111e-173	CXCL14pADAMDEC1	LAMA2
LSP12	4.52704e-172	0.837015	0.484	0.232	1.16965e-167	CXCL14pADAMDEC1	LSP1
TXNIP3	2.57579e-167	0.65436	0.831	0.604	6.65508e-163	CXCL14pADAMDEC1	TXNIP
PTN1	1.37749e-165	1.08343	0.574	0.347	3.55901e-161	CXCL14pADAMDEC1	PTN
GASK1B3	3.50552e-162	0.919705	0.39	0.17	9.0572e-158	CXCL14pADAMDEC1	GASK1B
PTGER2	1.57465e-159	0.740877	0.296	0.106	4.06842e-155	CXCL14pADAMDEC1	PTGER2
ABI3BP2	4.38787e-159	1.42002	0.512	0.268	1.13369e-154	CXCL14pADAMDEC1	ABI3BP
EFEMP12	8.68404e-155	0.781503	0.619	0.356	2.24369e-150	CXCL14pADAMDEC1	EFEMP1
FBLN53	8.8105e-155	0.896029	0.526	0.285	2.27637e-150	CXCL14pADAMDEC1	FBLN5
GPX32	4.56013e-151	0.939045	0.762	0.57	1.1782e-146	CXCL14pADAMDEC1	GPX3
GLUL2	6.09155e-151	1.23083	0.619	0.461	1.57387e-146	CXCL14pADAMDEC1	GLUL
CD811	8.06948e-151	0.727435	0.836	0.797	2.08491e-146	CXCL14pADAMDEC1	CD81
ZBTB163	3.17162e-146	0.944164	0.531	0.299	8.1945e-142	CXCL14pADAMDEC1	ZBTB16
PROCR	1.1116e-141	0.70985	0.589	0.334	2.87205e-137	CXCL14pADAMDEC1	PROCR
RPS27	1.74805e-128	0.524278	0.983	0.976	4.51644e-124	CXCL14pADAMDEC1	RPS27
IL1R1	5.36142e-126	0.788509	0.63	0.451	1.38523e-121	CXCL14pADAMDEC1	IL1R1
ADGRL2	3.33344e-124	0.878448	0.41	0.221	8.6126e-120	CXCL14pADAMDEC1	ADGRL2
PAPPA	7.2643e-124	0.861507	0.32	0.138	1.87688e-119	CXCL14pADAMDEC1	PAPPA
PRNP	7.78177e-123	0.710827	0.564	0.345	2.01058e-118	CXCL14pADAMDEC1	PRNP
REV3L	1.6053e-122	0.862379	0.453	0.259	4.14761e-118	CXCL14pADAMDEC1	REV3L
PROS11	4.70718e-121	0.740274	0.422	0.224	1.21619e-116	CXCL14pADAMDEC1	PROS1
P2RY14	4.88578e-120	0.844615	0.371	0.181	1.26234e-115	CXCL14pADAMDEC1	P2RY14
PTGER4	1.1444e-110	0.647509	0.269	0.11	2.95679e-106	CXCL14pADAMDEC1	PTGER4
VCAM1	4.52174e-106	0.891863	0.332	0.164	1.16828e-101	CXCL14pADAMDEC1	VCAM1
NEGR11	1.00322e-105	0.7251	0.467	0.278	2.59201e-101	CXCL14pADAMDEC1	NEGR1
CMIP	1.63664e-105	0.892173	0.495	0.314	4.22858e-101	CXCL14pADAMDEC1	CMIP
RPS6KA2	2.42929e-104	0.735305	0.369	0.197	6.27655e-100	CXCL14pADAMDEC1	RPS6KA2
TNFSF10	9.76461e-101	0.92534	0.305	0.144	2.52288e-96	CXCL14pADAMDEC1	TNFSF10
CSF1	2.50174e-100	0.742433	0.557	0.387	6.46374e-96	CXCL14pADAMDEC1	CSF1
HAAO	1.45221e-98	0.678389	0.298	0.14	3.75208e-94	CXCL14pADAMDEC1	HAAO
SNED1	2.77964e-98	0.597632	0.261	0.112	7.18175e-94	CXCL14pADAMDEC1	SNED1
PRKAR2B1	4.59429e-94	0.645976	0.375	0.201	1.18703e-89	CXCL14pADAMDEC1	PRKAR2B
CLMP1	1.10907e-93	0.564966	0.477	0.282	2.8655e-89	CXCL14pADAMDEC1	CLMP
FHL1	1.0594e-89	0.594667	0.641	0.494	2.73716e-85	CXCL14pADAMDEC1	FHL1
ELN2	1.35579e-89	0.703269	0.398	0.223	3.50296e-85	CXCL14pADAMDEC1	ELN
NFIA3	1.07924e-88	0.573997	0.624	0.447	2.78844e-84	CXCL14pADAMDEC1	NFIA
NOVA12	4.22472e-88	0.660341	0.262	0.118	1.09154e-83	CXCL14pADAMDEC1	NOVA1
COL14A12	5.18258e-86	0.556187	0.764	0.624	1.33902e-81	CXCL14pADAMDEC1	COL14A1
RCAN2	7.91654e-86	0.732451	0.539	0.381	2.0454e-81	CXCL14pADAMDEC1	RCAN2
LAMB11	7.94424e-86	0.508462	0.814	0.715	2.05255e-81	CXCL14pADAMDEC1	LAMB1
NBL1	7.14145e-85	0.589434	0.646	0.506	1.84514e-80	CXCL14pADAMDEC1	NBL1
ADGRL3	3.77468e-84	0.606196	0.351	0.187	9.75263e-80	CXCL14pADAMDEC1	ADGRL3
LRP13	3.66017e-83	0.596579	0.663	0.527	9.45678e-79	CXCL14pADAMDEC1	LRP1
MMP19	1.19055e-81	0.71163	0.304	0.162	3.07603e-77	CXCL14pADAMDEC1	MMP19
PLTP2	5.97168e-81	0.571127	0.509	0.342	1.5429e-76	CXCL14pADAMDEC1	PLTP
ACVRL1	5.36015e-76	0.61356	0.298	0.16	1.3849e-71	CXCL14pADAMDEC1	ACVRL1
COX7C	1.05899e-74	0.620537	0.716	0.632	2.73611e-70	CXCL14pADAMDEC1	COX7C
PXK	2.49389e-74	0.6176	0.294	0.156	6.44345e-70	CXCL14pADAMDEC1	PXK
GGT5	3.51932e-72	0.684329	0.417	0.276	9.09287e-68	CXCL14pADAMDEC1	GGT5
MXRA5	4.2677e-72	0.585758	0.65	0.512	1.10265e-67	CXCL14pADAMDEC1	MXRA5
CEBPD3	2.50559e-71	0.506459	0.764	0.634	6.4737e-67	CXCL14pADAMDEC1	CEBPD
PMP221	3.0029e-71	0.628364	0.637	0.517	7.75859e-67	CXCL14pADAMDEC1	PMP22
ARRDC3	2.26263e-70	0.582813	0.316	0.174	5.84596e-66	CXCL14pADAMDEC1	ARRDC3
HAS2	5.96353e-70	0.636191	0.287	0.152	1.5408e-65	CXCL14pADAMDEC1	HAS2
GPC63	5.51415e-68	0.66794	0.463	0.321	1.42469e-63	CXCL14pADAMDEC1	GPC6
SOCS32	3.93192e-67	0.934136	0.709	0.649	1.01589e-62	CXCL14pADAMDEC1	SOCS3
FN11	4.97597e-67	1.1585	0.679	0.586	1.28564e-62	CXCL14pADAMDEC1	FN1
SMPDL3A	8.66158e-66	0.587054	0.291	0.161	2.23789e-61	CXCL14pADAMDEC1	SMPDL3A
PAM3	4.85968e-65	0.620777	0.567	0.463	1.2556e-60	CXCL14pADAMDEC1	PAM
PTGFRN	3.20515e-64	0.619462	0.337	0.209	8.28114e-60	CXCL14pADAMDEC1	PTGFRN
KCTD122	4.67485e-59	0.57993	0.279	0.155	1.20784e-54	CXCL14pADAMDEC1	KCTD12
RBP1	2.12303e-58	0.649281	0.374	0.244	5.48528e-54	CXCL14pADAMDEC1	RBP1
IGKC	2.59555e-58	0.696238	0.664	0.539	6.70613e-54	CXCL14pADAMDEC1	IGKC
FOXO32	2.8517e-58	0.599012	0.56	0.45	7.36794e-54	CXCL14pADAMDEC1	FOXO3
PGRMC1	5.21649e-58	0.602931	0.409	0.285	1.34778e-53	CXCL14pADAMDEC1	PGRMC1
SPRY11	3.27754e-57	0.722817	0.437	0.305	8.46819e-53	CXCL14pADAMDEC1	SPRY1
DST	4.03498e-56	0.600077	0.639	0.56	1.04252e-51	CXCL14pADAMDEC1	DST
PBX13	6.56633e-55	0.567059	0.512	0.391	1.69654e-50	CXCL14pADAMDEC1	PBX1
MAF2	3.39401e-54	0.649927	0.444	0.325	8.76909e-50	CXCL14pADAMDEC1	MAF
TLE4	1.14894e-53	0.591931	0.366	0.243	2.96852e-49	CXCL14pADAMDEC1	TLE4
TCIM	1.7699e-50	0.513359	0.433	0.303	4.57289e-46	CXCL14pADAMDEC1	TCIM
TSC22D32	5.9717e-50	0.541671	0.62	0.555	1.54291e-45	CXCL14pADAMDEC1	TSC22D3
IGFBP3	3.53303e-49	0.651733	0.321	0.196	9.12829e-45	CXCL14pADAMDEC1	IGFBP3
FZD1	7.33043e-47	0.524845	0.311	0.2	1.89396e-42	CXCL14pADAMDEC1	FZD1
DUSP61	5.95374e-44	0.614026	0.316	0.207	1.53827e-39	CXCL14pADAMDEC1	DUSP6
CLEC2B	9.15961e-44	0.583003	0.316	0.21	2.36657e-39	CXCL14pADAMDEC1	CLEC2B
RND3	1.08136e-43	0.563539	0.574	0.492	2.7939e-39	CXCL14pADAMDEC1	RND3
PLEKHH2	5.74458e-36	0.533315	0.285	0.189	1.48423e-31	CXCL14pADAMDEC1	PLEKHH2
TMEM47	1.35085e-35	0.507004	0.39	0.301	3.49019e-31	CXCL14pADAMDEC1	TMEM47
IGHA2	1.43574e-35	0.857532	0.352	0.248	3.70953e-31	CXCL14pADAMDEC1	IGHA2
IGLC2	1.34213e-33	0.670874	0.284	0.186	3.46767e-29	CXCL14pADAMDEC1	IGLC2
XAF1	3.80712e-15	0.505219	0.336	0.283	9.83645e-11	CXCL14pADAMDEC1	XAF1
IGHA1	2.8978e-14	0.545507	0.344	0.299	7.48705e-10	CXCL14pADAMDEC1	IGHA1
KRAS	3.54946e-07	0.61638	0.348	0.332	0.00917074	CXCL14pADAMDEC1	KRAS
NPY	0	3.61191	0.589	0.005	0	CXCL14pNRG1	NPY
NRG1	0	3.20217	0.826	0.095	0	CXCL14pNRG1	NRG1
SLITRK6	0	2.90037	0.725	0.056	0	CXCL14pNRG1	SLITRK6
BMP5	0	2.30645	0.774	0.152	0	CXCL14pNRG1	BMP5
CYTL1	0	1.48731	0.275	0.009	0	CXCL14pNRG1	CYTL1
F3	4.9783e-286	2.43254	0.965	0.416	1.28624e-281	CXCL14pNRG1	F3
APOE1	1.79608e-285	2.03028	0.565	0.093	4.64053e-281	CXCL14pNRG1	APOE
IGFBP31	3.9444e-278	2.55271	0.756	0.194	1.01912e-273	CXCL14pNRG1	IGFBP3
CXCL141	3.67973e-262	2.49531	1	0.502	9.50731e-258	CXCL14pNRG1	CXCL14
ITGA8	2.51282e-261	2.14349	0.686	0.171	6.49238e-257	CXCL14pNRG1	ITGA8
HSD17B2	3.68385e-252	1.97376	0.587	0.118	9.51797e-248	CXCL14pNRG1	HSD17B2
DMKN	2.08658e-196	2.09664	0.462	0.091	5.39108e-192	CXCL14pNRG1	DMKN
PLAT	2.90362e-191	1.88606	0.895	0.473	7.50209e-187	CXCL14pNRG1	PLAT
FENDRR	2.26267e-174	1.81853	0.747	0.303	5.84606e-170	CXCL14pNRG1	FENDRR
TCIM1	1.46256e-172	2.03023	0.743	0.306	3.77882e-168	CXCL14pNRG1	TCIM
PTGS1	1.53757e-162	1.47363	0.365	0.068	3.97261e-158	CXCL14pNRG1	PTGS1
AREG	4.73153e-151	2.57709	0.391	0.081	1.22249e-146	CXCL14pNRG1	AREG
PDGFRA1	5.42108e-151	1.46938	0.881	0.439	1.40065e-146	CXCL14pNRG1	PDGFRA
ENHO	5.48909e-143	1.24254	0.398	0.084	1.41822e-138	CXCL14pNRG1	ENHO
STMN21	2.19771e-140	1.25324	0.497	0.122	5.67822e-136	CXCL14pNRG1	STMN2
APLP2	4.40197e-132	1.49806	0.884	0.675	1.13734e-127	CXCL14pNRG1	APLP2
EDNRB	2.35316e-131	1.56421	0.721	0.326	6.07986e-127	CXCL14pNRG1	EDNRB
IGLC21	7.75484e-130	1.69052	0.571	0.186	2.00362e-125	CXCL14pNRG1	IGLC2
MT-RNR1	3.42738e-127	1.30459	1	0.998	8.85533e-123	CXCL14pNRG1	MT-RNR1
WARS	4.77474e-127	1.28374	0.273	0.045	1.23365e-122	CXCL14pNRG1	WARS
H3F3B	1.03855e-126	1.80543	0.521	0.153	2.68329e-122	CXCL14pNRG1	H3F3B
RGS10	1.50199e-125	1.68846	0.639	0.271	3.88069e-121	CXCL14pNRG1	RGS10
TSPAN2	1.73936e-125	1.13899	0.279	0.049	4.49398e-121	CXCL14pNRG1	TSPAN2
IGHA21	4.24953e-122	2.1037	0.622	0.25	1.09795e-117	CXCL14pNRG1	IGHA2
MFGE8	4.54637e-121	1.45438	0.908	0.768	1.17464e-116	CXCL14pNRG1	MFGE8
LOX	1.04171e-118	1.72027	0.549	0.21	2.69147e-114	CXCL14pNRG1	LOX
ACP5	6.50846e-114	1.3243	0.407	0.11	1.68159e-109	CXCL14pNRG1	ACP5
MT-TE	1.53111e-112	1.38909	0.383	0.094	3.95593e-108	CXCL14pNRG1	MT-TE
PTX3	5.7804e-109	1.16639	0.328	0.074	1.49348e-104	CXCL14pNRG1	PTX3
RARRES3	3.28471e-103	1.35075	0.266	0.051	8.4867e-99	CXCL14pNRG1	RARRES3
MT-TP	2.41249e-100	1.46787	0.38	0.103	6.23314e-96	CXCL14pNRG1	MT-TP
B2M	4.38818e-100	0.792211	0.998	0.997	1.13377e-95	CXCL14pNRG1	B2M
GJA1	2.9884e-99	1.30605	0.582	0.237	7.72113e-95	CXCL14pNRG1	GJA1
JCHAIN	5.1175e-98	1.29879	0.611	0.273	1.32221e-93	CXCL14pNRG1	JCHAIN
TRPA1	1.08286e-96	1.36626	0.475	0.16	2.79779e-92	CXCL14pNRG1	TRPA1
WFDC1	3.72184e-95	1.23881	0.523	0.2	9.61612e-91	CXCL14pNRG1	WFDC1
DSE	2.36871e-94	1.48395	0.521	0.213	6.12004e-90	CXCL14pNRG1	DSE
IGHA11	1.09181e-93	1.44217	0.624	0.295	2.82092e-89	CXCL14pNRG1	IGHA1
HLA-B	3.62425e-93	1.10591	0.917	0.77	9.36398e-89	CXCL14pNRG1	HLA-B
SCPEP1	4.57185e-93	1.36998	0.56	0.248	1.18123e-88	CXCL14pNRG1	SCPEP1
BMP7	5.27097e-93	1.18484	0.325	0.084	1.36186e-88	CXCL14pNRG1	BMP7
TMEM176B1	1.61797e-86	1.02241	0.883	0.542	4.18034e-82	CXCL14pNRG1	TMEM176B
KREMEN1	1.81165e-82	1.33876	0.585	0.28	4.68076e-78	CXCL14pNRG1	KREMEN1
GNG5	8.10518e-82	1.16317	0.31	0.08	2.09414e-77	CXCL14pNRG1	GNG5
TM4SF11	1.34665e-80	1.08351	0.62	0.273	3.47933e-76	CXCL14pNRG1	TM4SF1
PROM1	1.18217e-77	0.949353	0.316	0.086	3.05437e-73	CXCL14pNRG1	PROM1
BMP2	6.0254e-77	1.49453	0.576	0.291	1.55678e-72	CXCL14pNRG1	BMP2
IGKC1	6.41802e-77	1.61673	0.758	0.548	1.65822e-72	CXCL14pNRG1	IGKC
FST2	6.83519e-76	1.22062	0.286	0.076	1.76601e-71	CXCL14pNRG1	FST
ALKAL2	1.21481e-74	1.05952	0.4	0.134	3.13871e-70	CXCL14pNRG1	ALKAL2
MALAT1	1.59611e-74	1.11314	0.998	0.994	4.12387e-70	CXCL14pNRG1	MALAT1
LTBP1	1.54541e-73	1.1813	0.483	0.199	3.99288e-69	CXCL14pNRG1	LTBP1
IGLC3	1.58499e-73	0.995823	0.31	0.086	4.09513e-69	CXCL14pNRG1	IGLC3
MT-TS2	1.91266e-70	1.03065	0.261	0.066	4.94174e-66	CXCL14pNRG1	MT-TS2
BMP4	2.72573e-69	1.25825	0.65	0.366	7.04248e-65	CXCL14pNRG1	BMP4
CEBPD4	1.62243e-67	1.18238	0.826	0.644	4.19187e-63	CXCL14pNRG1	CEBPD
SAMD11	5.2248e-67	1.17576	0.277	0.078	1.34993e-62	CXCL14pNRG1	SAMD11
KRAS1	2.09135e-62	1.38278	0.585	0.327	5.40343e-58	CXCL14pNRG1	KRAS
VEGFA	2.26204e-62	1.44054	0.606	0.36	5.84442e-58	CXCL14pNRG1	VEGFA
SEMA3A	2.27733e-61	1.06317	0.312	0.105	5.88395e-57	CXCL14pNRG1	SEMA3A
FGF71	3.24415e-61	1.95533	0.415	0.173	8.38192e-57	CXCL14pNRG1	FGF7
SOX6	2.5344e-60	1.02673	0.391	0.15	6.54813e-56	CXCL14pNRG1	SOX6
ABCC4	3.74302e-58	1.0661	0.385	0.156	9.67084e-54	CXCL14pNRG1	ABCC4
IL1R11	8.82406e-56	1.12513	0.668	0.466	2.27987e-51	CXCL14pNRG1	IL1R1
ID1	1.05356e-54	1.20223	0.635	0.399	2.72208e-50	CXCL14pNRG1	ID1
TGFBI	3.95282e-54	1.01211	0.602	0.343	1.02129e-49	CXCL14pNRG1	TGFBI
S100A13	4.12861e-53	1.28804	0.468	0.237	1.06671e-48	CXCL14pNRG1	S100A13
2022-09-07	5.81515e-53	0.741149	0.347	0.118	1.50246e-48	CXCL14pNRG1	2022-09-07
WNT5A	9.15493e-53	0.937993	0.453	0.199	2.36536e-48	CXCL14pNRG1	WNT5A
GADD45G	3.97643e-52	1.42706	0.286	0.099	1.02739e-47	CXCL14pNRG1	GADD45G
PTPRE	1.47516e-50	1.09534	0.393	0.177	3.81138e-46	CXCL14pNRG1	PTPRE
POSTN	1.48454e-50	0.863083	0.662	0.388	3.8356e-46	CXCL14pNRG1	POSTN
IFI27	5.99447e-50	1.71766	0.657	0.478	1.54879e-45	CXCL14pNRG1	IFI27
FBN2	1.86472e-49	0.998954	0.255	0.084	4.81787e-45	CXCL14pNRG1	FBN2
TMEM176A1	2.96664e-49	0.827408	0.774	0.515	7.66492e-45	CXCL14pNRG1	TMEM176A
NSG1	9.06908e-49	0.789898	0.415	0.173	2.34318e-44	CXCL14pNRG1	NSG1
MCTP2	2.53641e-48	0.857309	0.253	0.084	6.55332e-44	CXCL14pNRG1	MCTP2
UBB	2.3894e-47	0.679254	0.925	0.889	6.17348e-43	CXCL14pNRG1	UBB
PXDN	4.74851e-46	1.00671	0.657	0.462	1.22687e-41	CXCL14pNRG1	PXDN
TBX3	8.40686e-46	0.901615	0.33	0.132	2.17208e-41	CXCL14pNRG1	TBX3
PDIA3	1.21947e-44	1.10305	0.78	0.702	3.15075e-40	CXCL14pNRG1	PDIA3
VCAN1	6.54491e-44	0.741799	0.752	0.487	1.69101e-39	CXCL14pNRG1	VCAN
TMEM119	1.82762e-42	0.974012	0.422	0.212	4.72203e-38	CXCL14pNRG1	TMEM119
GBP4	8.41257e-42	1.16127	0.444	0.238	2.17356e-37	CXCL14pNRG1	GBP4
MT-ATP8	1.1524e-41	0.63754	0.95	0.923	2.97744e-37	CXCL14pNRG1	MT-ATP8
DIAPH2	8.59586e-40	1.10802	0.486	0.298	2.22091e-35	CXCL14pNRG1	DIAPH2
HLA-C	2.85245e-39	0.877309	0.692	0.459	7.36987e-35	CXCL14pNRG1	HLA-C
FOXF1	7.01448e-39	0.883985	0.679	0.523	1.81233e-34	CXCL14pNRG1	FOXF1
HSP90B1	3.43616e-38	0.732779	0.89	0.831	8.878e-34	CXCL14pNRG1	HSP90B1
LAMA5	7.36802e-38	1.11757	0.424	0.24	1.90368e-33	CXCL14pNRG1	LAMA5
DACH1	2.40578e-37	0.810285	0.294	0.123	6.2158e-33	CXCL14pNRG1	DACH1
FTL1	1.44918e-35	0.592698	0.93	0.908	3.74425e-31	CXCL14pNRG1	FTL
CTSD	1.95562e-35	0.98075	0.446	0.263	5.05273e-31	CXCL14pNRG1	CTSD
HMGB1	1.31722e-34	0.758238	0.783	0.715	3.4033e-30	CXCL14pNRG1	HMGB1
PDGFD	2.1435e-33	0.741062	0.385	0.19	5.53817e-29	CXCL14pNRG1	PDGFD
MT-TL1	2.62691e-33	0.941645	0.477	0.286	6.78715e-29	CXCL14pNRG1	MT-TL1
CTSB	1.95332e-32	0.717936	0.738	0.664	5.0468e-28	CXCL14pNRG1	CTSB
TP53I11	2.36303e-32	0.928384	0.299	0.142	6.10535e-28	CXCL14pNRG1	TP53I11
EID1	5.60674e-32	0.863085	0.732	0.687	1.44861e-27	CXCL14pNRG1	EID1
MT-ND6	6.13941e-32	0.88048	0.305	0.141	1.58624e-27	CXCL14pNRG1	MT-ND6
TYMP	1.54755e-31	0.98398	0.279	0.124	3.99841e-27	CXCL14pNRG1	TYMP
MPHOSPH6	3.31572e-31	0.982998	0.264	0.118	8.56682e-27	CXCL14pNRG1	MPHOSPH6
BST2	8.06245e-31	0.982557	0.541	0.389	2.0831e-26	CXCL14pNRG1	BST2
ATP1B11	1.25413e-29	0.896213	0.341	0.177	3.2403e-25	CXCL14pNRG1	ATP1B1
LY6E	3.38911e-29	0.961623	0.521	0.37	8.75645e-25	CXCL14pNRG1	LY6E
HLA-A	5.08218e-29	0.643599	0.813	0.804	1.31308e-24	CXCL14pNRG1	HLA-A
ID3	8.52245e-29	0.782983	0.772	0.632	2.20195e-24	CXCL14pNRG1	ID3
CCDC68	2.24131e-28	0.896568	0.334	0.174	5.79087e-24	CXCL14pNRG1	CCDC68
CD82	8.71884e-28	0.924449	0.354	0.195	2.25269e-23	CXCL14pNRG1	CD82
PITX1	1.20539e-27	0.885473	0.303	0.15	3.11438e-23	CXCL14pNRG1	PITX1
FRMD6	1.86384e-27	0.850473	0.343	0.192	4.81561e-23	CXCL14pNRG1	FRMD6
CD9	3.56802e-27	0.846695	0.464	0.301	9.21868e-23	CXCL14pNRG1	CD9
ADGRL31	5.13972e-25	0.76999	0.358	0.202	1.32795e-20	CXCL14pNRG1	ADGRL3
2022-06-01	5.81046e-25	0.547871	0.91	0.872	1.50125e-20	CXCL14pNRG1	JUN
NUDT4	2.17644e-24	0.813299	0.576	0.462	5.62328e-20	CXCL14pNRG1	NUDT4
ETS2	2.24167e-24	0.714002	0.532	0.375	5.7918e-20	CXCL14pNRG1	ETS2
PSMA7	3.60152e-24	1.11828	0.56	0.468	9.30524e-20	CXCL14pNRG1	PSMA7
PTPRM	1.73815e-23	0.834628	0.284	0.152	4.49086e-19	CXCL14pNRG1	PTPRM
KMT2E	2.20935e-23	0.858262	0.609	0.515	5.7083e-19	CXCL14pNRG1	KMT2E
BSG	6.4658e-23	0.762452	0.615	0.539	1.67057e-18	CXCL14pNRG1	BSG
TMOD3	4.08203e-22	0.891411	0.473	0.349	1.05467e-17	CXCL14pNRG1	TMOD3
UQCR11	4.26815e-20	0.884214	0.316	0.184	1.10276e-15	CXCL14pNRG1	UQCR11
PPIB	4.76053e-20	0.736749	0.628	0.542	1.22998e-15	CXCL14pNRG1	PPIB
DLL1	1.70944e-19	0.728176	0.36	0.224	4.41669e-15	CXCL14pNRG1	DLL1
EMP31	1.84625e-19	0.81151	0.457	0.336	4.77016e-15	CXCL14pNRG1	EMP3
MRPS6	2.71501e-19	0.860281	0.281	0.162	7.01476e-15	CXCL14pNRG1	MRPS6
PCDH18	3.36881e-19	0.705777	0.547	0.433	8.704e-15	CXCL14pNRG1	PCDH18
SOX4	6.52379e-19	0.854979	0.539	0.434	1.68555e-14	CXCL14pNRG1	SOX4
ODF2L	1.1842e-18	1.00126	0.306	0.191	3.05961e-14	CXCL14pNRG1	ODF2L
MT-TV	1.49971e-18	0.883314	0.407	0.285	3.87481e-14	CXCL14pNRG1	MT-TV
F2R	8.74513e-18	0.544042	0.604	0.468	2.25948e-13	CXCL14pNRG1	F2R
PDK42	5.72895e-17	0.82283	0.411	0.283	1.48019e-12	CXCL14pNRG1	PDK4
RABAC1	1.13778e-16	0.788611	0.253	0.143	2.93969e-12	CXCL14pNRG1	RABAC1
TLE41	1.18649e-16	0.749499	0.372	0.254	3.06554e-12	CXCL14pNRG1	TLE4
COL6A2	1.26593e-16	0.562514	0.84	0.844	3.27078e-12	CXCL14pNRG1	COL6A2
GDF15	1.66738e-16	0.793607	0.279	0.162	4.30802e-12	CXCL14pNRG1	GDF15
CSF11	9.49314e-16	0.856737	0.481	0.404	2.45274e-11	CXCL14pNRG1	CSF1
TIMP1	3.9113e-15	0.71853	0.75	0.724	1.01056e-10	CXCL14pNRG1	TIMP1
NFE2L2	5.49248e-15	0.64615	0.571	0.502	1.41909e-10	CXCL14pNRG1	NFE2L2
BZW2	6.00674e-15	0.727641	0.27	0.167	1.55196e-10	CXCL14pNRG1	BZW2
EMILIN1	8.17992e-15	0.766462	0.334	0.226	2.11345e-10	CXCL14pNRG1	EMILIN1
COL4A5	1.0153e-14	0.519486	0.292	0.173	2.62324e-10	CXCL14pNRG1	COL4A5
RPS26	1.28562e-14	0.606126	0.657	0.615	3.32166e-10	CXCL14pNRG1	RPS26
PSME1	3.79221e-14	0.814515	0.488	0.427	9.79793e-10	CXCL14pNRG1	PSME1
HACD4	4.6527e-14	0.581597	0.266	0.161	1.20212e-09	CXCL14pNRG1	HACD4
TCF212	7.54564e-14	0.616263	0.461	0.352	1.94957e-09	CXCL14pNRG1	TCF21
ENAH	1.17817e-13	0.705449	0.462	0.38	3.04404e-09	CXCL14pNRG1	ENAH
CMTM6	1.47963e-13	0.648282	0.477	0.398	3.82292e-09	CXCL14pNRG1	CMTM6
SGK1	1.8106e-13	0.69314	0.301	0.2	4.67804e-09	CXCL14pNRG1	SGK1
ISG15	3.64104e-13	1.07076	0.365	0.275	9.40736e-09	CXCL14pNRG1	ISG15
TSPAN33	1.73473e-12	0.619984	0.268	0.173	4.48202e-08	CXCL14pNRG1	TSPAN33
GULP1	2.68804e-12	0.62987	0.277	0.18	6.94508e-08	CXCL14pNRG1	GULP1
GMFG	3.5662e-12	0.695269	0.25	0.158	9.21399e-08	CXCL14pNRG1	GMFG
PRKAR2B2	4.6171e-12	0.545313	0.317	0.218	1.19292e-07	CXCL14pNRG1	PRKAR2B
ZEB1	5.28995e-12	0.676284	0.431	0.348	1.36676e-07	CXCL14pNRG1	ZEB1
RPS6KA21	6.68149e-12	0.580469	0.31	0.214	1.7263e-07	CXCL14pNRG1	RPS6KA2
PPP1R14A	1.85077e-11	0.855967	0.382	0.296	4.78182e-07	CXCL14pNRG1	PPP1R14A
PLK2	1.96737e-11	0.843089	0.402	0.314	5.0831e-07	CXCL14pNRG1	PLK2
SELENOM	3.4881e-11	0.68461	0.409	0.333	9.01219e-07	CXCL14pNRG1	SELENOM
RBPMS	5.00257e-11	0.529175	0.635	0.623	1.29251e-06	CXCL14pNRG1	RBPMS
CPED1	1.07552e-10	0.516265	0.372	0.283	2.77883e-06	CXCL14pNRG1	CPED1
SDC4	1.26998e-10	0.680695	0.257	0.173	3.28123e-06	CXCL14pNRG1	SDC4
ACSL4	2.04803e-10	0.63785	0.334	0.251	5.2915e-06	CXCL14pNRG1	ACSL4
SAT1	2.16334e-10	0.606646	0.56	0.515	5.58943e-06	CXCL14pNRG1	SAT1
PSME2	3.06026e-10	0.860704	0.301	0.224	7.90679e-06	CXCL14pNRG1	PSME2
DAD1	5.84059e-10	0.628278	0.488	0.453	1.50903e-05	CXCL14pNRG1	DAD1
FXYD5	1.02479e-09	0.686283	0.253	0.175	2.64775e-05	CXCL14pNRG1	FXYD5
GUK1	1.1816e-09	0.72212	0.358	0.291	3.05291e-05	CXCL14pNRG1	GUK1
STAT1	2.81094e-09	0.67191	0.4	0.33	7.26262e-05	CXCL14pNRG1	STAT1
XAF11	4.37356e-09	0.6775	0.356	0.287	0.000113	CXCL14pNRG1	XAF1
GNG21	4.8484e-09	0.523465	0.25	0.172	0.000125268	CXCL14pNRG1	GNG2
ACVRL11	5.73803e-09	0.527352	0.251	0.174	0.000148254	CXCL14pNRG1	ACVRL1
SSR4	6.15033e-09	0.654634	0.488	0.464	0.000158906	CXCL14pNRG1	SSR4
CBX3	1.4527e-08	0.608975	0.523	0.498	0.000375333	CXCL14pNRG1	CBX3
DAAM2	2.06966e-08	0.543999	0.323	0.25	0.000534737	CXCL14pNRG1	DAAM2
ISCU	2.3811e-08	0.596553	0.457	0.41	0.000615205	CXCL14pNRG1	ISCU
C11orf58	7.65824e-08	0.566115	0.521	0.523	0.00197866	CXCL14pNRG1	C11orf58
PTN2	3.24757e-07	0.663722	0.422	0.371	0.00839074	CXCL14pNRG1	PTN
PSMB4	4.1066e-07	0.576915	0.45	0.426	0.0106102	CXCL14pNRG1	PSMB4
VAMP5	4.60775e-07	0.681299	0.272	0.212	0.011905	CXCL14pNRG1	VAMP5
HSBP1	5.65741e-07	0.567449	0.363	0.32	0.0146171	CXCL14pNRG1	HSBP1
GNAI1	1.6545e-06	0.512056	0.277	0.219	0.0427474	CXCL14pNRG1	GNAI1
MYADM	2.11387e-06	0.688252	0.677	0.741	0.054616	CXCL14pNRG1	MYADM
AP2S1	2.42718e-06	0.690727	0.259	0.208	0.062711	CXCL14pNRG1	AP2S1
OSBPL1A	3.17453e-06	0.593493	0.284	0.23	0.0820202	CXCL14pNRG1	OSBPL1A
PDIA6	3.70743e-06	0.544721	0.501	0.492	0.0957888	CXCL14pNRG1	PDIA6
NUCB2	5.20067e-06	0.633909	0.339	0.291	0.13437	CXCL14pNRG1	NUCB2
SLC1A51	1.34454e-05	0.591232	0.305	0.257	0.347389	CXCL14pNRG1	SLC1A5
PTMAP5	1.76445e-05	0.505495	0.25	0.2	0.455881	CXCL14pNRG1	PTMAP5
POLR2L	1.9615e-05	0.534928	0.327	0.284	0.506793	CXCL14pNRG1	POLR2L
PRDX2	2.54294e-05	0.67938	0.288	0.246	0.65702	CXCL14pNRG1	PRDX2
NKX2-3	6.50275e-05	0.504142	0.253	0.206	1	CXCL14pNRG1	NKX2-3
GUSB	0.000139543	0.517019	0.25	0.204	1	CXCL14pNRG1	GUSB
CITED21	0.000443972	0.511222	0.316	0.281	1	CXCL14pNRG1	CITED2
GSTO1	0.000706226	0.507311	0.327	0.308	1	CXCL14pNRG1	GSTO1
DYNLT1	0.000712669	0.625463	0.29	0.266	1	CXCL14pNRG1	DYNLT1
TSPAN4	0.000742694	0.559043	0.257	0.224	1	CXCL14pNRG1	TSPAN4
HSPE1	0.000917345	0.526361	0.297	0.274	1	CXCL14pNRG1	HSPE1
NDUFB1	0.0021832	0.618926	0.394	0.405	1	CXCL14pNRG1	NDUFB1
POSTN1	0	2.98477	0.876	0.356	0	CXCL14pVSTM2A	POSTN
ALKAL21	0	2.92049	0.644	0.1	0	CXCL14pVSTM2A	ALKAL2
VSTM2A	0	2.60417	0.524	0.021	0	CXCL14pVSTM2A	VSTM2A
CXCL142	0	2.41003	0.985	0.477	0	CXCL14pVSTM2A	CXCL14
IGLC22	0	2.36885	0.543	0.168	0	CXCL14pVSTM2A	IGLC2
ENHO1	0	2.21885	0.466	0.062	0	CXCL14pVSTM2A	ENHO
PDGFD1	0	1.99278	0.597	0.163	0	CXCL14pVSTM2A	PDGFD
F31	0	1.87696	0.855	0.397	0	CXCL14pVSTM2A	F3
PCSK6	0	1.86758	0.422	0.098	0	CXCL14pVSTM2A	PCSK6
APLP21	0	1.8127	0.882	0.664	0	CXCL14pVSTM2A	APLP2
LIMCH1	0	1.78854	0.399	0.077	0	CXCL14pVSTM2A	LIMCH1
BMP41	0	1.77626	0.712	0.346	0	CXCL14pVSTM2A	BMP4
EDNRB1	0	1.72596	0.686	0.308	0	CXCL14pVSTM2A	EDNRB
PLAT1	0	1.7113	0.787	0.46	0	CXCL14pVSTM2A	PLAT
SOX61	0	1.69079	0.466	0.131	0	CXCL14pVSTM2A	SOX6
PDGFRA2	0	1.67093	0.843	0.419	0	CXCL14pVSTM2A	PDGFRA
HSD17B21	0	1.60806	0.45	0.104	0	CXCL14pVSTM2A	HSD17B2
IGHA22	1.2719e-294	2.55374	0.594	0.233	3.28621e-290	CXCL14pVSTM2A	IGHA2
NSG11	3.0711e-289	1.54182	0.497	0.153	7.9348e-285	CXCL14pVSTM2A	NSG1
TRPA11	1.64902e-286	1.57657	0.478	0.143	4.26057e-282	CXCL14pVSTM2A	TRPA1
H3F3B1	1.4542e-271	1.48603	0.488	0.136	3.75721e-267	CXCL14pVSTM2A	H3F3B
PROM11	1.571e-270	1.38825	0.334	0.072	4.05899e-266	CXCL14pVSTM2A	PROM1
BMP51	6.75693e-253	1.48222	0.46	0.145	1.74579e-248	CXCL14pVSTM2A	BMP5
MT-TE1	1.84784e-245	1.5717	0.344	0.082	4.77427e-241	CXCL14pVSTM2A	MT-TE
TSHZ21	1.79519e-228	1.56124	0.46	0.164	4.63823e-224	CXCL14pVSTM2A	TSHZ2
IGHA12	8.10549e-227	2.12427	0.59	0.281	2.09422e-222	CXCL14pVSTM2A	IGHA1
GLP2R	2.09008e-219	1.20436	0.255	0.052	5.40013e-215	CXCL14pVSTM2A	GLP2R
JCHAIN1	1.74136e-210	2.18424	0.559	0.26	4.49915e-206	CXCL14pVSTM2A	JCHAIN
KRAS2	2.35444e-210	1.94852	0.602	0.312	6.08316e-206	CXCL14pVSTM2A	KRAS
PTCH1	6.81396e-203	1.47077	0.572	0.273	1.76052e-198	CXCL14pVSTM2A	PTCH1
COL4A6	2.21685e-202	1.27867	0.299	0.076	5.72768e-198	CXCL14pVSTM2A	COL4A6
DMKN1	9.60181e-202	1.93962	0.314	0.084	2.48082e-197	CXCL14pVSTM2A	DMKN
MT-RNR11	5.33794e-197	1.21242	0.997	0.998	1.37916e-192	CXCL14pVSTM2A	MT-RNR1
B2M1	2.05497e-194	0.720668	0.999	0.997	5.30943e-190	CXCL14pVSTM2A	B2M
IGLC31	6.77742e-188	1.82627	0.295	0.075	1.75108e-183	CXCL14pVSTM2A	IGLC3
MALAT11	1.17291e-187	1.26934	0.997	0.994	3.03045e-183	CXCL14pVSTM2A	MALAT1
MT-TP1	2.65353e-185	1.33248	0.328	0.093	6.85594e-181	CXCL14pVSTM2A	MT-TP
PITX11	1.62168e-182	1.63352	0.382	0.135	4.18993e-178	CXCL14pVSTM2A	PITX1
LAMA4	1.29215e-177	1.21343	0.839	0.727	3.33854e-173	CXCL14pVSTM2A	LAMA4
MT-ATP81	9.3649e-172	0.996655	0.931	0.923	2.41961e-167	CXCL14pVSTM2A	MT-ATP8
HHIP	3.82935e-163	0.924213	0.271	0.069	9.8939e-159	CXCL14pVSTM2A	HHIP
IGKC2	6.67263e-158	2.15582	0.7	0.542	1.72401e-153	CXCL14pVSTM2A	IGKC
IGFBP32	6.81287e-152	1.15152	0.457	0.19	1.76024e-147	CXCL14pVSTM2A	IGFBP3
FENDRR1	1.60669e-151	1.32022	0.55	0.296	4.1512e-147	CXCL14pVSTM2A	FENDRR
HIST1H4C	8.3119e-148	1.23188	0.262	0.072	2.14754e-143	CXCL14pVSTM2A	HIST1H4C
NBL11	1.0984e-141	1.1863	0.694	0.508	2.83794e-137	CXCL14pVSTM2A	NBL1
HLA-B1	2.69467e-140	1.04754	0.848	0.768	6.96222e-136	CXCL14pVSTM2A	HLA-B
APOD2	1.0576e-138	0.823569	0.525	0.262	2.73252e-134	CXCL14pVSTM2A	APOD
COLEC122	4.14862e-132	1.25469	0.427	0.197	1.07188e-127	CXCL14pVSTM2A	COLEC12
CXCR4	2.77723e-131	1.42415	0.368	0.155	7.17552e-127	CXCL14pVSTM2A	CXCR4
DDHD1	4.92914e-121	1.19964	0.376	0.17	1.27354e-116	CXCL14pVSTM2A	DDHD1
1971-09-01	1.09033e-118	0.903746	0.316	0.108	2.8171e-114	CXCL14pVSTM2A	2022-09-07
GADD45G1	3.00341e-116	1.40452	0.266	0.091	7.7599e-112	CXCL14pVSTM2A	GADD45G
TMEM1191	1.94054e-114	1.25845	0.41	0.202	5.01377e-110	CXCL14pVSTM2A	TMEM119
COL4A51	2.0448e-112	1.16453	0.363	0.161	5.28314e-108	CXCL14pVSTM2A	COL4A5
TMEM176B2	6.62753e-108	0.833201	0.764	0.534	1.71236e-103	CXCL14pVSTM2A	TMEM176B
MGLL	1.29482e-100	1.24973	0.52	0.349	3.34542e-96	CXCL14pVSTM2A	MGLL
KREMEN11	4.83906e-97	1.19311	0.46	0.274	1.25027e-92	CXCL14pVSTM2A	KREMEN1
HLA-A1	7.37035e-95	0.813153	0.833	0.801	1.90428e-90	CXCL14pVSTM2A	HLA-A
NRG11	1.52009e-93	0.948505	0.271	0.102	3.92747e-89	CXCL14pVSTM2A	NRG1
TXNIP4	1.78341e-89	0.663685	0.785	0.617	4.60778e-85	CXCL14pVSTM2A	TXNIP
RGS101	3.39702e-89	1.21226	0.442	0.268	8.77687e-85	CXCL14pVSTM2A	RGS10
HLA-C1	8.46317e-85	0.909157	0.647	0.45	2.18663e-80	CXCL14pVSTM2A	HLA-C
CD91	9.07187e-84	1.13785	0.462	0.293	2.3439e-79	CXCL14pVSTM2A	CD9
ATP1B12	1.56291e-83	1.09013	0.34	0.169	4.0381e-79	CXCL14pVSTM2A	ATP1B1
C1orf211	3.77055e-82	1.11351	0.516	0.364	9.74197e-78	CXCL14pVSTM2A	C1orf21
ZEB11	6.04788e-81	1.11384	0.491	0.339	1.56259e-76	CXCL14pVSTM2A	ZEB1
HACD41	1.90026e-77	1.08409	0.308	0.152	4.9097e-73	CXCL14pVSTM2A	HACD4
FRZB	9.47099e-76	0.696784	0.662	0.469	2.44702e-71	CXCL14pVSTM2A	FRZB
MT-TL11	4.61014e-75	1.1042	0.443	0.279	1.19112e-70	CXCL14pVSTM2A	MT-TL1
PDIA31	1.4087e-72	0.891865	0.736	0.702	3.63966e-68	CXCL14pVSTM2A	PDIA3
CCDC681	1.30657e-69	1.13338	0.317	0.167	3.37579e-65	CXCL14pVSTM2A	CCDC68
CXCL124	7.44509e-69	0.739599	0.528	0.332	1.92359e-64	CXCL14pVSTM2A	CXCL12
IFI271	1.03331e-64	1.30824	0.576	0.475	2.66976e-60	CXCL14pVSTM2A	IFI27
COL6A21	1.54757e-64	0.67002	0.844	0.844	3.99845e-60	CXCL14pVSTM2A	COL6A2
WNT5A1	1.66673e-61	0.727239	0.36	0.193	4.30633e-57	CXCL14pVSTM2A	WNT5A
MTND4P12	1.11408e-59	1.28464	0.255	0.124	2.87845e-55	CXCL14pVSTM2A	MTND4P12
LSP13	3.66359e-59	0.849158	0.398	0.249	9.46563e-55	CXCL14pVSTM2A	LSP1
TMEM176A2	1.23061e-58	0.661506	0.669	0.51	3.17953e-54	CXCL14pVSTM2A	TMEM176A
CPM	1.31183e-58	1.14885	0.424	0.284	3.38938e-54	CXCL14pVSTM2A	CPM
CPED11	2.90585e-56	0.970018	0.408	0.276	7.50785e-52	CXCL14pVSTM2A	CPED1
ADGRL32	4.15977e-55	0.888682	0.334	0.195	1.07476e-50	CXCL14pVSTM2A	ADGRL3
MT-ND61	6.78108e-55	1.01662	0.263	0.136	1.75203e-50	CXCL14pVSTM2A	MT-ND6
MT-TV1	5.66256e-54	1.17547	0.405	0.279	1.46303e-49	CXCL14pVSTM2A	MT-TV
HSP90B11	2.90691e-53	0.54976	0.837	0.833	7.51059e-49	CXCL14pVSTM2A	HSP90B1
RFLNB	9.09491e-49	1.0391	0.302	0.183	2.34985e-44	CXCL14pVSTM2A	RFLNB
PDLIM1	2.12719e-46	0.719421	0.642	0.591	5.49603e-42	CXCL14pVSTM2A	PDLIM1
EMILIN11	1.31576e-45	0.994475	0.338	0.221	3.39953e-41	CXCL14pVSTM2A	EMILIN1
RPL23A	1.14527e-40	0.566758	0.793	0.851	2.95903e-36	CXCL14pVSTM2A	RPL23A
CST32	1.57991e-37	0.549482	0.79	0.827	4.08202e-33	CXCL14pVSTM2A	CST3
WLS	1.58845e-36	0.915613	0.356	0.259	4.10407e-32	CXCL14pVSTM2A	WLS
ALDH1A3	9.22714e-33	0.745284	0.29	0.184	2.38402e-28	CXCL14pVSTM2A	ALDH1A3
TCF4	2.07589e-32	0.736456	0.614	0.627	5.36348e-28	CXCL14pVSTM2A	TCF4
DSE1	5.75044e-31	0.881298	0.306	0.214	1.48574e-26	CXCL14pVSTM2A	DSE
PALLD	2.98682e-29	0.645254	0.604	0.598	7.71704e-25	CXCL14pVSTM2A	PALLD
DMD	3.97358e-29	0.868559	0.314	0.229	1.02665e-24	CXCL14pVSTM2A	DMD
RCSD1	2.82008e-27	0.813611	0.399	0.335	7.28625e-23	CXCL14pVSTM2A	RCSD1
SULF1	8.17606e-26	0.828474	0.408	0.337	2.11245e-21	CXCL14pVSTM2A	SULF1
NUCB21	2.49638e-25	0.930593	0.358	0.287	6.44989e-21	CXCL14pVSTM2A	NUCB2
BMP21	7.62065e-25	0.931401	0.37	0.293	1.96895e-20	CXCL14pVSTM2A	BMP2
LMO4	1.00728e-23	0.715509	0.481	0.453	2.60252e-19	CXCL14pVSTM2A	LMO4
SPON11	6.24461e-21	0.584806	0.26	0.18	1.61342e-16	CXCL14pVSTM2A	SPON1
PROCR1	5.31001e-20	0.644469	0.424	0.358	1.37195e-15	CXCL14pVSTM2A	PROCR
RPS15	3.70565e-19	0.510503	0.664	0.712	9.57429e-15	CXCL14pVSTM2A	RPS15
FOXF11	8.11658e-19	0.58385	0.531	0.527	2.09708e-14	CXCL14pVSTM2A	FOXF1
CDH11	2.88699e-16	0.657593	0.429	0.4	7.45912e-12	CXCL14pVSTM2A	CDH11
RPL18A	3.64998e-16	0.540157	0.627	0.688	9.43045e-12	CXCL14pVSTM2A	RPL18A
KMT2E1	4.56601e-16	0.662436	0.513	0.518	1.17972e-11	CXCL14pVSTM2A	KMT2E
ID11	8.53979e-16	0.773123	0.434	0.403	2.20643e-11	CXCL14pVSTM2A	ID1
SCPEP11	3.46232e-15	0.685733	0.304	0.253	8.94561e-11	CXCL14pVSTM2A	SCPEP1
OLFML32	3.89099e-15	0.640702	0.452	0.421	1.00531e-10	CXCL14pVSTM2A	OLFML3
RPS261	1.82961e-13	0.555018	0.58	0.619	4.72716e-09	CXCL14pVSTM2A	RPS26
NDUFA4	4.19308e-13	0.530665	0.603	0.638	1.08336e-08	CXCL14pVSTM2A	NDUFA4
EPB41L2	6.03467e-12	0.520362	0.555	0.606	1.55918e-07	CXCL14pVSTM2A	EPB41L2
MAP1LC3A	1.88787e-11	0.764154	0.315	0.286	4.8777e-07	CXCL14pVSTM2A	MAP1LC3A
RPL23AP42	2.05381e-11	0.704177	0.345	0.319	5.30644e-07	CXCL14pVSTM2A	RPL23AP42
ALDH2	2.11393e-11	0.612072	0.313	0.275	5.46175e-07	CXCL14pVSTM2A	ALDH2
CLMP2	1.77845e-10	0.511638	0.34	0.302	4.59497e-06	CXCL14pVSTM2A	CLMP
LRPAP1	4.09296e-10	0.664405	0.251	0.213	1.0575e-05	CXCL14pVSTM2A	LRPAP1
OSBPL1A1	1.33502e-09	0.664383	0.263	0.229	3.4493e-05	CXCL14pVSTM2A	OSBPL1A
PPIB1	4.45492e-09	0.535061	0.5	0.548	0.000115102	CXCL14pVSTM2A	PPIB
PDIA61	4.91874e-09	0.533296	0.468	0.495	0.000127085	CXCL14pVSTM2A	PDIA6
HES1	9.17536e-09	0.694455	0.468	0.478	0.000237064	CXCL14pVSTM2A	HES1
PHF14	1.19286e-08	0.697974	0.288	0.265	0.000308198	CXCL14pVSTM2A	PHF14
SOX41	1.45058e-08	0.595726	0.432	0.438	0.000374788	CXCL14pVSTM2A	SOX4
PSMA71	1.87634e-08	0.657646	0.452	0.472	0.00048479	CXCL14pVSTM2A	PSMA7
S100A131	2.47651e-08	0.686385	0.274	0.241	0.000639856	CXCL14pVSTM2A	S100A13
NUDT41	3.36085e-08	0.575106	0.447	0.467	0.000868343	CXCL14pVSTM2A	NUDT4
NEGR12	6.41864e-08	0.60674	0.319	0.298	0.00165838	CXCL14pVSTM2A	NEGR1
PLK21	1.54197e-07	0.628486	0.332	0.315	0.00398398	CXCL14pVSTM2A	PLK2
BST21	2.25754e-07	0.613505	0.392	0.394	0.00583282	CXCL14pVSTM2A	BST2
TNRC6B	2.76149e-07	0.606436	0.293	0.273	0.00713485	CXCL14pVSTM2A	TNRC6B
ISG151	2.34495e-06	0.860203	0.29	0.277	0.0605864	CXCL14pVSTM2A	ISG15
AEBP1	3.29306e-06	0.559645	0.426	0.454	0.0850827	CXCL14pVSTM2A	AEBP1
DIAPH21	3.30683e-06	0.638234	0.31	0.303	0.0854385	CXCL14pVSTM2A	DIAPH2
EMP32	1.9524e-05	0.606921	0.335	0.34	0.504441	CXCL14pVSTM2A	EMP3
RBP11	3.27416e-05	0.582271	0.27	0.257	0.845946	CXCL14pVSTM2A	RBP1
RPS10	7.97906e-05	0.533963	0.256	0.241	1	CXCL14pVSTM2A	RPS10
IGFBP51	0.000199889	0.678327	0.45	0.451	1	CXCL14pVSTM2A	IGFBP5
SSR41	0.000806244	0.523883	0.414	0.469	1	CXCL14pVSTM2A	SSR4
STAT11	0.00148247	0.641285	0.319	0.333	1	CXCL14pVSTM2A	STAT1
XAF12	0.00727835	0.523498	0.282	0.29	1	CXCL14pVSTM2A	XAF1
SLK	0.00804172	0.527893	0.341	0.373	1	CXCL14pVSTM2A	SLK
TMOD31	0.00873473	0.538279	0.324	0.355	1	CXCL14pVSTM2A	TMOD3
AGT	0	2.53431	0.696	0.083	0	CXCL14pINHBA	AGT
CXCL8	0	2.30376	0.447	0.08	0	CXCL14pINHBA	CXCL8
CXCL1	0	2.03884	0.459	0.116	0	CXCL14pINHBA	CXCL1
WNT5A2	0	1.95422	0.689	0.11	0	CXCL14pINHBA	WNT5A
TMEM158	0	1.95335	0.731	0.148	0	CXCL14pINHBA	TMEM158
PDPN	0	1.91927	0.863	0.197	0	CXCL14pINHBA	PDPN
CTSK1	0	1.86975	0.936	0.475	0	CXCL14pINHBA	CTSK
CST1	0	1.81712	0.261	0.018	0	CXCL14pINHBA	CST1
INHBA	0	1.80558	0.663	0.147	0	CXCL14pINHBA	INHBA
CHI3L1	0	1.80388	0.289	0.023	0	CXCL14pINHBA	CHI3L1
IL7R	0	1.71205	0.451	0.034	0	CXCL14pINHBA	IL7R
IGFBP52	0	1.698	0.716	0.398	0	CXCL14pINHBA	IGFBP5
TGM2	0	1.69232	0.69	0.108	0	CXCL14pINHBA	TGM2
SOD22	0	1.64745	0.87	0.428	0	CXCL14pINHBA	SOD2
COL12A1	0	1.59163	0.846	0.488	0	CXCL14pINHBA	COL12A1
VCAN2	0	1.58723	0.898	0.414	0	CXCL14pINHBA	VCAN
PLAU	0	1.57549	0.747	0.317	0	CXCL14pINHBA	PLAU
SULF11	0	1.53905	0.719	0.267	0	CXCL14pINHBA	SULF1
RARRES2	0	1.51315	0.891	0.377	0	CXCL14pINHBA	RARRES2
F32	0	1.48143	0.834	0.351	0	CXCL14pINHBA	F3
NSG12	0	1.46779	0.616	0.092	0	CXCL14pINHBA	NSG1
ALDH1A31	0	1.45772	0.594	0.112	0	CXCL14pINHBA	ALDH1A3
PLAT2	0	1.4192	0.841	0.414	0	CXCL14pINHBA	PLAT
GDF151	0	1.38288	0.444	0.11	0	CXCL14pINHBA	GDF15
F2R1	0	1.33588	0.835	0.399	0	CXCL14pINHBA	F2R
COL4A52	0	1.331	0.55	0.101	0	CXCL14pINHBA	COL4A5
MME	0	1.32794	0.425	0.043	0	CXCL14pINHBA	MME
GJA11	0	1.32293	0.635	0.169	0	CXCL14pINHBA	GJA1
F2RL2	0	1.30956	0.463	0.035	0	CXCL14pINHBA	F2RL2
TGFBI1	0	1.30922	0.75	0.27	0	CXCL14pINHBA	TGFBI
COL3A1	0	1.30098	0.987	0.887	0	CXCL14pINHBA	COL3A1
DIO2	0	1.28268	0.372	0.052	0	CXCL14pINHBA	DIO2
ICAM1	0	1.28001	0.7	0.281	0	CXCL14pINHBA	ICAM1
POSTN2	0	1.2692	0.692	0.336	0	CXCL14pINHBA	POSTN
COL6A3	0	1.26564	0.927	0.681	0	CXCL14pINHBA	COL6A3
MMP22	0	1.23737	0.966	0.607	0	CXCL14pINHBA	MMP2
TRPA12	0	1.23585	0.55	0.092	0	CXCL14pINHBA	TRPA1
ETS21	0	1.23331	0.781	0.299	0	CXCL14pINHBA	ETS2
NCOA7	0	1.20942	0.733	0.358	0	CXCL14pINHBA	NCOA7
MMP14	0	1.20037	0.821	0.466	0	CXCL14pINHBA	MMP14
DLL11	0	1.1999	0.57	0.159	0	CXCL14pINHBA	DLL1
FHL2	0	1.19644	0.687	0.209	0	CXCL14pINHBA	FHL2
TMEM176A3	0	1.18912	0.927	0.442	0	CXCL14pINHBA	TMEM176A
HGF	0	1.14574	0.485	0.096	0	CXCL14pINHBA	HGF
CD821	0	1.12431	0.609	0.118	0	CXCL14pINHBA	CD82
TMEM176B3	0	1.11501	0.944	0.473	0	CXCL14pINHBA	TMEM176B
MFAP2	0	1.10848	0.537	0.122	0	CXCL14pINHBA	MFAP2
WARS1	0	1.10315	0.645	0.195	0	CXCL14pINHBA	WARS1
PDGFRA3	0	1.08027	0.846	0.373	0	CXCL14pINHBA	PDGFRA
COL1A1	0	1.07535	0.971	0.853	0	CXCL14pINHBA	COL1A1
COL5A1	0	1.07155	0.895	0.62	0	CXCL14pINHBA	COL5A1
LTBP2	0	1.05008	0.524	0.132	0	CXCL14pINHBA	LTBP2
TNFSF11	0	1.04859	0.327	0.015	0	CXCL14pINHBA	TNFSF11
WNT2	0	1.02153	0.322	0.013	0	CXCL14pINHBA	WNT2
CTSC1	0	0.996808	0.866	0.467	0	CXCL14pINHBA	CTSC
HSPA5	0	0.991267	0.883	0.637	0	CXCL14pINHBA	HSPA5
C1S3	0	0.987556	0.978	0.721	0	CXCL14pINHBA	C1S
CXCL143	0	0.987266	0.956	0.428	0	CXCL14pINHBA	CXCL14
CXCL3	0	0.981406	0.306	0.07	0	CXCL14pINHBA	CXCL3
CDH111	0	0.979631	0.77	0.329	0	CXCL14pINHBA	CDH11
SAT11	0	0.977912	0.792	0.462	0	CXCL14pINHBA	SAT1
FENDRR2	0	0.959279	0.736	0.231	0	CXCL14pINHBA	FENDRR
KIAA1217	0	0.957428	0.475	0.084	0	CXCL14pINHBA	KIAA1217
PMAIP1	0	0.951895	0.532	0.164	0	CXCL14pINHBA	PMAIP1
ABCC41	0	0.943147	0.535	0.088	0	CXCL14pINHBA	ABCC4
LUM4	0	0.941389	0.939	0.516	0	CXCL14pINHBA	LUM
NCAM1	0	0.936664	0.466	0.074	0	CXCL14pINHBA	NCAM1
PROCR2	0	0.930917	0.738	0.288	0	CXCL14pINHBA	PROCR
VEGFA1	0	0.928392	0.7	0.3	0	CXCL14pINHBA	VEGFA
CTHRC1	0	0.926456	0.377	0.048	0	CXCL14pINHBA	CTHRC1
CH25H	0	0.91869	0.347	0.063	0	CXCL14pINHBA	CH25H
SULF2	0	0.913537	0.435	0.049	0	CXCL14pINHBA	SULF2
PALLD1	0	0.90617	0.855	0.548	0	CXCL14pINHBA	PALLD
SPSB1	0	0.906057	0.619	0.258	0	CXCL14pINHBA	SPSB1
VWA5A	0	0.905891	0.371	0.051	0	CXCL14pINHBA	VWA5A
WNT4	0	0.901911	0.383	0.043	0	CXCL14pINHBA	WNT4
MSC	0	0.895499	0.493	0.139	0	CXCL14pINHBA	MSC
TSPAN331	0	0.882348	0.484	0.114	0	CXCL14pINHBA	TSPAN33
LDLR	0	0.876915	0.55	0.195	0	CXCL14pINHBA	LDLR
PDGFD2	0	0.873834	0.55	0.125	0	CXCL14pINHBA	PDGFD
PDGFC	0	0.844988	0.445	0.067	0	CXCL14pINHBA	PDGFC
COL1A21	0	0.837497	0.99	0.941	0	CXCL14pINHBA	COL1A2
EDNRB2	0	0.833899	0.695	0.265	0	CXCL14pINHBA	EDNRB
CPXM1	0	0.83354	0.409	0.083	0	CXCL14pINHBA	CPXM1
SERPINF12	0	0.827257	0.881	0.509	0	CXCL14pINHBA	SERPINF1
PDE4B	0	0.822107	0.34	0.056	0	CXCL14pINHBA	PDE4B
CTSB1	0	0.818206	0.889	0.621	0	CXCL14pINHBA	CTSB
TMEM1192	0	0.813351	0.539	0.154	0	CXCL14pINHBA	TMEM119
SOX62	0	0.813334	0.488	0.09	0	CXCL14pINHBA	SOX6
HSD17B22	0	0.810877	0.407	0.075	0	CXCL14pINHBA	HSD17B2
C2	0	0.804674	0.581	0.198	0	CXCL14pINHBA	C2
KREMEN12	0	0.796072	0.579	0.231	0	CXCL14pINHBA	KREMEN1
COL7A1	0	0.792117	0.375	0.073	0	CXCL14pINHBA	COL7A1
IL32	0	0.782137	0.545	0.193	0	CXCL14pINHBA	IL32
C1R2	0	0.765104	0.985	0.756	0	CXCL14pINHBA	C1R
SLC46A3	0	0.76491	0.355	0.04	0	CXCL14pINHBA	SLC46A3
FOXQ1	0	0.761315	0.28	0.026	0	CXCL14pINHBA	FOXQ1
BMP71	0	0.760945	0.325	0.044	0	CXCL14pINHBA	BMP7
CNN2	0	0.754753	0.692	0.33	0	CXCL14pINHBA	CNN2
CTSS	0	0.750165	0.495	0.163	0	CXCL14pINHBA	CTSS
BDKRB2	0	0.727699	0.345	0.068	0	CXCL14pINHBA	BDKRB2
ITPRIP	0	0.695633	0.42	0.134	0	CXCL14pINHBA	ITPRIP
ADAM19	0	0.693019	0.38	0.087	0	CXCL14pINHBA	ADAM19
SVIL	0	0.692416	0.536	0.2	0	CXCL14pINHBA	SVIL
KIAA0930	0	0.691241	0.435	0.104	0	CXCL14pINHBA	KIAA0930
EMID1	0	0.687938	0.428	0.081	0	CXCL14pINHBA	EMID1
NBL12	0	0.681437	0.825	0.462	0	CXCL14pINHBA	NBL1
CTSH1	0	0.675948	0.395	0.082	0	CXCL14pINHBA	CTSH
CREB3L11	0	0.67113	0.472	0.128	0	CXCL14pINHBA	CREB3L1
TGIF1	0	0.668548	0.5	0.172	0	CXCL14pINHBA	TGIF1
COL4A61	0	0.665509	0.327	0.046	0	CXCL14pINHBA	COL4A6
PTGS11	0	0.664608	0.278	0.036	0	CXCL14pINHBA	PTGS1
LSAMP2	0	0.662483	0.43	0.104	0	CXCL14pINHBA	LSAMP
IGDCC4	0	0.662404	0.396	0.064	0	CXCL14pINHBA	IGDCC4
LEF1	0	0.66079	0.37	0.07	0	CXCL14pINHBA	LEF1
DRAM1	0	0.651026	0.507	0.168	0	CXCL14pINHBA	DRAM1
MOXD1	0	0.650569	0.346	0.068	0	CXCL14pINHBA	MOXD1
COL27A1	0	0.650388	0.411	0.098	0	CXCL14pINHBA	COL27A1
GDNF	0	0.64761	0.294	0.033	0	CXCL14pINHBA	GDNF
ITGA11	0	0.642417	0.398	0.079	0	CXCL14pINHBA	ITGA11
SMPDL3A1	0	0.640856	0.451	0.121	0	CXCL14pINHBA	SMPDL3A
CCN4	0	0.639106	0.291	0.021	0	CXCL14pINHBA	CCN4
FBN21	0	0.615455	0.302	0.047	0	CXCL14pINHBA	FBN2
SH3BP4	0	0.614121	0.392	0.112	0	CXCL14pINHBA	SH3BP4
GAS72	0	0.608946	0.513	0.166	0	CXCL14pINHBA	GAS7
AMPD3	0	0.606399	0.275	0.026	0	CXCL14pINHBA	AMPD3
NRG12	0	0.606162	0.33	0.072	0	CXCL14pINHBA	NRG1
LDLRAD4	0	0.605766	0.358	0.06	0	CXCL14pINHBA	LDLRAD4
PSD3	0	0.601592	0.496	0.177	0	CXCL14pINHBA	PSD3
RAI14	0	0.595077	0.375	0.097	0	CXCL14pINHBA	RAI14
THSD4	0	0.593778	0.374	0.075	0	CXCL14pINHBA	THSD4
BICC11	0	0.575685	0.471	0.135	0	CXCL14pINHBA	BICC1
TNFAIP8	0	0.567215	0.298	0.069	0	CXCL14pINHBA	TNFAIP8
INSC	0	0.565987	0.306	0.044	0	CXCL14pINHBA	INSC
FAT4	0	0.554925	0.373	0.088	0	CXCL14pINHBA	FAT4
SDC41	0	0.546514	0.418	0.127	0	CXCL14pINHBA	SDC4
UNC5C	0	0.535053	0.361	0.094	0	CXCL14pINHBA	UNC5C
GLT8D2	0	0.527703	0.515	0.164	0	CXCL14pINHBA	GLT8D2
BPGM	0	0.525161	0.293	0.067	0	CXCL14pINHBA	BPGM
SEMA4D	0	0.523754	0.333	0.051	0	CXCL14pINHBA	SEMA4D
ARHGAP28	0	0.517587	0.289	0.043	0	CXCL14pINHBA	ARHGAP28
SLC2A1	0	0.5174	0.275	0.06	0	CXCL14pINHBA	SLC2A1
PAPLN	0	0.504514	0.299	0.041	0	CXCL14pINHBA	PAPLN
ADAMTS7	0	0.501925	0.256	0.034	0	CXCL14pINHBA	ADAMTS7
PPP3CA	5.47538e-306	0.719548	0.573	0.237	1.41467e-301	CXCL14pINHBA	PPP3CA
MDK	8.5861e-306	0.614692	0.473	0.164	2.21839e-301	CXCL14pINHBA	MDK
HSP90B12	9.49494e-306	0.676313	0.955	0.809	2.45321e-301	CXCL14pINHBA	HSP90B1
GLIPR11	1.39576e-305	0.688303	0.524	0.201	3.60623e-301	CXCL14pINHBA	GLIPR1
ADAMTS9	2.44819e-304	0.767057	0.416	0.137	6.32538e-300	CXCL14pINHBA	ADAMTS9
DDHD11	3.85158e-301	0.576363	0.427	0.138	9.95133e-297	CXCL14pINHBA	DDHD1
BMP22	4.10286e-298	0.856717	0.57	0.245	1.06006e-293	CXCL14pINHBA	BMP2
PCDH181	2.49365e-295	0.823256	0.706	0.382	6.44284e-291	CXCL14pINHBA	PCDH18
CHIC2	9.67509e-295	0.560419	0.507	0.185	2.49975e-290	CXCL14pINHBA	CHIC2
OSMR	3.61455e-293	0.6019	0.539	0.213	9.33892e-289	CXCL14pINHBA	OSMR
PTGS21	4.08337e-290	1.3734	0.478	0.187	1.05502e-285	CXCL14pINHBA	PTGS2
NINJ1	1.79462e-288	0.573337	0.364	0.108	4.63675e-284	CXCL14pINHBA	NINJ1
MAN2A1	2.46749e-283	0.679161	0.513	0.207	6.37525e-279	CXCL14pINHBA	MAN2A1
NDUFA41	1.19571e-281	0.718565	0.871	0.588	3.08936e-277	CXCL14pINHBA	NDUFA4
COL6A1	2.6688e-280	0.774345	0.947	0.821	6.89539e-276	CXCL14pINHBA	COL6A1
TRIB1	2.70064e-279	0.681831	0.534	0.219	6.97764e-275	CXCL14pINHBA	TRIB1
GDE1	7.86058e-279	0.516287	0.498	0.188	2.03094e-274	CXCL14pINHBA	GDE1
FBH1	2.26209e-278	0.531748	0.389	0.126	5.84457e-274	CXCL14pINHBA	FBH1
COL8A11	1.08033e-277	0.844835	0.386	0.127	2.79124e-273	CXCL14pINHBA	COL8A1
MXRA51	9.27625e-276	0.81345	0.791	0.475	2.3967e-271	CXCL14pINHBA	MXRA5
ENC1	1.5853e-274	0.602882	0.426	0.149	4.09593e-270	CXCL14pINHBA	ENC1
HIVEP3	2.71706e-270	0.53738	0.267	0.065	7.02006e-266	CXCL14pINHBA	HIVEP3
CXCR41	1.21852e-269	0.600098	0.389	0.128	3.1483e-265	CXCL14pINHBA	CXCR4
TNFAIP22	4.60489e-269	0.856717	0.649	0.318	1.18976e-264	CXCL14pINHBA	TNFAIP2
PPIF	1.64678e-267	0.619251	0.44	0.161	4.25478e-263	CXCL14pINHBA	PPIF
NNMT	3.94934e-266	0.619058	0.781	0.422	1.02039e-261	CXCL14pINHBA	NNMT
FRMD61	5.44597e-265	0.513492	0.429	0.15	1.40707e-260	CXCL14pINHBA	FRMD6
BIRC3	2.00938e-264	0.693149	0.255	0.061	5.19164e-260	CXCL14pINHBA	BIRC3
B4GALT1	1.29436e-260	0.685389	0.662	0.334	3.34423e-256	CXCL14pINHBA	B4GALT1
MGAT5	3.03248e-257	0.578123	0.379	0.128	7.83502e-253	CXCL14pINHBA	MGAT5
MEST	2.16045e-255	0.692141	0.297	0.086	5.58194e-251	CXCL14pINHBA	MEST
RDH101	1.26614e-254	0.62225	0.373	0.124	3.27134e-250	CXCL14pINHBA	RDH10
NFKBIA	1.12003e-251	0.740836	0.93	0.77	2.89382e-247	CXCL14pINHBA	NFKBIA
RCN2	3.2454e-251	0.50597	0.447	0.168	8.38514e-247	CXCL14pINHBA	RCN2
NAMPT	1.60115e-250	0.845372	0.626	0.317	4.1369e-246	CXCL14pINHBA	NAMPT
THBD	6.56641e-249	0.589406	0.313	0.092	1.69656e-244	CXCL14pINHBA	THBD
TIMP11	1.13252e-248	0.768772	0.918	0.687	2.92608e-244	CXCL14pINHBA	TIMP1
BHLHE40	1.28457e-248	0.846271	0.711	0.395	3.31895e-244	CXCL14pINHBA	BHLHE40
SLC39A141	3.25313e-246	0.688696	0.421	0.159	8.40512e-242	CXCL14pINHBA	SLC39A14
CXCL2	4.13604e-245	1.10347	0.45	0.185	1.06863e-240	CXCL14pINHBA	CXCL2
PTGES1	4.51698e-244	0.53824	0.27	0.071	1.16705e-239	CXCL14pINHBA	PTGES
WTAP	5.29004e-243	0.769677	0.617	0.308	1.36679e-238	CXCL14pINHBA	WTAP
PTPRE1	2.75289e-239	0.558237	0.391	0.141	7.11265e-235	CXCL14pINHBA	PTPRE
ZEB12	1.96843e-238	0.536642	0.623	0.296	5.08583e-234	CXCL14pINHBA	ZEB1
SLC16A1	3.09127e-238	0.51249	0.426	0.16	7.9869e-234	CXCL14pINHBA	SLC16A1
MAGED1	1.97186e-237	0.546343	0.559	0.252	5.09471e-233	CXCL14pINHBA	MAGED1
RUNX1	4.50693e-236	0.549106	0.697	0.346	1.16446e-231	CXCL14pINHBA	RUNX1
CALU	9.96942e-236	0.649011	0.836	0.573	2.5758e-231	CXCL14pINHBA	CALU
AKR1B1	7.08361e-235	0.568147	0.444	0.173	1.83019e-230	CXCL14pINHBA	AKR1B1
CALR	6.50978e-233	0.646983	0.91	0.707	1.68193e-228	CXCL14pINHBA	CALR
TM4SF12	2.31912e-232	0.879285	0.529	0.234	5.99192e-228	CXCL14pINHBA	TM4SF1
HSPH1	1.47116e-231	1.05011	0.76	0.482	3.80104e-227	CXCL14pINHBA	HSPH1
IER31	4.07953e-229	0.820482	0.822	0.531	1.05403e-224	CXCL14pINHBA	IER3
CEBPB	6.94417e-229	0.650811	0.858	0.619	1.79417e-224	CXCL14pINHBA	CEBPB
SNHG16	6.13624e-226	0.570446	0.552	0.254	1.58542e-221	CXCL14pINHBA	SNHG16
FKBP10	5.28841e-222	0.587181	0.675	0.366	1.36637e-217	CXCL14pINHBA	FKBP10
ISLR1	1.27484e-220	0.753773	0.625	0.299	3.29382e-216	CXCL14pINHBA	ISLR
PLPP11	1.33913e-220	0.619277	0.72	0.405	3.45992e-216	CXCL14pINHBA	PLPP1
ADM1	9.41546e-220	0.681181	0.59	0.287	2.43267e-215	CXCL14pINHBA	ADM
PDIA62	2.9492e-217	0.557278	0.758	0.44	7.61985e-213	CXCL14pINHBA	PDIA6
UGCG	1.43463e-216	0.640553	0.662	0.355	3.70665e-212	CXCL14pINHBA	UGCG
PLOD2	2.64997e-215	0.628351	0.688	0.369	6.84673e-211	CXCL14pINHBA	PLOD2
HIF1A	2.523e-214	0.622347	0.701	0.386	6.51868e-210	CXCL14pINHBA	HIF1A
ICAM4	4.99397e-214	0.522997	0.298	0.093	1.29029e-209	CXCL14pINHBA	ICAM4
NAMPTP1	3.08472e-212	0.567344	0.345	0.123	7.97e-208	CXCL14pINHBA	NAMPTP1
ACSL41	3.99197e-211	0.648346	0.474	0.209	1.0314e-206	CXCL14pINHBA	ACSL4
CCDC71L	3.03828e-209	0.732704	0.408	0.165	7.85001e-205	CXCL14pINHBA	CCDC71L
PIM3	2.12183e-205	0.602408	0.471	0.208	5.48218e-201	CXCL14pINHBA	PIM3
SERPINH1	1.77606e-204	0.60506	0.838	0.556	4.58882e-200	CXCL14pINHBA	SERPINH1
PPIB2	5.1952e-201	0.538323	0.799	0.493	1.34228e-196	CXCL14pINHBA	PPIB
PRDM1	2.18901e-200	0.666666	0.543	0.258	5.65574e-196	CXCL14pINHBA	PRDM1
CMIP1	6.32542e-197	0.523741	0.576	0.286	1.6343e-192	CXCL14pINHBA	CMIP
PTCH11	4.35983e-196	0.501642	0.532	0.248	1.12645e-191	CXCL14pINHBA	PTCH1
IFNGR2	8.3274e-195	0.502441	0.526	0.248	2.15155e-190	CXCL14pINHBA	IFNGR2
SEC61G	1.00109e-187	0.502291	0.642	0.345	2.58651e-183	CXCL14pINHBA	SEC61G
PAG1	6.47273e-183	0.513008	0.587	0.294	1.67236e-178	CXCL14pINHBA	PAG1
GEM	9.43877e-183	0.605419	0.725	0.443	2.4387e-178	CXCL14pINHBA	GEM
TRAM1	5.37566e-182	0.549956	0.733	0.451	1.38891e-177	CXCL14pINHBA	TRAM1
TCF41	2.00373e-177	0.570955	0.82	0.588	5.17703e-173	CXCL14pINHBA	TCF4
ECM11	2.29244e-177	0.533746	0.715	0.426	5.92298e-173	CXCL14pINHBA	ECM1
ATP2B1	3.99788e-175	0.574332	0.525	0.263	1.03293e-170	CXCL14pINHBA	ATP2B1
PXDN1	1.17434e-172	0.686233	0.689	0.424	3.03415e-168	CXCL14pINHBA	PXDN
PDLIM11	2.00714e-171	0.504192	0.818	0.551	5.18584e-167	CXCL14pINHBA	PDLIM1
TNFAIP3	7.44114e-169	0.774061	0.698	0.438	1.92257e-164	CXCL14pINHBA	TNFAIP3
PHLDA1	5.6201e-162	0.636645	0.846	0.588	1.45207e-157	CXCL14pINHBA	PHLDA1
NFKB1	7.80995e-158	0.50013	0.42	0.194	2.01786e-153	CXCL14pINHBA	NFKB1
ABL2	2.28922e-155	0.558856	0.444	0.214	5.91465e-151	CXCL14pINHBA	ABL2
ERRFI12	5.0232e-148	0.500147	0.569	0.307	1.29784e-143	CXCL14pINHBA	ERRFI1
DUSP5	9.42431e-147	0.532821	0.489	0.253	2.43496e-142	CXCL14pINHBA	DUSP5
HSPA1A	3.0267e-146	0.567639	0.942	0.857	7.8201e-142	CXCL14pINHBA	HSPA1A
LAMB12	4.39092e-144	0.508546	0.883	0.695	1.13448e-139	CXCL14pINHBA	LAMB1
COL5A2	4.44867e-143	0.548928	0.86	0.658	1.1494e-138	CXCL14pINHBA	COL5A2
RND31	1.71688e-137	0.589938	0.72	0.458	4.43591e-133	CXCL14pINHBA	RND3
TCIM2	4.59409e-137	0.590021	0.512	0.279	1.18697e-132	CXCL14pINHBA	TCIM
ANTXR1	2.61734e-136	0.534647	0.779	0.522	6.76243e-132	CXCL14pINHBA	ANTXR1
SQSTM1	1.27237e-129	0.557084	0.786	0.553	3.28743e-125	CXCL14pINHBA	SQSTM1
TMSB10	7.01578e-128	0.535447	0.933	0.787	1.81267e-123	CXCL14pINHBA	TMSB10
MCL1	2.13765e-127	0.513748	0.85	0.653	5.52304e-123	CXCL14pINHBA	MCL1
CCL112	1.68978e-108	1.22272	0.27	0.12	4.36588e-104	CXCL14pINHBA	CCL11
ACKR31	3.16523e-91	0.525193	0.577	0.377	8.17801e-87	CXCL14pINHBA	ACKR3
MMP11	4.04797e-33	0.590251	0.384	0.268	1.04587e-28	CXCL14pINHBA	MMP11
HHIP1	0	3.76268	0.848	0.061	0	CXCL14pHHIP	HHIP
NPNT	0	3.08557	0.673	0.128	0	CXCL14pHHIP	NPNT
SOSTDC1	0	2.80066	0.472	0.006	0	CXCL14pHHIP	SOSTDC1
MYH11	0	2.75425	0.93	0.278	0	CXCL14pHHIP	MYH11
ACTG2	0	2.62171	0.796	0.146	0	CXCL14pHHIP	ACTG2
MYOCD	0	2.08927	0.603	0.083	0	CXCL14pHHIP	MYOCD
HSD17B6	0	1.27561	0.363	0.014	0	CXCL14pHHIP	HSD17B6
ITGA9	1.09773e-288	1.10171	0.341	0.035	2.8362e-284	CXCL14pHHIP	ITGA9
MYLK	3.80291e-271	2.12239	0.974	0.568	9.82557e-267	CXCL14pHHIP	MYLK
PDLIM3	9.21414e-250	1.93591	0.733	0.219	2.38066e-245	CXCL14pHHIP	PDLIM3
LTBP11	2.76936e-246	1.92936	0.698	0.192	7.1552e-242	CXCL14pHHIP	LTBP1
LMOD1	2.61343e-238	1.88785	0.76	0.236	6.75232e-234	CXCL14pHHIP	LMOD1
TAGLN	9.00422e-230	1.87594	0.951	0.479	2.32642e-225	CXCL14pHHIP	TAGLN
ACTA2	1.2804e-218	1.57472	0.99	0.558	3.30817e-214	CXCL14pHHIP	ACTA2
PROM12	8.05874e-215	1.34904	0.457	0.081	2.08214e-210	CXCL14pHHIP	PROM1
SEMA3D	5.47299e-193	1.17481	0.259	0.03	1.41406e-188	CXCL14pHHIP	SEMA3D
PCDH73	1.12095e-191	1.49499	0.613	0.169	2.89621e-187	CXCL14pHHIP	PCDH7
TGM21	3.48422e-186	1.6683	0.639	0.192	9.00219e-182	CXCL14pHHIP	TGM2
CMIP2	4.7693e-185	1.89021	0.77	0.321	1.23224e-180	CXCL14pHHIP	CMIP
LPP	5.40771e-185	1.82577	0.903	0.583	1.39719e-180	CXCL14pHHIP	LPP
KCNMB1	6.65082e-184	1.54173	0.378	0.069	1.71837e-179	CXCL14pHHIP	KCNMB1
THSD41	3.34995e-182	1.36648	0.489	0.114	8.65526e-178	CXCL14pHHIP	THSD4
TPM1	1.29773e-176	1.4865	0.957	0.723	3.35294e-172	CXCL14pHHIP	TPM1
WFDC11	1.13296e-169	1.74282	0.608	0.196	2.92723e-165	CXCL14pHHIP	WFDC1
CNN1	2.98224e-169	1.04574	0.361	0.064	7.70522e-165	CXCL14pHHIP	CNN1
FHL11	3.2801e-168	1.6864	0.852	0.5	8.47481e-164	CXCL14pHHIP	FHL1
NDUFA42	2.87737e-165	1.5355	0.92	0.627	7.43427e-161	CXCL14pHHIP	NDUFA4
SYNPO2	7.51752e-162	1.8173	0.746	0.321	1.9423e-157	CXCL14pHHIP	SYNPO2
SORBS1	8.60483e-154	1.03728	0.317	0.055	2.22323e-149	CXCL14pHHIP	SORBS1
MYL6	8.47523e-153	1.13811	0.976	0.869	2.18975e-148	CXCL14pHHIP	MYL6
APCDD1	3.93243e-150	1.65473	0.652	0.255	1.01602e-145	CXCL14pHHIP	APCDD1
MFAP51	5.94707e-142	1.0265	0.511	0.13	1.53655e-137	CXCL14pHHIP	MFAP5
MYL9	9.84269e-139	1.24217	0.934	0.664	2.54305e-134	CXCL14pHHIP	MYL9
COL11A1	2.71906e-136	1.11774	0.273	0.046	7.02524e-132	CXCL14pHHIP	COL11A1
PTCH12	1.22758e-128	1.35334	0.692	0.283	3.17171e-124	CXCL14pHHIP	PTCH1
TM4SF13	7.88565e-115	1.20449	0.676	0.271	2.03742e-110	CXCL14pHHIP	TM4SF1
TPM2	9.23847e-108	1.16314	0.833	0.524	2.38694e-103	CXCL14pHHIP	TPM2
CXCL144	1.01598e-106	0.775237	0.963	0.502	2.62499e-102	CXCL14pHHIP	CXCL14
AOC3	4.00941e-103	1.11243	0.535	0.197	1.03591e-98	CXCL14pHHIP	AOC3
FLNA	5.95342e-103	1.31221	0.782	0.478	1.53819e-98	CXCL14pHHIP	FLNA
CSRP1	2.16824e-102	1.14495	0.756	0.42	5.60208e-98	CXCL14pHHIP	CSRP1
ACTB	2.22184e-101	0.818564	0.997	0.961	5.74056e-97	CXCL14pHHIP	ACTB
PDGFC1	2.04687e-98	1.01064	0.404	0.122	5.28849e-94	CXCL14pHHIP	PDGFC
ARHGAP281	1.83382e-97	0.873961	0.313	0.077	4.73805e-93	CXCL14pHHIP	ARHGAP28
C12orf75	6.96843e-94	0.908168	0.29	0.07	1.80043e-89	CXCL14pHHIP	C12orf75
FAT41	6.91381e-93	1.04733	0.399	0.127	1.78632e-88	CXCL14pHHIP	FAT4
PGM5	6.71673e-92	0.829298	0.25	0.053	1.7354e-87	CXCL14pHHIP	PGM5
NEO1	4.67476e-90	1.1836	0.497	0.2	1.20782e-85	CXCL14pHHIP	NEO1
DSTN	1.00089e-88	0.93587	0.91	0.728	2.586e-84	CXCL14pHHIP	DSTN
PLN	1.05625e-86	0.71177	0.262	0.059	2.72904e-82	CXCL14pHHIP	PLN
LINC010821	3.03254e-86	1.05915	0.354	0.104	7.83517e-82	CXCL14pHHIP	LINC01082
P2RY141	1.07232e-82	1.45464	0.477	0.195	2.77057e-78	CXCL14pHHIP	P2RY14
EDIL31	2.46123e-79	0.879564	0.717	0.393	6.35908e-75	CXCL14pHHIP	EDIL3
ACTN1	3.42738e-79	0.926249	0.79	0.523	8.85533e-75	CXCL14pHHIP	ACTN1
DIO21	3.9321e-79	1.25929	0.33	0.098	1.01594e-74	CXCL14pHHIP	DIO2
SPON12	2.2948e-77	0.983087	0.467	0.178	5.92908e-73	CXCL14pHHIP	SPON1
NBL13	6.58326e-76	1.07297	0.775	0.514	1.70092e-71	CXCL14pHHIP	NBL1
CD92	7.01667e-75	0.987959	0.608	0.297	1.8129e-70	CXCL14pHHIP	CD9
DPYSL31	4.76373e-74	1.03694	0.523	0.234	1.2308e-69	CXCL14pHHIP	DPYSL3
SCARA3	5.50348e-74	0.939787	0.283	0.079	1.42193e-69	CXCL14pHHIP	SCARA3
CHL11	4.67607e-72	0.888849	0.349	0.113	1.20816e-67	CXCL14pHHIP	CHL1
VCL	3.67817e-71	0.985892	0.814	0.6	9.50329e-67	CXCL14pHHIP	VCL
ITM2C	5.30716e-71	1.05715	0.773	0.532	1.37121e-66	CXCL14pHHIP	ITM2C
NEXN1	1.89139e-70	1.12027	0.659	0.386	4.88679e-66	CXCL14pHHIP	NEXN
CPED12	5.53349e-68	1.05568	0.562	0.277	1.42969e-63	CXCL14pHHIP	CPED1
TCEAL4	1.5548e-62	1.28546	0.6	0.362	4.01714e-58	CXCL14pHHIP	TCEAL4
PDLIM7	1.3377e-61	1.02947	0.589	0.332	3.45622e-57	CXCL14pHHIP	PDLIM7
MMP23	1.45564e-61	0.832441	0.886	0.66	3.76095e-57	CXCL14pHHIP	MMP2
FOXF2	7.25029e-61	0.914655	0.506	0.245	1.87326e-56	CXCL14pHHIP	FOXF2
MFAP43	7.83676e-60	0.586118	0.888	0.53	2.02478e-55	CXCL14pHHIP	MFAP4
CAV1	6.82614e-59	1.02482	0.804	0.596	1.76367e-54	CXCL14pHHIP	CAV1
TMEM176B4	9.39035e-58	0.735893	0.848	0.542	2.42619e-53	CXCL14pHHIP	TMEM176B
PDIA5	1.09405e-57	0.89139	0.392	0.164	2.82671e-53	CXCL14pHHIP	PDIA5
PPP1R12B	7.24444e-57	0.926184	0.514	0.259	1.87175e-52	CXCL14pHHIP	PPP1R12B
RALGPS2	6.06414e-56	0.700939	0.274	0.088	1.56679e-51	CXCL14pHHIP	RALGPS2
EDNRB3	7.97361e-53	0.732782	0.605	0.328	2.06014e-48	CXCL14pHHIP	EDNRB
PDE4D	1.33529e-52	0.871365	0.392	0.169	3.45e-48	CXCL14pHHIP	PDE4D
PALLD2	1.33607e-52	0.850972	0.777	0.593	3.45201e-48	CXCL14pHHIP	PALLD
S100A41	4.27423e-52	0.717608	0.872	0.639	1.10433e-47	CXCL14pHHIP	S100A4
FENDRR3	5.31321e-51	0.686613	0.583	0.307	1.37277e-46	CXCL14pHHIP	FENDRR
MSRB3	8.64668e-51	0.928616	0.525	0.29	2.23404e-46	CXCL14pHHIP	MSRB3
CKB	5.95422e-49	0.997754	0.3	0.115	1.53839e-44	CXCL14pHHIP	CKB
RGS21	2.00574e-48	1.23502	0.533	0.306	5.18224e-44	CXCL14pHHIP	RGS2
TMTC2	1.15659e-47	0.666259	0.257	0.087	2.98829e-43	CXCL14pHHIP	TMTC2
SEMA3C1	2.89814e-47	0.658662	0.254	0.083	7.48793e-43	CXCL14pHHIP	SEMA3C
DMD1	1.35655e-46	0.906231	0.453	0.229	3.50491e-42	CXCL14pHHIP	DMD
S100A61	9.40327e-45	0.615414	0.93	0.768	2.42952e-40	CXCL14pHHIP	S100A6
SDC3	5.52807e-44	0.643031	0.298	0.116	1.42829e-39	CXCL14pHHIP	SDC3
WNT2B1	9.8316e-44	0.940622	0.361	0.163	2.54019e-39	CXCL14pHHIP	WNT2B
DSEL	1.4042e-43	0.838913	0.283	0.11	3.62802e-39	CXCL14pHHIP	DSEL
TMEM176A4	1.43656e-43	0.660715	0.78	0.514	3.71163e-39	CXCL14pHHIP	TMEM176A
COL3A11	1.11527e-41	0.550654	0.963	0.901	2.88152e-37	CXCL14pHHIP	COL3A1
PLPP12	2.78674e-41	0.730021	0.659	0.451	7.2001e-37	CXCL14pHHIP	PLPP1
CLMP3	1.01969e-40	0.618919	0.549	0.297	2.63456e-36	CXCL14pHHIP	CLMP
ADGRL33	3.04976e-40	0.70498	0.412	0.2	7.87966e-36	CXCL14pHHIP	ADGRL3
FUT8	4.09061e-40	0.689737	0.262	0.101	1.05689e-35	CXCL14pHHIP	FUT8
TGFBR32	2.34908e-39	0.709168	0.468	0.235	6.06931e-35	CXCL14pHHIP	TGFBR3
TIMP23	9.61095e-39	0.573877	0.889	0.796	2.48318e-34	CXCL14pHHIP	TIMP2
CTSC2	6.4101e-37	0.589908	0.741	0.527	1.65618e-32	CXCL14pHHIP	CTSC
KANK2	7.04789e-37	0.745391	0.671	0.487	1.82096e-32	CXCL14pHHIP	KANK2
ILK	7.66175e-37	0.761773	0.526	0.331	1.97957e-32	CXCL14pHHIP	ILK
RBPMS1	9.62762e-37	0.689363	0.761	0.619	2.48749e-32	CXCL14pHHIP	RBPMS
PRNP1	1.28934e-34	0.664337	0.581	0.364	3.33128e-30	CXCL14pHHIP	PRNP
PFN1	1.35205e-34	0.586025	0.888	0.792	3.49329e-30	CXCL14pHHIP	PFN1
DIXDC1	1.74996e-34	0.648494	0.305	0.136	4.52138e-30	CXCL14pHHIP	DIXDC1
PPIC1	4.12563e-34	0.760986	0.474	0.282	1.06594e-29	CXCL14pHHIP	PPIC
GJA12	8.31311e-34	0.66146	0.451	0.24	2.14786e-29	CXCL14pHHIP	GJA1
ADAM191	8.56091e-34	0.569392	0.295	0.131	2.21188e-29	CXCL14pHHIP	ADAM19
ADAM332	5.95938e-33	0.569802	0.271	0.114	1.53972e-28	CXCL14pHHIP	ADAM33
SMTN	8.11395e-33	0.796111	0.411	0.228	2.0964e-28	CXCL14pHHIP	SMTN
SVIL1	1.64862e-32	0.770135	0.44	0.25	4.25954e-28	CXCL14pHHIP	SVIL
TCEAL3	2.15918e-31	0.756918	0.353	0.182	5.57866e-27	CXCL14pHHIP	TCEAL3
RYBP	3.8191e-31	0.716039	0.579	0.4	9.86741e-27	CXCL14pHHIP	RYBP
LDLRAD3	5.13123e-31	0.632189	0.256	0.112	1.32575e-26	CXCL14pHHIP	LDLRAD3
CCDC107	1.89865e-29	0.648008	0.305	0.15	4.90554e-25	CXCL14pHHIP	CCDC107
CORO1C	5.2031e-29	0.665734	0.429	0.259	1.34433e-24	CXCL14pHHIP	CORO1C
PSD31	8.15377e-29	0.680038	0.397	0.225	2.10669e-24	CXCL14pHHIP	PSD3
BDKRB21	1.41278e-28	0.552526	0.254	0.11	3.65019e-24	CXCL14pHHIP	BDKRB2
RCN1	1.71514e-28	0.730072	0.514	0.356	4.43141e-24	CXCL14pHHIP	RCN1
TEAD3	1.91352e-28	0.669059	0.411	0.245	4.94395e-24	CXCL14pHHIP	TEAD3
FERMT2	3.66976e-28	0.700572	0.632	0.495	9.48156e-24	CXCL14pHHIP	FERMT2
UBE2E3	4.00114e-28	0.723948	0.409	0.244	1.03377e-23	CXCL14pHHIP	UBE2E3
PARVA	5.47313e-28	0.66587	0.635	0.5	1.41409e-23	CXCL14pHHIP	PARVA
S100A101	3.52547e-27	0.575376	0.579	0.38	9.10876e-23	CXCL14pHHIP	S100A10
TMEM471	4.05876e-27	0.899727	0.463	0.306	1.04866e-22	CXCL14pHHIP	TMEM47
PRKAR2B3	7.39103e-27	0.588814	0.39	0.216	1.90962e-22	CXCL14pHHIP	PRKAR2B
BMP52	7.60756e-27	0.555352	0.33	0.164	1.96556e-22	CXCL14pHHIP	BMP5
CREB3L12	1.40998e-26	0.565371	0.341	0.18	3.64295e-22	CXCL14pHHIP	CREB3L1
SGCD1	2.91031e-26	0.556085	0.291	0.141	7.51936e-22	CXCL14pHHIP	SGCD
TBX31	3.58163e-26	0.538691	0.279	0.133	9.25386e-22	CXCL14pHHIP	TBX3
WARS11	3.47865e-25	0.733085	0.419	0.266	8.98778e-21	CXCL14pHHIP	WARS1
TGFB1I1	3.89037e-25	0.644371	0.484	0.315	1.00516e-20	CXCL14pHHIP	TGFB1I1
FN12	7.91513e-25	0.875528	0.688	0.593	2.04503e-20	CXCL14pHHIP	FN1
AOPEP	9.39031e-25	0.601178	0.329	0.181	2.42618e-20	CXCL14pHHIP	AOPEP
NID1	2.43913e-24	0.610613	0.755	0.653	6.30198e-20	CXCL14pHHIP	NID1
GBP2	4.88782e-24	0.573726	0.501	0.331	1.26287e-19	CXCL14pHHIP	GBP2
NEGR13	8.87295e-24	0.513031	0.474	0.294	2.2925e-19	CXCL14pHHIP	NEGR1
WLS1	2.77629e-22	0.555174	0.422	0.262	7.17309e-18	CXCL14pHHIP	WLS
FNBP1	2.19196e-21	0.585136	0.354	0.211	5.66336e-17	CXCL14pHHIP	FNBP1
NPTN	3.45531e-21	0.578037	0.557	0.421	8.92748e-17	CXCL14pHHIP	NPTN
SH3BGRL	5.33959e-21	0.56959	0.635	0.513	1.37959e-16	CXCL14pHHIP	SH3BGRL
ZYX	7.12794e-21	0.607636	0.584	0.459	1.84165e-16	CXCL14pHHIP	ZYX
NFIX3	7.74379e-21	0.532454	0.533	0.364	2.00076e-16	CXCL14pHHIP	NFIX
SLC26A2	1.24185e-20	0.596241	0.264	0.137	3.20858e-16	CXCL14pHHIP	SLC26A2
PPP1CC	4.02394e-20	0.648691	0.506	0.383	1.03967e-15	CXCL14pHHIP	PPP1CC
RBPJ	5.03811e-20	0.582624	0.511	0.368	1.3017e-15	CXCL14pHHIP	RBPJ
AEBP11	2.25887e-19	0.531113	0.584	0.448	5.83624e-15	CXCL14pHHIP	AEBP1
TES	5.61683e-19	0.590483	0.446	0.305	1.45122e-14	CXCL14pHHIP	TES
PPDPF	1.5488e-18	0.542119	0.68	0.576	4.00162e-14	CXCL14pHHIP	PPDPF
CBX6	2.04904e-18	0.535348	0.45	0.315	5.2941e-14	CXCL14pHHIP	CBX6
LGALS32	6.62025e-18	0.504365	0.668	0.556	1.71047e-13	CXCL14pHHIP	LGALS3
MFAP21	1.5279e-17	0.536312	0.313	0.188	3.94764e-13	CXCL14pHHIP	MFAP2
ITGB3	2.83434e-17	0.501494	0.256	0.142	7.32308e-13	CXCL14pHHIP	ITGB3
PPP1R12A	3.36216e-17	0.501768	0.576	0.437	8.6868e-13	CXCL14pHHIP	PPP1R12A
PTGFRN1	3.5477e-17	0.643983	0.342	0.22	9.16619e-13	CXCL14pHHIP	PTGFRN
PMP222	4.02328e-17	0.519356	0.641	0.527	1.03949e-12	CXCL14pHHIP	PMP22
CFL2	1.54956e-16	0.572638	0.308	0.19	4.00361e-12	CXCL14pHHIP	CFL2
PAWR	6.87341e-16	0.544482	0.305	0.181	1.77588e-11	CXCL14pHHIP	PAWR
NBPF1	7.42174e-16	0.504197	0.276	0.16	1.91756e-11	CXCL14pHHIP	NBPF1
LMO41	9.15018e-15	0.524367	0.557	0.452	2.36413e-10	CXCL14pHHIP	LMO4
RABGAP1	1.00312e-14	0.521281	0.424	0.305	2.59177e-10	CXCL14pHHIP	RABGAP1
SSPN3	2.17914e-14	0.506068	0.436	0.305	5.63025e-10	CXCL14pHHIP	SSPN
SELENOM1	6.70127e-14	0.704934	0.45	0.331	1.73141e-09	CXCL14pHHIP	SELENOM
ITGA5	8.38115e-14	0.51717	0.351	0.236	2.16544e-09	CXCL14pHHIP	ITGA5
ABI3BP3	3.72725e-13	0.709461	0.412	0.292	9.63009e-09	CXCL14pHHIP	ABI3BP
A2M1	1.36742e-10	0.503207	0.947	0.89	3.53299e-06	CXCL14pHHIP	A2M
LBH	3.47628e-08	0.587966	0.436	0.37	0.000898165	CXCL14pHHIP	LBH
MAF3	3.95899e-08	0.626255	0.405	0.337	0.00102288	CXCL14pHHIP	MAF
MYH111	0	2.65165	0.93	0.241	0	RGS5pCD36neg	MYH11
TAGLN1	0	2.2063	0.962	0.452	0	RGS5pCD36neg	TAGLN
ACTA21	0	2.12953	0.973	0.535	0	RGS5pCD36neg	ACTA2
ADIRF	0	2.04427	0.763	0.288	0	RGS5pCD36neg	ADIRF
PLN1	0	2.0399	0.417	0.034	0	RGS5pCD36neg	PLN
MYL91	0	1.9327	0.981	0.645	0	RGS5pCD36neg	MYL9
DSTN1	0	1.79731	0.964	0.713	0	RGS5pCD36neg	DSTN
NET1	0	1.7934	0.606	0.183	0	RGS5pCD36neg	NET1
CSRP2	0	1.53651	0.709	0.245	0	RGS5pCD36neg	CSRP2
MCAM	0	1.52333	0.899	0.393	0	RGS5pCD36neg	MCAM
MYLK1	0	1.50423	0.914	0.55	0	RGS5pCD36neg	MYLK
NRARP	0	1.454	0.578	0.202	0	RGS5pCD36neg	NRARP
MAP3K20	0	1.45041	0.812	0.511	0	RGS5pCD36neg	MAP3K20
MEF2C	0	1.43417	0.725	0.27	0	RGS5pCD36neg	MEF2C
C1QTNF1	0	1.36163	0.65	0.27	0	RGS5pCD36neg	C1QTNF1
PDGFA	0	1.36023	0.697	0.251	0	RGS5pCD36neg	PDGFA
MAP3K7CL	0	1.349	0.479	0.118	0	RGS5pCD36neg	MAP3K7CL
NOTCH3	0	1.31758	0.881	0.372	0	RGS5pCD36neg	NOTCH3
ITGA7	0	1.29979	0.489	0.113	0	RGS5pCD36neg	ITGA7
SORBS2	0	1.25348	0.262	0.018	0	RGS5pCD36neg	SORBS2
TINAGL1	0	1.24362	0.676	0.226	0	RGS5pCD36neg	TINAGL1
RGS5	0	1.14359	0.921	0.415	0	RGS5pCD36neg	RGS5
CAP2	0	1.02444	0.334	0.059	0	RGS5pCD36neg	CAP2
CALD1	0	0.967101	0.994	0.94	0	RGS5pCD36neg	CALD1
PTMA	0	0.889493	0.996	0.962	0	RGS5pCD36neg	PTMA
PDLIM5	4.76007e-303	1.52502	0.697	0.351	1.22986e-298	RGS5pCD36neg	PDLIM5
NRIP2	1.49072e-292	0.879858	0.281	0.048	3.85157e-288	RGS5pCD36neg	NRIP2
ADCY5	6.55027e-286	0.834012	0.283	0.049	1.69239e-281	RGS5pCD36neg	ADCY5
NDUFA4L2	3.52208e-282	1.11933	0.769	0.316	9.1e-278	RGS5pCD36neg	NDUFA4L2
SPARCL12	2.83248e-280	1.64448	0.904	0.626	7.31827e-276	RGS5pCD36neg	SPARCL1
LBH1	4.49948e-280	1.41229	0.698	0.344	1.16253e-275	RGS5pCD36neg	LBH
LGI4	3.17886e-279	1.0042	0.4	0.1	8.21323e-275	RGS5pCD36neg	LGI4
CRIP2	2.79916e-276	1.19782	0.779	0.404	7.23218e-272	RGS5pCD36neg	CRIP2
JAG1	3.8871e-275	1.30615	0.644	0.281	1.00431e-270	RGS5pCD36neg	JAG1
TPM11	2.9027e-267	1.12706	0.919	0.713	7.4997e-263	RGS5pCD36neg	TPM1
BCAM	8.28751e-258	0.881615	0.292	0.059	2.14124e-253	RGS5pCD36neg	BCAM
TPM21	8.18203e-251	1.22214	0.811	0.509	2.11399e-246	RGS5pCD36neg	TPM2
KCNA5	2.38334e-250	0.816243	0.253	0.045	6.15784e-246	RGS5pCD36neg	KCNA5
PLCE1	3.02081e-250	1.13522	0.438	0.135	7.80487e-246	RGS5pCD36neg	PLCE1
PPP1R12B1	2.16189e-247	1.27336	0.569	0.24	5.58566e-243	RGS5pCD36neg	PPP1R12B
MYL61	1.89961e-245	0.878115	0.969	0.863	4.90801e-241	RGS5pCD36neg	MYL6
CSRP11	2.97922e-244	1.32972	0.723	0.404	7.69741e-240	RGS5pCD36neg	CSRP1
KCNMB11	2.35103e-241	0.829346	0.287	0.059	6.07436e-237	RGS5pCD36neg	KCNMB1
PDE3A1	4.12531e-241	1.0945	0.486	0.168	1.06586e-236	RGS5pCD36neg	PDE3A
OR51E1	4.67399e-237	0.998209	0.36	0.095	1.20762e-232	RGS5pCD36neg	OR51E1
CAVIN1	2.84903e-235	1.0053	0.911	0.737	7.36104e-231	RGS5pCD36neg	CAVIN1
ESAM	2.84182e-233	1.06164	0.482	0.164	7.34242e-229	RGS5pCD36neg	ESAM
EPAS1	2.3852e-230	1.1661	0.79	0.48	6.16263e-226	RGS5pCD36neg	EPAS1
CAV11	6.06384e-230	1.00206	0.879	0.578	1.56671e-225	RGS5pCD36neg	CAV1
KLHL23	1.862e-228	1.04813	0.398	0.12	4.81084e-224	RGS5pCD36neg	KLHL23
LMOD11	7.96375e-228	1.14539	0.556	0.224	2.05759e-223	RGS5pCD36neg	LMOD1
SOD32	1.06293e-226	0.941932	0.927	0.741	2.7463e-222	RGS5pCD36neg	SOD3
TNS1	9.89834e-226	1.18108	0.758	0.454	2.55743e-221	RGS5pCD36neg	TNS1
PTP4A3	2.55269e-222	1.15487	0.449	0.154	6.59539e-218	RGS5pCD36neg	PTP4A3
SORT1	6.79514e-220	1.14303	0.485	0.187	1.75566e-215	RGS5pCD36neg	SORT1
GPR4	1.66664e-219	0.967448	0.38	0.112	4.30611e-215	RGS5pCD36neg	GPR4
ACTN4	5.94047e-218	1.19136	0.821	0.593	1.53484e-213	RGS5pCD36neg	ACTN4
TBC1D1	3.06889e-217	1.04887	0.415	0.137	7.92909e-213	RGS5pCD36neg	TBC1D1
EFHD1	2.5317e-211	0.995886	0.46	0.165	6.54115e-207	RGS5pCD36neg	EFHD1
ACAN	3.75607e-209	1.04403	0.38	0.114	9.70456e-205	RGS5pCD36neg	ACAN
ACTB1	3.54239e-205	0.681721	0.995	0.959	9.15247e-201	RGS5pCD36neg	ACTB
RCAN21	2.03994e-203	1.10197	0.697	0.373	5.2706e-199	RGS5pCD36neg	RCAN2
IGFBP7	2.80577e-197	0.68299	1	0.947	7.24926e-193	RGS5pCD36neg	IGFBP7
FRZB1	1.1958e-196	1.04403	0.786	0.457	3.08959e-192	RGS5pCD36neg	FRZB
HSPB1	1.28799e-191	0.915471	0.953	0.861	3.32777e-187	RGS5pCD36neg	HSPB1
MAPRE2	1.85317e-191	1.03276	0.6	0.302	4.78805e-187	RGS5pCD36neg	MAPRE2
SLIT32	1.67024e-190	0.939838	0.648	0.316	4.3154e-186	RGS5pCD36neg	SLIT3
SYNE2	1.71301e-187	1.12034	0.576	0.274	4.4259e-183	RGS5pCD36neg	SYNE2
ACTG21	5.67768e-186	0.940337	0.42	0.143	1.46694e-181	RGS5pCD36neg	ACTG2
SERPINI1	1.54556e-183	0.920246	0.412	0.142	3.99326e-179	RGS5pCD36neg	SERPINI1
UTRN	1.74866e-182	1.10119	0.669	0.391	4.51802e-178	RGS5pCD36neg	UTRN
SMOC21	1.21895e-179	0.886639	0.434	0.159	3.14939e-175	RGS5pCD36neg	SMOC2
PTK2	1.0602e-178	1.02083	0.63	0.343	2.73924e-174	RGS5pCD36neg	PTK2
HEYL	5.13034e-175	0.97851	0.53	0.225	1.32552e-170	RGS5pCD36neg	HEYL
CPE	8.06507e-173	0.873916	0.515	0.211	2.08377e-168	RGS5pCD36neg	CPE
SYNPO	4.34066e-172	0.91276	0.374	0.131	1.1215e-167	RGS5pCD36neg	SYNPO
CDH6	1.67501e-171	0.875422	0.443	0.168	4.32772e-167	RGS5pCD36neg	CDH6
NEURL1B	2.99686e-170	0.953785	0.484	0.208	7.74297e-166	RGS5pCD36neg	NEURL1B
FLNA1	7.15699e-169	0.968206	0.718	0.466	1.84915e-164	RGS5pCD36neg	FLNA
ENAH1	9.63581e-167	1.09734	0.625	0.36	2.48961e-162	RGS5pCD36neg	ENAH
MSRB31	6.34264e-160	1.01978	0.536	0.276	1.63875e-155	RGS5pCD36neg	MSRB3
COBLL1	4.7626e-154	0.878811	0.371	0.138	1.23051e-149	RGS5pCD36neg	COBLL1
INPP4B	5.19152e-153	0.867858	0.388	0.146	1.34133e-148	RGS5pCD36neg	INPP4B
GJC1	4.45401e-152	0.858265	0.55	0.253	1.15078e-147	RGS5pCD36neg	GJC1
CLMN	7.12107e-152	0.846078	0.356	0.127	1.83987e-147	RGS5pCD36neg	CLMN
SYTL2	5.32062e-151	0.885941	0.433	0.18	1.37469e-146	RGS5pCD36neg	SYTL2
CALM2	1.14344e-150	0.764503	0.874	0.724	2.95432e-146	RGS5pCD36neg	CALM2
ZFHX3	1.27447e-149	1.0001	0.626	0.371	3.29286e-145	RGS5pCD36neg	ZFHX3
GJA4	4.49503e-149	0.846509	0.44	0.178	1.16138e-144	RGS5pCD36neg	GJA4
ANGPT2	3.11878e-147	0.817693	0.561	0.247	8.058e-143	RGS5pCD36neg	ANGPT2
S100A42	9.01119e-147	1.11316	0.834	0.629	2.32822e-142	RGS5pCD36neg	S100A4
PPP1R12A1	3.76005e-145	0.960602	0.658	0.422	9.71484e-141	RGS5pCD36neg	PPP1R12A
AOC31	1.06908e-144	0.886337	0.434	0.187	2.76217e-140	RGS5pCD36neg	AOC3
SYNM	1.81101e-144	0.944808	0.38	0.149	4.6791e-140	RGS5pCD36neg	SYNM
PLS3	3.39364e-143	0.95534	0.595	0.35	8.76815e-139	RGS5pCD36neg	PLS3
ISYNA1	1.25455e-137	0.892555	0.504	0.247	3.24139e-133	RGS5pCD36neg	ISYNA1
NR2F2	1.8798e-137	0.867324	0.766	0.542	4.85683e-133	RGS5pCD36neg	NR2F2
LINGO1	4.09049e-133	0.72428	0.429	0.177	1.05686e-128	RGS5pCD36neg	LINGO1
NTN4	2.81125e-132	0.822261	0.372	0.15	7.26342e-128	RGS5pCD36neg	NTN4
NFASC	1.06813e-130	0.820904	0.446	0.205	2.75971e-126	RGS5pCD36neg	NFASC
BGN	1.01592e-129	0.693803	0.842	0.586	2.62482e-125	RGS5pCD36neg	BGN
NUDT42	1.65442e-128	0.907727	0.661	0.448	4.27453e-124	RGS5pCD36neg	NUDT4
CSPG4	4.69495e-127	0.773326	0.477	0.216	1.21303e-122	RGS5pCD36neg	CSPG4
CRIM1	6.05582e-127	0.982637	0.522	0.283	1.56464e-122	RGS5pCD36neg	CRIM1
S1PR3	1.79956e-126	0.906326	0.482	0.241	4.64952e-122	RGS5pCD36neg	S1PR3
LTBP12	3.65504e-126	0.859151	0.423	0.188	9.44353e-122	RGS5pCD36neg	LTBP1
PGF	7.29727e-125	0.820029	0.477	0.232	1.8854e-120	RGS5pCD36neg	PGF
EHD2	5.67334e-124	0.831141	0.653	0.428	1.46582e-119	RGS5pCD36neg	EHD2
CRYAB	3.79372e-122	0.954975	0.375	0.161	9.80183e-118	RGS5pCD36neg	CRYAB
GADD45B	1.76506e-121	0.998473	0.79	0.588	4.56038e-117	RGS5pCD36neg	GADD45B
MRVI1	1.72941e-119	0.855604	0.583	0.348	4.46828e-115	RGS5pCD36neg	MRVI1
MYOCD1	2.95925e-118	0.658389	0.261	0.084	7.64581e-114	RGS5pCD36neg	MYOCD
KLF2	4.53677e-117	1.1882	0.602	0.392	1.17216e-112	RGS5pCD36neg	KLF2
SYNPO21	1.72552e-116	0.758082	0.562	0.314	4.45822e-112	RGS5pCD36neg	SYNPO2
COL18A1	2.15e-116	0.826074	0.705	0.473	5.55495e-112	RGS5pCD36neg	COL18A1
GUCY1B1	1.47638e-114	0.786484	0.515	0.273	3.81453e-110	RGS5pCD36neg	GUCY1B1
TBX2	6.22325e-113	0.763618	0.541	0.3	1.6079e-108	RGS5pCD36neg	TBX2
RGS161	7.14195e-113	0.935432	0.535	0.281	1.84527e-108	RGS5pCD36neg	RGS16
KANK21	4.9526e-112	0.812203	0.675	0.477	1.2796e-107	RGS5pCD36neg	KANK2
PARM1	7.61492e-112	0.737415	0.479	0.242	1.96747e-107	RGS5pCD36neg	PARM1
PHLDB2	5.66581e-111	0.830117	0.372	0.167	1.46387e-106	RGS5pCD36neg	PHLDB2
CACNA1H	6.45351e-111	0.75576	0.47	0.24	1.66739e-106	RGS5pCD36neg	CACNA1H
ADGRF5	2.11616e-110	0.678372	0.533	0.26	5.46752e-106	RGS5pCD36neg	ADGRF5
OLFML2B	2.80841e-110	0.792605	0.451	0.215	7.2561e-106	RGS5pCD36neg	OLFML2B
MAP1B	2.47786e-109	0.705642	0.642	0.365	6.40204e-105	RGS5pCD36neg	MAP1B
UBA2	5.60229e-106	0.795235	0.507	0.293	1.44746e-101	RGS5pCD36neg	UBA2
ROCK1	1.84823e-105	0.866756	0.594	0.393	4.77527e-101	RGS5pCD36neg	ROCK1
SH3BGRL1	3.30928e-104	0.761913	0.685	0.502	8.55019e-100	RGS5pCD36neg	SH3BGRL
ID4	3.40394e-104	0.871418	0.548	0.32	8.79475e-100	RGS5pCD36neg	ID4
TSC22D1	4.44761e-103	0.802125	0.733	0.56	1.14913e-98	RGS5pCD36neg	TSC22D1
HEY2	1.75852e-102	0.612286	0.264	0.096	4.54349e-98	RGS5pCD36neg	HEY2
NPNT1	2.38472e-102	0.545767	0.319	0.129	6.16139e-98	RGS5pCD36neg	NPNT
MIR1244-2	2.51222e-102	0.769253	0.796	0.716	6.49083e-98	RGS5pCD36neg	MIR1244-2
ATP2B4	3.40258e-102	0.871737	0.562	0.367	8.79125e-98	RGS5pCD36neg	ATP2B4
ARHGEF7	2.80954e-101	0.747202	0.403	0.2	7.25901e-97	RGS5pCD36neg	ARHGEF7
LPP1	1.17372e-100	0.760932	0.741	0.579	3.03254e-96	RGS5pCD36neg	LPP
CALM1	1.18354e-100	0.586592	0.905	0.792	3.05792e-96	RGS5pCD36neg	CALM1
CAV2	3.14877e-99	0.792614	0.487	0.279	8.13549e-95	RGS5pCD36neg	CAV2
FBXO32	4.00253e-99	0.880519	0.383	0.184	1.03413e-94	RGS5pCD36neg	FBXO32
MGST3	9.18796e-99	0.780168	0.669	0.491	2.37389e-94	RGS5pCD36neg	MGST3
ENPEP	9.75063e-98	0.708384	0.398	0.187	2.51927e-93	RGS5pCD36neg	ENPEP
OAZ2	1.02113e-97	0.821718	0.556	0.36	2.6383e-93	RGS5pCD36neg	OAZ2
EPS8	1.72414e-97	0.726584	0.61	0.393	4.45466e-93	RGS5pCD36neg	EPS8
TLN1	1.81635e-96	0.691466	0.758	0.608	4.6929e-92	RGS5pCD36neg	TLN1
LGALSL	3.80382e-96	0.58976	0.253	0.094	9.82793e-92	RGS5pCD36neg	LGALSL
FILIP1	6.34337e-96	0.798837	0.331	0.148	1.63894e-91	RGS5pCD36neg	FILIP1
ADAMTS1	2.80581e-95	0.865885	0.764	0.579	7.24936e-91	RGS5pCD36neg	ADAMTS1
KCNE4	1.26191e-94	0.735677	0.451	0.229	3.26039e-90	RGS5pCD36neg	KCNE4
ATP1B2	4.81291e-90	0.608942	0.331	0.143	1.24351e-85	RGS5pCD36neg	ATP1B2
RABGAP11	1.74616e-89	0.858693	0.484	0.293	4.51155e-85	RGS5pCD36neg	RABGAP1
PRSS23	1.08464e-88	0.636285	0.664	0.432	2.80238e-84	RGS5pCD36neg	PRSS23
HCFC1R1	9.61248e-88	0.747116	0.577	0.387	2.48358e-83	RGS5pCD36neg	HCFC1R1
ANO1	3.03072e-86	0.64543	0.376	0.177	7.83048e-82	RGS5pCD36neg	ANO1
FRMD4A	2.66448e-84	0.619967	0.27	0.111	6.88422e-80	RGS5pCD36neg	FRMD4A
SEPTIN4	2.11809e-83	0.624016	0.335	0.156	5.4725e-79	RGS5pCD36neg	SEPTIN4
ADAMTS4	1.53252e-81	1.05775	0.528	0.338	3.95956e-77	RGS5pCD36neg	ADAMTS4
PAWR1	4.48589e-81	0.616491	0.349	0.171	1.15902e-76	RGS5pCD36neg	PAWR
APOLD1	1.1029e-80	0.842479	0.314	0.141	2.84956e-76	RGS5pCD36neg	APOLD1
HIP1	3.59983e-79	0.696749	0.387	0.202	9.30089e-75	RGS5pCD36neg	HIP1
RASAL2	4.72386e-79	0.685703	0.322	0.154	1.2205e-74	RGS5pCD36neg	RASAL2
ARPC5	9.87692e-79	0.739158	0.617	0.451	2.5519e-74	RGS5pCD36neg	ARPC5
ADGRA2	2.93363e-74	0.666475	0.574	0.405	7.57963e-70	RGS5pCD36neg	ADGRA2
NIBAN13	6.8138e-73	0.720383	0.378	0.2	1.76048e-68	RGS5pCD36neg	NIBAN1
GBP21	1.1611e-70	0.858199	0.49	0.323	2.99994e-66	RGS5pCD36neg	GBP2
EGFL6	1.05084e-69	0.737695	0.302	0.146	2.71505e-65	RGS5pCD36neg	EGFL6
CCND1	1.40551e-69	0.763711	0.356	0.19	3.63142e-65	RGS5pCD36neg	CCND1
MTHFD2	1.43958e-69	0.715128	0.378	0.212	3.71944e-65	RGS5pCD36neg	MTHFD2
KIAA0040	1.85529e-69	0.679696	0.444	0.264	4.79351e-65	RGS5pCD36neg	KIAA0040
SEPTIN7	2.00897e-69	0.686105	0.684	0.573	5.19057e-65	RGS5pCD36neg	SEPTIN7
RAP2A	1.55753e-68	0.724645	0.422	0.26	4.02418e-64	RGS5pCD36neg	RAP2A
HSPA2	8.56552e-68	0.63827	0.342	0.182	2.21307e-63	RGS5pCD36neg	HSPA2
PPP1R14A1	6.56659e-67	0.660417	0.464	0.283	1.69661e-62	RGS5pCD36neg	PPP1R14A
TOB1	3.28502e-65	0.75973	0.589	0.45	8.4875e-61	RGS5pCD36neg	TOB1
LAMA51	3.75021e-65	0.604985	0.401	0.231	9.68942e-61	RGS5pCD36neg	LAMA5
CAVIN3	8.58144e-65	0.669435	0.448	0.281	2.21719e-60	RGS5pCD36neg	CAVIN3
PDLIM31	1.65535e-64	0.57534	0.393	0.22	4.27693e-60	RGS5pCD36neg	PDLIM3
EBF11	3.58678e-63	0.530063	0.542	0.34	9.26716e-59	RGS5pCD36neg	EBF1
SPECC1	1.00373e-61	0.546369	0.275	0.133	2.59333e-57	RGS5pCD36neg	SPECC1
TPPP3	1.35074e-61	0.608534	0.457	0.275	3.4899e-57	RGS5pCD36neg	TPPP3
RSU1	3.11371e-61	0.601591	0.538	0.382	8.04489e-57	RGS5pCD36neg	RSU1
NBEAL1	3.86559e-61	0.569096	0.275	0.134	9.98752e-57	RGS5pCD36neg	NBEAL1
CAMK2N1	1.79335e-59	0.768602	0.581	0.442	4.63349e-55	RGS5pCD36neg	CAMK2N1
IQGAP1	2.57573e-59	0.576215	0.681	0.554	6.65492e-55	RGS5pCD36neg	IQGAP1
ARHGEF17	1.0082e-58	0.547842	0.387	0.224	2.60489e-54	RGS5pCD36neg	ARHGEF17
CRTC3	2.23696e-58	0.596064	0.394	0.242	5.77963e-54	RGS5pCD36neg	CRTC3
WDR1	8.66229e-58	0.608103	0.491	0.339	2.23808e-53	RGS5pCD36neg	WDR1
CYSTM1	1.93649e-55	0.581336	0.438	0.283	5.0033e-51	RGS5pCD36neg	CYSTM1
ENTPD1	1.01174e-54	0.58602	0.344	0.196	2.61402e-50	RGS5pCD36neg	ENTPD1
IFITM2	1.03829e-54	0.545834	0.874	0.811	2.68262e-50	RGS5pCD36neg	IFITM2
ARHGAP29	3.15502e-54	0.531587	0.31	0.165	8.15162e-50	RGS5pCD36neg	ARHGAP29
ACTN11	3.29675e-54	0.5465	0.667	0.519	8.51782e-50	RGS5pCD36neg	ACTN1
MPRIP	6.8594e-54	0.578622	0.512	0.363	1.77226e-49	RGS5pCD36neg	MPRIP
DGKH	4.43877e-53	0.612935	0.297	0.158	1.14684e-48	RGS5pCD36neg	DGKH
OLFML2A	1.29749e-52	0.544509	0.501	0.331	3.35232e-48	RGS5pCD36neg	OLFML2A
VCL1	1.39171e-52	0.515703	0.715	0.597	3.59577e-48	RGS5pCD36neg	VCL
NR4A1	3.22157e-52	0.609303	0.791	0.674	8.32357e-48	RGS5pCD36neg	NR4A1
GUCY1A2	3.83077e-52	0.542611	0.304	0.161	9.89757e-48	RGS5pCD36neg	GUCY1A2
PLXDC1	6.62935e-52	0.58328	0.5	0.334	1.71282e-47	RGS5pCD36neg	PLXDC1
MEF2D	1.50798e-51	0.584406	0.507	0.366	3.89618e-47	RGS5pCD36neg	MEF2D
CCDC1071	1.58712e-51	0.566487	0.274	0.144	4.10063e-47	RGS5pCD36neg	CCDC107
AKAP121	3.58142e-51	0.622077	0.625	0.473	9.25331e-47	RGS5pCD36neg	AKAP12
ATF3	1.54165e-49	0.700927	0.698	0.604	3.98316e-45	RGS5pCD36neg	ATF3
NAB1	3.00298e-49	0.577769	0.303	0.172	7.75879e-45	RGS5pCD36neg	NAB1
SBDS	5.57376e-49	0.535545	0.615	0.497	1.44009e-44	RGS5pCD36neg	SBDS
C11orf96	2.38253e-48	0.569947	0.89	0.808	6.15573e-44	RGS5pCD36neg	C11orf96
RASL11A	9.72945e-48	0.549152	0.257	0.135	2.5138e-43	RGS5pCD36neg	RASL11A
SELENOW	9.40856e-47	0.615991	0.669	0.553	2.43089e-42	RGS5pCD36neg	SELENOW
ARHGAP1	5.36063e-46	0.577713	0.477	0.342	1.38502e-41	RGS5pCD36neg	ARHGAP1
SORBS3	9.20415e-46	0.56485	0.486	0.351	2.37808e-41	RGS5pCD36neg	SORBS3
RNF152	1.27418e-45	0.573507	0.345	0.209	3.29211e-41	RGS5pCD36neg	RNF152
RRAD	3.2718e-45	0.611305	0.253	0.133	8.45336e-41	RGS5pCD36neg	RRAD
ADCY3	4.97418e-45	0.515493	0.382	0.243	1.28518e-40	RGS5pCD36neg	ADCY3
SDC2	5.47262e-45	0.633154	0.728	0.683	1.41396e-40	RGS5pCD36neg	SDC2
ALCAM	7.93731e-45	0.511352	0.32	0.185	2.05076e-40	RGS5pCD36neg	ALCAM
TRAK1	8.73483e-45	0.507273	0.306	0.179	2.25682e-40	RGS5pCD36neg	TRAK1
ARHGAP42	8.85618e-43	0.522965	0.38	0.247	2.28817e-38	RGS5pCD36neg	ARHGAP42
ARPC1A	4.58738e-42	0.504304	0.257	0.143	1.18524e-37	RGS5pCD36neg	ARPC1A
KLF9	1.05197e-41	0.510867	0.743	0.666	2.71798e-37	RGS5pCD36neg	KLF9
CLIC4	6.89685e-41	0.524163	0.599	0.495	1.78194e-36	RGS5pCD36neg	CLIC4
CHURC1	5.9983e-38	0.525607	0.363	0.24	1.54978e-33	RGS5pCD36neg	CHURC1
CBX61	6.67352e-38	0.523098	0.426	0.309	1.72424e-33	RGS5pCD36neg	CBX6
HEXIM1	5.9725e-37	0.675372	0.448	0.335	1.54311e-32	RGS5pCD36neg	HEXIM1
PDLIM71	2.86566e-35	0.516648	0.449	0.33	7.40401e-31	RGS5pCD36neg	PDLIM7
ROCK2	9.06655e-35	0.511713	0.576	0.47	2.34252e-30	RGS5pCD36neg	ROCK2
MAFK	4.84631e-34	0.514909	0.393	0.274	1.25214e-29	RGS5pCD36neg	MAFK
CYCS	5.18698e-33	0.644248	0.459	0.355	1.34016e-28	RGS5pCD36neg	CYCS
FAM107B	1.08133e-32	0.540082	0.316	0.207	2.79383e-28	RGS5pCD36neg	FAM107B
PHLDA2	2.63611e-29	0.631076	0.311	0.214	6.81091e-25	RGS5pCD36neg	PHLDA2
HSPB81	1.71859e-25	0.588331	0.424	0.323	4.44031e-21	RGS5pCD36neg	HSPB8
COX17	5.65705e-24	0.505435	0.305	0.215	1.46161e-19	RGS5pCD36neg	COX17
ATP1B3	1.01718e-16	0.556573	0.461	0.397	2.62809e-12	RGS5pCD36neg	ATP1B3
ISG152	1.35365e-15	0.649224	0.345	0.272	3.49743e-11	RGS5pCD36neg	ISG15
RGS51	0	3.39923	0.981	0.247	0	RGS5pCD36p	RGS5
NOTCH31	0	2.65389	0.942	0.203	0	RGS5pCD36p	NOTCH3
MCAM1	0	2.51333	0.927	0.237	0	RGS5pCD36p	MCAM
COL4A1	0	2.50823	0.946	0.544	0	RGS5pCD36p	COL4A1
CD36	0	2.45272	0.481	0.034	0	RGS5pCD36p	CD36
PRSS231	0	2.39286	0.849	0.292	0	RGS5pCD36p	PRSS23
NDUFA4L21	0	2.3637	0.863	0.149	0	RGS5pCD36p	NDUFA4L2
COL4A2	0	2.31858	0.947	0.602	0	RGS5pCD36p	COL4A2
ANGPT21	0	2.27243	0.759	0.079	0	RGS5pCD36p	ANGPT2
ARHGDIB	0	2.14272	0.718	0.084	0	RGS5pCD36p	ARHGDIB
ADGRF51	0	2.14158	0.784	0.082	0	RGS5pCD36p	ADGRF5
ITGA1	0	2.06914	0.911	0.43	0	RGS5pCD36p	ITGA1
UACA	0	2.05464	0.781	0.256	0	RGS5pCD36p	UACA
MYO1B	0	2.02326	0.825	0.226	0	RGS5pCD36p	MYO1B
CCDC3	0	1.96628	0.67	0.108	0	RGS5pCD36p	CCDC3
BGN1	0	1.93756	0.909	0.486	0	RGS5pCD36p	BGN
PDGFRB	0	1.91291	0.852	0.322	0	RGS5pCD36p	PDGFRB
GJC11	0	1.8645	0.724	0.099	0	RGS5pCD36p	GJC1
THY1	0	1.84639	0.876	0.554	0	RGS5pCD36p	THY1
COL18A11	0	1.80096	0.853	0.349	0	RGS5pCD36p	COL18A1
LPL	0	1.76889	0.462	0.033	0	RGS5pCD36p	LPL
COL5A3	0	1.71586	0.626	0.097	0	RGS5pCD36p	COL5A3
PDGFA1	0	1.68685	0.717	0.116	0	RGS5pCD36p	PDGFA
HEYL1	0	1.67101	0.647	0.092	0	RGS5pCD36p	HEYL
OLFML2A1	0	1.66344	0.667	0.217	0	RGS5pCD36p	OLFML2A
CSPG41	0	1.63738	0.618	0.085	0	RGS5pCD36p	CSPG4
EPB41L1	0	1.60202	0.662	0.164	0	RGS5pCD36p	EPB41L1
OLFML2B1	0	1.59635	0.61	0.085	0	RGS5pCD36p	OLFML2B
LHFPL6	0	1.58421	0.892	0.485	0	RGS5pCD36p	LHFPL6
CD2481	0	1.58155	0.674	0.2	0	RGS5pCD36p	CD248
KCNE41	0	1.57982	0.591	0.109	0	RGS5pCD36p	KCNE4
TINAGL11	0	1.56012	0.666	0.102	0	RGS5pCD36p	TINAGL1
EPAS11	0	1.55319	0.853	0.366	0	RGS5pCD36p	EPAS1
PLXDC11	0	1.54412	0.71	0.204	0	RGS5pCD36p	PLXDC1
MEF2C1	0	1.49657	0.701	0.149	0	RGS5pCD36p	MEF2C
ENPEP1	0	1.47262	0.565	0.06	0	RGS5pCD36p	ENPEP
FRZB2	0	1.47012	0.831	0.346	0	RGS5pCD36p	FRZB
GJA41	0	1.4701	0.548	0.061	0	RGS5pCD36p	GJA4
LINGO11	0	1.44246	0.547	0.059	0	RGS5pCD36p	LINGO1
CYTOR	0	1.44176	0.677	0.21	0	RGS5pCD36p	CYTOR
STEAP4	0	1.43979	0.29	0.071	0	RGS5pCD36p	STEAP4
CSRP21	0	1.42843	0.627	0.146	0	RGS5pCD36p	CSRP2
LOXL2	0	1.4275	0.72	0.324	0	RGS5pCD36p	LOXL2
ADAMTS41	0	1.42162	0.634	0.242	0	RGS5pCD36p	ADAMTS4
ITGA4	0	1.41366	0.556	0.107	0	RGS5pCD36p	ITGA4
ANO11	0	1.40377	0.541	0.055	0	RGS5pCD36p	ANO1
ETS1	0	1.39669	0.801	0.378	0	RGS5pCD36p	ETS1
EDNRA	0	1.39534	0.608	0.124	0	RGS5pCD36p	EDNRA
TNS3	0	1.387	0.659	0.207	0	RGS5pCD36p	TNS3
MYH9	0	1.37545	0.91	0.582	0	RGS5pCD36p	MYH9
SPARC	0	1.3739	0.99	0.905	0	RGS5pCD36p	SPARC
APOLD11	0	1.36305	0.424	0.048	0	RGS5pCD36p	APOLD1
ABCC9	0	1.35814	0.465	0.053	0	RGS5pCD36p	ABCC9
NR2F21	0	1.34383	0.844	0.447	0	RGS5pCD36p	NR2F2
PALM2AKAP2	0	1.33331	0.708	0.318	0	RGS5pCD36p	PALM2AKAP2
CRIP21	0	1.3193	0.78	0.296	0	RGS5pCD36p	CRIP2
NREP	0	1.30134	0.677	0.27	0	RGS5pCD36p	NREP
CYGB	0	1.29127	0.836	0.577	0	RGS5pCD36p	CYGB
CDH61	0	1.28986	0.511	0.063	0	RGS5pCD36p	CDH6
MARCKSL1	0	1.28331	0.594	0.208	0	RGS5pCD36p	MARCKSL1
MAP1B1	0	1.27756	0.715	0.257	0	RGS5pCD36p	MAP1B
NRARP1	0	1.26814	0.554	0.104	0	RGS5pCD36p	NRARP
DUSP14	0	1.25037	0.542	0.171	0	RGS5pCD36p	DUSP14
EGFLAM	0	1.24873	0.474	0.054	0	RGS5pCD36p	EGFLAM
TNS11	0	1.24585	0.79	0.354	0	RGS5pCD36p	TNS1
TPPP31	0	1.23277	0.605	0.165	0	RGS5pCD36p	TPPP3
TRIB2	0	1.22323	0.554	0.134	0	RGS5pCD36p	TRIB2
GUCY1A21	0	1.21613	0.458	0.059	0	RGS5pCD36p	GUCY1A2
EBF12	0	1.20807	0.696	0.22	0	RGS5pCD36p	EBF1
SERPINI11	0	1.1932	0.417	0.063	0	RGS5pCD36p	SERPINI1
GUCY1B11	0	1.19139	0.607	0.168	0	RGS5pCD36p	GUCY1B1
SEMA5A	0	1.18293	0.702	0.276	0	RGS5pCD36p	SEMA5A
BMP8A	0	1.17237	0.405	0.062	0	RGS5pCD36p	BMP8A
ACTA22	0	1.16838	0.812	0.475	0	RGS5pCD36p	ACTA2
NEURL1B1	0	1.15889	0.522	0.114	0	RGS5pCD36p	NEURL1B
ARHGEF171	0	1.14982	0.547	0.114	0	RGS5pCD36p	ARHGEF17
CPE1	0	1.14543	0.46	0.146	0	RGS5pCD36p	CPE
ESAM1	0	1.14079	0.5	0.067	0	RGS5pCD36p	ESAM
EPS81	0	1.13313	0.713	0.29	0	RGS5pCD36p	EPS8
S1PR31	0	1.12852	0.528	0.155	0	RGS5pCD36p	S1PR3
IGFBP71	0	1.11797	0.999	0.932	0	RGS5pCD36p	IGFBP7
EHD21	0	1.11661	0.734	0.332	0	RGS5pCD36p	EHD2
ACTN41	0	1.11132	0.843	0.52	0	RGS5pCD36p	ACTN4
MIR4435-2HG	0	1.11109	0.551	0.178	0	RGS5pCD36p	MIR4435-2HG
ISYNA11	0	1.10877	0.56	0.151	0	RGS5pCD36p	ISYNA1
ID41	0	1.10765	0.586	0.239	0	RGS5pCD36p	ID4
TBX21	0	1.0953	0.61	0.203	0	RGS5pCD36p	TBX2
PGF1	0	1.09345	0.542	0.136	0	RGS5pCD36p	PGF
RGS162	0	1.0844	0.561	0.198	0	RGS5pCD36p	RGS16
RNF1521	0	1.07711	0.488	0.113	0	RGS5pCD36p	RNF152
PTK21	0	1.07626	0.665	0.248	0	RGS5pCD36p	PTK2
ACAN1	0	1.06493	0.348	0.05	0	RGS5pCD36p	ACAN
JAG11	0	1.05996	0.607	0.193	0	RGS5pCD36p	JAG1
MMP111	0	1.0582	0.572	0.174	0	RGS5pCD36p	MMP11
HIP11	0	1.05511	0.499	0.105	0	RGS5pCD36p	HIP1
PEAK1	0	1.05478	0.632	0.26	0	RGS5pCD36p	PEAK1
NT5DC2	0	1.0445	0.485	0.113	0	RGS5pCD36p	NT5DC2
RAB31	0	1.04202	0.693	0.328	0	RGS5pCD36p	RAB31
LRRC32	0	1.03537	0.561	0.186	0	RGS5pCD36p	LRRC32
ATP1B21	0	1.03008	0.368	0.074	0	RGS5pCD36p	ATP1B2
LURAP1L	0	1.0285	0.483	0.112	0	RGS5pCD36p	LURAP1L
SEPTIN9	0	1.02643	0.575	0.224	0	RGS5pCD36p	SEPTIN9
ITGB1	0	1.02376	0.957	0.821	0	RGS5pCD36p	ITGB1
CACNA1H1	0	1.02316	0.531	0.151	0	RGS5pCD36p	CACNA1H
STOM	0	1.01769	0.86	0.578	0	RGS5pCD36p	STOM
EGFL61	0	1.0173	0.331	0.09	0	RGS5pCD36p	EGFL6
VASP	0	1.01098	0.527	0.163	0	RGS5pCD36p	VASP
C1QTNF11	0	1.00952	0.564	0.197	0	RGS5pCD36p	C1QTNF1
HIGD1B	0	1.00685	0.295	0.03	0	RGS5pCD36p	HIGD1B
NES	0	1.00618	0.541	0.188	0	RGS5pCD36p	NES
CCDC102B	0	1.00258	0.514	0.134	0	RGS5pCD36p	CCDC102B
SEPTIN11	0	1.00133	0.721	0.437	0	RGS5pCD36p	SEPTIN11
KIRREL1	0	1.00026	0.631	0.287	0	RGS5pCD36p	KIRREL1
[truncated: 487 more rows]
