# Supplementary material for: An integrated map of fibroblastic populations in human colon mucosa and cancer tissues
Source: Commun Biol. 2022 Dec 3;5:1326. doi: 10.1038/s42003-022-04298-5 (PMC9719516; doi:10.1038/s42003-022-04298-5)
Supplement: Supplementary file 7 — Supplementary Data 4 [file 42003_2022_4298_MOESM7_ESM.xlsx]

## Sheet: cluster.num
	cell counts
OGNpPI16	1555
OGNpIGF1	1012
OGNpKCNN3	1001
CXCL14pADAMDEC1	2256
CXCL14pNRG1	545
CXCL14pVSTM2A	1499
CXCL14pINHBA	3294
CXCL14pHHIP	587
RGS5pCD36neg	1609
RGS5pCD36p	5646
CXCL14pCCL19	126

## Sheet: cluster.freq
	cell freq
OGNpPI16	8.12859
OGNpIGF1	5.29012
OGNpKCNN3	5.23262
CXCL14pADAMDEC1	11.793
CXCL14pNRG1	2.84893
CXCL14pVSTM2A	7.83586
CXCL14pINHBA	17.219
CXCL14pHHIP	3.06848
RGS5pCD36neg	8.41087
RGS5pCD36p	29.5139
CXCL14pCCL19	0.658651

## Sheet: by group.num
	Mucosa	CRC
OGNpPI16	1504	51
OGNpIGF1	991	21
OGNpKCNN3	963	38
CXCL14pADAMDEC1	1940	316
CXCL14pNRG1	517	28
CXCL14pVSTM2A	1110	389
CXCL14pINHBA	293	3001
CXCL14pHHIP	296	291
RGS5pCD36neg	253	1356
RGS5pCD36p	583	5063
CXCL14pCCL19	119	7

## Sheet: by group.freq
	Mucosa	CRC
OGNpPI16	17.5516	0.482909
OGNpIGF1	11.5649	0.198845
OGNpKCNN3	11.2382	0.359814
CXCL14pADAMDEC1	22.6397	2.99214
CXCL14pNRG1	6.03338	0.265126
CXCL14pVSTM2A	12.9537	3.68336
CXCL14pINHBA	3.4193	28.4159
CXCL14pHHIP	3.45431	2.75542
RGS5pCD36neg	2.9525	12.8397
RGS5pCD36p	6.80359	47.9405
CXCL14pCCL19	1.38873	0.0662816

## Sheet: by sample.num
	CAF1_4091N	CAF1_4568N	CAF1_5674N	CAF1_5774N	CAF2_0375N	CAF2_8412N	CAF3_5602N	CAF4_4852N	CAF5_9418N	CRC0153_N	CRC6655_N	CRC7633_N	CAF1_4091T	CAF1_4568T	CAF1_5674T	CAF1_5774T	CAF2_0375T	CAF2_8412T	CAF3_5602T	CAF4_4852T	CAF5_9418T	CRC0153_T	CRC6655_T	CRC7633_T
OGNpPI16	20	24	48	29	203	31	325	233	546	33	0	12	0	0	2	0	11	5	4	19	10	0	0	0
OGNpIGF1	1	50	12	9	100	19	212	172	361	12	5	38	0	1	1	0	5	3	2	4	0	0	0	5
OGNpKCNN3	1	4	1	0	22	3	103	41	676	58	4	50	1	0	6	0	4	4	1	2	12	0	0	8
CXCL14pADAMDEC1	14	340	30	8	80	43	102	93	687	276	29	238	4	12	5	12	102	23	11	86	5	1	0	55
CXCL14pNRG1	1	13	1	0	11	26	69	16	69	75	6	230	1	4	0	1	1	2	4	13	1	0	0	1
CXCL14pVSTM2A	13	76	11	2	27	24	63	54	53	325	66	396	3	43	2	6	35	42	37	134	16	6	5	60
CXCL14pINHBA	30	36	30	14	21	41	6	45	28	10	1	31	112	697	37	54	495	488	18	653	53	152	14	228
CXCL14pHHIP	6	84	3	0	87	14	6	14	2	30	17	33	6	25	2	0	38	13	2	177	0	14	0	14
RGS5pCD36neg	14	35	16	7	36	33	32	22	26	11	6	15	98	146	26	36	311	54	32	355	19	26	61	192
RGS5pCD36p	18	52	25	4	134	88	86	40	24	51	52	9	132	584	54	45	1460	174	116	1981	19	134	103	261
CXCL14pCCL19	0	2	1	2	2	1	8	3	15	17	0	68	0	0	2	0	3	1	0	0	1	0	0	0

## Sheet: by sample.freq
	CAF1_4091N	CAF1_4568N	CAF1_5674N	CAF1_5774N	CAF2_0375N	CAF2_8412N	CAF3_5602N	CAF4_4852N	CAF5_9418N	CRC0153_N	CRC6655_N	CRC7633_N	CAF1_4091T	CAF1_4568T	CAF1_5674T	CAF1_5774T	CAF2_0375T	CAF2_8412T	CAF3_5602T	CAF4_4852T	CAF5_9418T	CRC0153_T	CRC6655_T	CRC7633_T
OGNpPI16	16.9492	3.35196	26.9663	38.6667	28.0775	9.59752	32.1146	31.7872	21.9542	3.67483	0	1.07143	0	0	1.45985	0	0.446247	0.618047	1.76211	0.554907	7.35294	0	0	0
OGNpIGF1	0.847458	6.98324	6.74157	12	13.8313	5.88235	20.9486	23.4652	14.5155	1.3363	2.68817	3.39286	0	0.0661376	0.729927	0	0.20284	0.370828	0.881057	0.116822	0	0	0	0.606796
OGNpKCNN3	0.847458	0.558659	0.561798	0	3.04288	0.928793	10.1779	5.59345	27.1813	6.4588	2.15054	4.46429	0.280112	0	4.37956	0	0.162272	0.494438	0.440529	0.0584112	8.82353	0	0	0.970874
CXCL14pADAMDEC1	11.8644	47.486	16.8539	10.6667	11.065	13.3127	10.0791	12.6876	27.6236	30.735	15.5914	21.25	1.12045	0.793651	3.64964	7.79221	4.13793	2.84302	4.84581	2.51168	3.67647	0.3003	0	6.67476
CXCL14pNRG1	0.847458	1.81564	0.561798	0	1.52144	8.04954	6.81818	2.18281	2.77443	8.35189	3.22581	20.5357	0.280112	0.26455	0	0.649351	0.040568	0.247219	1.76211	0.379673	0.735294	0	0	0.121359
CXCL14pVSTM2A	11.0169	10.6145	6.17978	2.66667	3.73444	7.43034	6.2253	7.36698	2.13108	36.1915	35.4839	35.3571	0.840336	2.84392	1.45985	3.8961	1.41988	5.19159	16.2996	3.91355	11.7647	1.8018	2.73224	7.28155
CXCL14pINHBA	25.4237	5.02793	16.8539	18.6667	2.90456	12.6935	0.592885	6.13915	1.12585	1.11359	0.537634	2.76786	31.3725	46.0979	27.0073	35.0649	20.0811	60.3214	7.92952	19.0713	38.9706	45.6456	7.65027	27.6699
CXCL14pHHIP	5.08475	11.7318	1.68539	0	12.0332	4.33437	0.592885	1.90996	0.0804182	3.34076	9.13978	2.94643	1.68067	1.65344	1.45985	0	1.54158	1.60692	0.881057	5.16939	0	4.2042	0	1.69903
RGS5pCD36neg	11.8644	4.88827	8.98876	9.33333	4.97925	10.2167	3.16206	3.00136	1.04544	1.22494	3.22581	1.33929	27.451	9.65608	18.9781	23.3766	12.6166	6.67491	14.0969	10.368	13.9706	7.80781	33.3333	23.301
RGS5pCD36p	15.2542	7.26257	14.0449	5.33333	18.5339	27.2446	8.49802	5.45703	0.965018	5.67929	27.957	0.803571	36.9748	38.6243	39.4161	29.2208	59.2292	21.508	51.1013	57.8563	13.9706	40.2402	56.2842	31.6748
CXCL14pCCL19	0	0.27933	0.561798	2.66667	0.276625	0.309598	0.790514	0.409277	0.603136	1.8931	0	6.07143	0	0	1.45985	0	0.121704	0.123609	0	0	0.735294	0	0	0
