# Supplementary material for: An integrated map of fibroblastic populations in human colon mucosa and cancer tissues
Source: Commun Biol. 2022 Dec 3;5:1326. doi: 10.1038/s42003-022-04298-5 (PMC9719516; doi:10.1038/s42003-022-04298-5)
Supplement: Supplementary file 8 — Supplementary Data 5 [file 42003_2022_4298_MOESM8_ESM.xlsx]

## Sheet: OGNpPI16
p_val

## Sheet: OGNpIGF1
p_val

## Sheet: OGNpKCNN3
p_val

## Sheet: CXCL14pADAMDEC1
p_val

## Sheet: CXCL14pNRG1
p_val

## Sheet: CXCL14pVSTM2A
p_val

## Sheet: CXCL14pINHBA
p_val

## Sheet: CXCL14pHHIP
p_val

## Sheet: RGS5pCD36neg
p_val

## Sheet: RGS5pCD36p
p_val
