# Supplementary material for: An integrated map of fibroblastic populations in human colon mucosa and cancer tissues
Source: Commun Biol. 2022 Dec 3;5:1326. doi: 10.1038/s42003-022-04298-5 (PMC9719516; doi:10.1038/s42003-022-04298-5)
Supplement: Supplementary file 9 — Supplementary Data 6 [file 42003_2022_4298_MOESM9_ESM.xlsx]

## Sheet: Supplementary Data5
	p_val	avg_log2FC	pct.1	pct.2	p_val_adj	cluster	gene
THY1	0	1.19432	0.941	0.678	0	R1	THY1
SPARC	7.19e-289	0.718147	0.995	0.967	1.56e-284	R1	SPARC
COL4A1	4.55e-286	0.887533	0.967	0.848	9.9e-282	R1	COL4A1
CD248	1.56e-275	1.09204	0.797	0.432	3.39e-271	R1	CD248
COL4A2	9.1e-248	0.798182	0.958	0.873	1.98e-243	R1	COL4A2
COL1A2	1.95e-244	0.86201	0.983	0.897	4.25e-240	R1	COL1A2
CYGB	2.01e-218	0.912106	0.883	0.572	4.37e-214	R1	CYGB
COL6A3	2.13e-206	0.943291	0.817	0.478	4.63e-202	R1	COL6A3
LOXL2	4.74e-190	1.10908	0.782	0.527	1.03e-185	R1	LOXL2
COL6A1	7.48e-190	0.826561	0.904	0.766	1.63e-185	R1	COL6A1
SPON2	4.84e-182	1.02633	0.769	0.487	1.05e-177	R1	SPON2
UACA	2.45e-181	0.820199	0.863	0.628	5.34e-177	R1	UACA
COL5A2	7.73e-168	0.729237	0.893	0.711	1.68e-163	R1	COL5A2
COL1A1	5.09e-167	0.956519	0.939	0.876	1.11e-162	R1	COL1A1
PRSS23	1.05e-150	0.721531	0.892	0.743	2.28e-146	R1	PRSS23
COL3A1	1.23e-145	0.606196	0.969	0.874	2.68e-141	R1	COL3A1
MARCKSL1	8.18e-134	0.759195	0.675	0.4	1.78e-129	R1	MARCKSL1
OLFML2A	2.36e-132	0.734548	0.77	0.523	5.14e-128	R1	OLFML2A
NID2	1.23e-130	0.726494	0.521	0.249	2.68e-126	R1	NID2
COL6A2	1.3e-128	0.632193	0.893	0.731	2.82e-124	R1	COL6A2
LAMB1	6.97e-121	0.664999	0.776	0.524	1.52e-116	R1	LAMB1
ADAMTS12	5.39e-119	0.639751	0.461	0.204	1.17e-114	R1	ADAMTS12
COL5A1	8.6e-119	0.608834	0.856	0.655	1.87e-114	R1	COL5A1
CCDC3	1.41e-90	0.639925	0.733	0.536	3.06e-86	R1	CCDC3
TIMP1	1.15e-86	0.677093	0.824	0.635	2.51e-82	R1	TIMP1
C11orf96	4.07e-194	1.00136	0.994	0.893	8.85e-190	R2	C11orf96
KDM6B	4.58e-169	1.24966	0.736	0.344	9.96e-165	R2	KDM6B
ABL2	1.26e-165	1.42632	0.632	0.254	2.74e-161	R2	ABL2
GEM	3.95e-138	1.06943	0.844	0.523	8.6e-134	R2	GEM
CDKN1A	1.29e-126	0.867859	0.934	0.642	2.8e-122	R2	CDKN1A
KLF6	1.13e-125	0.982879	0.927	0.76	2.46e-121	R2	KLF6
CEBPB	1.4e-123	0.991364	0.868	0.601	3.04e-119	R2	CEBPB
SLC7A5	7.48e-123	1.14056	0.507	0.186	1.63e-118	R2	SLC7A5
SQSTM1	1.14e-122	1.03432	0.794	0.516	2.47e-118	R2	SQSTM1
DDX3X	2.09e-121	0.893813	0.897	0.664	4.55e-117	R2	DDX3X
EMP1	1.27e-119	1.18579	0.766	0.466	2.76e-115	R2	EMP1
HSPH1	9.44e-119	1.23176	0.802	0.539	2.05e-114	R2	HSPH1
MCL1	1.04e-118	0.921355	0.882	0.691	2.27e-114	R2	MCL1
MAFF	1.95e-118	1.00686	0.705	0.37	4.24e-114	R2	MAFF
ICAM1	2.07e-115	1.22932	0.54	0.221	4.51e-111	R2	ICAM1
DUSP14	4.73e-115	1.04822	0.752	0.457	1.03e-110	R2	DUSP14
ETS1	1.45e-112	0.853097	0.903	0.733	3.15e-108	R2	ETS1
TNFAIP3	3.42e-109	1.02901	0.825	0.512	7.44e-105	R2	TNFAIP3
HSP90AA1	5.77e-108	0.758855	0.993	0.955	1.26e-103	R2	HSP90AA1
HSP90AB1	5.07e-106	0.690626	0.993	0.951	1.1e-101	R2	HSP90AB1
PFKFB3	4.28e-105	1.04991	0.65	0.337	9.31e-101	R2	PFKFB3
KLHL21	3.78e-103	1.00558	0.489	0.199	8.22e-99	R2	KLHL21
SLC38A2	1.33e-98	0.89362	0.88	0.675	2.9e-94	R2	SLC38A2
REL	4.17e-98	0.897341	0.384	0.127	9.07e-94	R2	REL
BAZ1A	1.97e-94	1.00852	0.65	0.368	4.29e-90	R2	BAZ1A
PPP1R15A	4.71e-94	0.745196	0.954	0.772	1.02e-89	R2	PPP1R15A
NFE2L2	1.48e-92	0.93625	0.681	0.409	3.23e-88	R2	NFE2L2
MAP2K3	4.68e-92	1.00839	0.498	0.224	1.02e-87	R2	MAP2K3
FOSL2	7.56e-91	0.834164	0.685	0.392	1.65e-86	R2	FOSL2
DNAJA1	3.75e-90	0.822173	0.905	0.741	8.15e-86	R2	DNAJA1
CRISPLD2	8.33e-87	0.805987	0.915	0.719	1.81e-82	R2	CRISPLD2
PTPN1	2.52e-86	1.0232	0.581	0.313	5.49e-82	R2	PTPN1
NFATC2	3.42e-83	0.88273	0.374	0.137	7.44e-79	R2	NFATC2
NCOA7	2.2e-80	0.980533	0.691	0.422	4.78e-76	R2	NCOA7
ZBTB21	4.17e-80	0.879023	0.486	0.226	9.08e-76	R2	ZBTB21
CHSY1	1.63e-79	0.858273	0.684	0.431	3.56e-75	R2	CHSY1
PALM2AKAP2	5.79e-78	0.837014	0.83	0.65	1.26e-73	R2	PALM2AKAP2
DYRK3	1.67e-77	0.853723	0.471	0.216	3.62e-73	R2	DYRK3
ZC3H12A	8.36e-77	0.846821	0.661	0.39	1.82e-72	R2	ZC3H12A
MAFK	1.08e-76	0.911048	0.649	0.389	2.34e-72	R2	MAFK
ADAMTS4	2.42e-75	0.88469	0.811	0.581	5.26e-71	R2	ADAMTS4
LMNA	3.58e-75	0.726952	0.89	0.777	7.79e-71	R2	LMNA
MAPKAPK2	6.15e-74	0.840229	0.706	0.474	1.34e-69	R2	MAPKAPK2
HNRNPC	1.2e-73	0.665905	0.884	0.752	2.6e-69	R2	HNRNPC
MIR22HG	5.13e-68	0.683017	0.481	0.229	1.12e-63	R2	MIR22HG
TIPARP	3.73e-67	0.81437	0.53	0.287	8.12e-63	R2	TIPARP
FOSL1	7.95e-67	0.629996	0.256	0.079	1.73e-62	R2	FOSL1
ATF4	1.11e-65	0.618505	0.891	0.749	2.41e-61	R2	ATF4
C16orf72	3.35e-65	0.752581	0.569	0.332	7.28e-61	R2	C16orf72
NR4A3	1.13e-64	0.669152	0.519	0.265	2.46e-60	R2	NR4A3
NFKBIZ	1.94e-63	0.708133	0.753	0.528	4.23e-59	R2	NFKBIZ
IER3	3.96e-63	0.855166	0.783	0.557	8.62e-59	R2	IER3
NINJ1	4.12e-62	0.640834	0.282	0.097	8.97e-58	R2	NINJ1
EIF5	1.83e-60	0.726405	0.692	0.49	3.98e-56	R2	EIF5
RUNX1	8.82e-60	0.741847	0.682	0.47	1.92e-55	R2	RUNX1
UGCG	1.33e-59	0.740022	0.672	0.456	2.89e-55	R2	UGCG
ARID5B	1.43e-59	0.792608	0.687	0.488	3.11e-55	R2	ARID5B
SPRY2	4.16e-59	0.720596	0.379	0.17	9.06e-55	R2	SPRY2
NFKB1	3.95e-58	0.754631	0.42	0.208	8.6e-54	R2	NFKB1
GABARAPL1	9.17e-57	0.741422	0.452	0.231	1.99e-52	R2	GABARAPL1
AHR	3.21e-55	0.800605	0.553	0.34	6.98e-51	R2	AHR
MAFG	8.29e-55	0.677939	0.309	0.126	1.8e-50	R2	MAFG
MYADM	2.21e-54	0.617089	0.897	0.787	4.8e-50	R2	MYADM
XIST	2.62e-54	0.712601	0.585	0.337	5.69e-50	R2	XIST
ZFAND5	3.61e-54	0.620267	0.769	0.607	7.85e-50	R2	ZFAND5
SLC3A2	4.26e-54	0.70746	0.568	0.35	9.27e-50	R2	SLC3A2
BASP1	4.42e-54	0.966532	0.487	0.281	9.62e-50	R2	BASP1
RBBP6	5.32e-54	0.742936	0.678	0.481	1.16e-49	R2	RBBP6
NUP153	8.33e-54	0.658056	0.415	0.207	1.81e-49	R2	NUP153
HSPD1	1.36e-53	0.862371	0.706	0.557	2.96e-49	R2	HSPD1
SF1	1.84e-53	0.675193	0.724	0.548	4.01e-49	R2	SF1
HSPB8	5.23e-53	0.779249	0.594	0.373	1.14e-48	R2	HSPB8
TOP1	8.92e-53	0.752403	0.639	0.443	1.94e-48	R2	TOP1
JMJD1C	1.46e-52	0.748307	0.546	0.334	3.19e-48	R2	JMJD1C
SPEN	1.6e-52	0.735335	0.62	0.421	3.48e-48	R2	SPEN
CREB3L2	2.9e-52	0.670453	0.532	0.316	6.32e-48	R2	CREB3L2
SLC2A3	9.75e-52	0.654011	0.788	0.586	2.12e-47	R2	SLC2A3
ANKRD28	1.59e-51	0.713885	0.381	0.188	3.47e-47	R2	ANKRD28
YWHAG	1.65e-51	0.712873	0.683	0.518	3.59e-47	R2	YWHAG
ELL2	1.9e-51	0.619677	0.389	0.183	4.13e-47	R2	ELL2
AFF4	2.73e-51	0.708233	0.585	0.385	5.93e-47	R2	AFF4
BCL3	4.12e-51	0.641782	0.553	0.328	8.96e-47	R2	BCL3
SMIM3	6.18e-51	0.745545	0.472	0.265	1.34e-46	R2	SMIM3
CHD1	6.36e-50	0.653021	0.546	0.332	1.38e-45	R2	CHD1
ARIH1	7.6e-50	0.713821	0.543	0.336	1.65e-45	R2	ARIH1
TSPYL2	4.65e-49	0.700679	0.449	0.238	1.01e-44	R2	TSPYL2
SFPQ	4.7e-49	0.678737	0.761	0.618	1.02e-44	R2	SFPQ
ATP1B3	5.46e-49	0.68994	0.699	0.518	1.19e-44	R2	ATP1B3
PLAU	3.72e-48	0.971178	0.63	0.436	8.08e-44	R2	PLAU
SERPINE1	7.46e-48	0.681123	0.432	0.221	1.62e-43	R2	SERPINE1
NAMPT	1e-47	0.655966	0.439	0.235	2.18e-43	R2	NAMPT
HBP1	7.29e-47	0.657478	0.533	0.334	1.59e-42	R2	HBP1
PPP1R15B	7.87e-46	0.616704	0.504	0.301	1.71e-41	R2	PPP1R15B
DNAJB4	8.76e-46	0.657962	0.62	0.419	1.91e-41	R2	DNAJB4
SPSB1	1.11e-45	0.757222	0.355	0.177	2.41e-41	R2	SPSB1
MAP1LC3B	2.34e-45	0.605999	0.668	0.493	5.08e-41	R2	MAP1LC3B
ARID4B	4.55e-45	0.642104	0.624	0.431	9.9e-41	R2	ARID4B
EFHD2	9.21e-45	0.741914	0.456	0.269	2e-40	R2	EFHD2
RHOQ	1.01e-43	0.623382	0.726	0.571	2.2e-39	R2	RHOQ
PMAIP1	9.86e-41	0.731419	0.447	0.269	2.14e-36	R2	PMAIP1
MAPK6	2.36e-40	0.62316	0.368	0.197	5.14e-36	R2	MAPK6
ATP1B1	1.2e-39	0.740162	0.331	0.166	2.6e-35	R2	ATP1B1
IL1R1	2.18e-39	0.683516	0.528	0.351	4.75e-35	R2	IL1R1
ST3GAL1	6.16e-39	0.667766	0.388	0.216	1.34e-34	R2	ST3GAL1
PPIF	9.59e-39	0.656044	0.343	0.177	2.09e-34	R2	PPIF
BACH1	2.69e-38	0.648598	0.389	0.22	5.84e-34	R2	BACH1
SDCBP	9.36e-38	0.632086	0.628	0.478	2.04e-33	R2	SDCBP
TSC22D2	2.16e-37	0.617239	0.458	0.285	4.7e-33	R2	TSC22D2
SLC25A44	2.41e-35	0.608409	0.28	0.135	5.25e-31	R2	SLC25A44
TENT5A	1.08e-34	0.605039	0.444	0.266	2.34e-30	R2	TENT5A
GLIS2	1.59e-33	0.6167	0.422	0.259	3.47e-29	R2	GLIS2
DDX21	2.06e-33	0.641638	0.58	0.432	4.48e-29	R2	DDX21
FAM107B	2.03e-32	0.653131	0.418	0.257	4.42e-28	R2	FAM107B
SAT1	9.73e-32	0.605635	0.605	0.448	2.12e-27	R2	SAT1
TNFAIP2	3.96e-31	0.65319	0.341	0.194	8.61e-27	R2	TNFAIP2
CEMIP2	1.11e-29	0.610917	0.369	0.224	2.41e-25	R2	CEMIP2
CXCL2	4.39e-15	0.601898	0.292	0.194	9.54e-11	R2	CXCL2
MKI67	0	2.33119	0.642	0.024	0	R3	MKI67
TOP2A	0	2.32384	0.591	0.028	0	R3	TOP2A
BIRC5	0	1.42371	0.534	0.018	0	R3	BIRC5
TK1	0	1.32409	0.627	0.032	0	R3	TK1
FOXM1	0	1.27818	0.528	0.021	0	R3	FOXM1
CEP55	0	1.1312	0.487	0.013	0	R3	CEP55
NCAPG	0	1.10411	0.415	0.011	0	R3	NCAPG
CENPF	7.53e-294	2.04433	0.596	0.032	1.64e-289	R3	CENPF
RRM2	2.4e-288	1.29121	0.394	0.011	5.21e-284	R3	RRM2
ANLN	3.38e-286	1.21371	0.482	0.019	7.35e-282	R3	ANLN
KIF20A	1.42e-273	1.02038	0.363	0.01	3.09e-269	R3	KIF20A
PCLAF	1.24e-264	1.0969	0.528	0.027	2.7e-260	R3	PCLAF
PIMREG	5.87e-260	0.730482	0.295	0.006	1.28e-255	R3	PIMREG
DLGAP5	6.92e-248	0.869345	0.342	0.01	1.51e-243	R3	DLGAP5
CDK1	3.94e-246	1.14639	0.389	0.014	8.57e-242	R3	CDK1
CCNA2	7.77e-243	0.834059	0.347	0.011	1.69e-238	R3	CCNA2
PRR11	2.34e-240	1.61939	0.554	0.036	5.1e-236	R3	PRR11
SPC25	5.06e-237	0.659639	0.28	0.006	1.1e-232	R3	SPC25
CKAP2L	5.63e-236	0.742085	0.311	0.008	1.22e-231	R3	CKAP2L
KIFC1	1.76e-233	0.717474	0.316	0.009	3.83e-229	R3	KIFC1
TPX2	7.77e-232	1.88911	0.751	0.075	1.69e-227	R3	TPX2
CENPU	3.06e-228	1.00438	0.446	0.022	6.65e-224	R3	CENPU
SHCBP1	4.4e-226	0.746983	0.342	0.012	9.57e-222	R3	SHCBP1
ZWINT	4.97e-226	1.00025	0.477	0.027	1.08e-221	R3	ZWINT
TYMS	5.14e-220	2.02725	0.725	0.076	1.12e-215	R3	TYMS
PTTG1	1.36e-214	1.39778	0.539	0.038	2.97e-210	R3	PTTG1
ARHGAP11A	1.32e-212	0.762007	0.352	0.014	2.87e-208	R3	ARHGAP11A
ASF1B	2.39e-212	0.621784	0.29	0.008	5.21e-208	R3	ASF1B
CIT	6.3e-210	0.672709	0.254	0.006	1.37e-205	R3	CIT
DEPDC1	1.65e-209	0.717057	0.269	0.007	3.6e-205	R3	DEPDC1
RAD51AP1	7.82e-207	0.656466	0.326	0.012	1.7e-202	R3	RAD51AP1
HMMR	1.95e-204	0.869468	0.326	0.012	4.24e-200	R3	HMMR
IQGAP3	2.68e-200	0.666119	0.28	0.008	5.84e-196	R3	IQGAP3
BUB1	1.79e-197	0.706534	0.269	0.008	3.9e-193	R3	BUB1
CCNB2	9.64e-196	0.736052	0.311	0.011	2.1e-191	R3	CCNB2
ASPM	7.01e-192	1.07252	0.342	0.015	1.52e-187	R3	ASPM
STMN1	1.06e-190	2.59794	0.969	0.194	2.3e-186	R3	STMN1
CLSPN	2.14e-188	1.08385	0.446	0.029	4.65e-184	R3	CLSPN
UBE2C	2.77e-188	0.883886	0.301	0.011	6.02e-184	R3	UBE2C
UBE2T	4.98e-184	0.780212	0.394	0.022	1.08e-179	R3	UBE2T
FAM111B	2.47e-182	0.622231	0.311	0.013	5.37e-178	R3	FAM111B
MAD2L1	2.16e-179	0.757775	0.389	0.022	4.7e-175	R3	MAD2L1
CENPE	1.15e-177	1.23403	0.451	0.032	2.5e-173	R3	CENPE
KNL1	6.06e-177	0.776702	0.316	0.014	1.32e-172	R3	KNL1
LMNB1	3.83e-175	1.13702	0.518	0.044	8.33e-171	R3	LMNB1
MELK	1.64e-172	0.721383	0.363	0.02	3.57e-168	R3	MELK
TCF19	4.09e-170	0.715703	0.363	0.02	8.9e-166	R3	TCF19
CENPK	5.29e-169	0.727151	0.399	0.025	1.15e-164	R3	CENPK
DIAPH3	1.07e-168	0.706839	0.352	0.019	2.32e-164	R3	DIAPH3
GGH	9.77e-164	0.953142	0.575	0.057	2.13e-159	R3	GGH
FANCI	8.28e-161	0.651381	0.326	0.017	1.8e-156	R3	FANCI
KIF11	2.58e-157	0.760354	0.301	0.014	5.61e-153	R3	KIF11
CDKN3	2.31e-156	0.697734	0.306	0.015	5.02e-152	R3	CDKN3
GTSE1	3.2e-152	0.60136	0.264	0.011	6.97e-148	R3	GTSE1
NCAPD2	2.77e-134	0.842392	0.482	0.049	6.03e-130	R3	NCAPD2
KIF23	5.65e-128	0.700631	0.29	0.017	1.23e-123	R3	KIF23
SMC2	3.42e-126	1.03038	0.617	0.087	7.44e-122	R3	SMC2
KIF20B	4.37e-124	0.885178	0.435	0.043	9.5e-120	R3	KIF20B
FEN1	3.57e-118	0.660156	0.368	0.032	7.76e-114	R3	FEN1
DHFR	2.65e-117	1.29371	0.606	0.095	5.75e-113	R3	DHFR
CKAP2	7.57e-114	1.04005	0.446	0.05	1.65e-109	R3	CKAP2
CCDC34	1.29e-113	0.828626	0.451	0.051	2.82e-109	R3	CCDC34
SGO2	4.58e-112	0.651629	0.301	0.022	9.97e-108	R3	SGO2
TMSB15A	1.96e-110	0.973549	0.528	0.073	4.27e-106	R3	TMSB15A
HMGB3	2.24e-110	1.00974	0.539	0.076	4.88e-106	R3	HMGB3
MCM2	5.79e-110	0.602794	0.326	0.027	1.26e-105	R3	MCM2
SCARA3	3.65e-109	0.661935	0.363	0.034	7.94e-105	R3	SCARA3
CKS1B	2.95e-105	0.962996	0.544	0.08	6.41e-101	R3	CKS1B
ATAD2	1.08e-103	1.02523	0.477	0.063	2.36e-99	R3	ATAD2
KIF4A	4.86e-100	0.807527	0.425	0.052	1.06e-95	R3	KIF4A
ZWILCH	1.68e-99	0.61531	0.404	0.046	3.66e-95	R3	ZWILCH
CCNB1	3.93e-98	0.789237	0.295	0.025	8.55e-94	R3	CCNB1
NSD2	6.51e-96	0.728184	0.528	0.079	1.42e-91	R3	NSD2
CHAF1A	7.54e-92	0.711797	0.383	0.045	1.64e-87	R3	CHAF1A
RRM1	6.05e-90	0.890482	0.565	0.099	1.32e-85	R3	RRM1
MCM4	3.23e-89	1.01702	0.477	0.075	7.04e-85	R3	MCM4
HMGN2	5.88e-89	2.03266	0.974	0.59	1.28e-84	R3	HMGN2
TUBA1B	1.85e-88	2.05265	0.99	0.734	4.02e-84	R3	TUBA1B
SMC4	4.21e-88	1.76207	0.896	0.31	9.17e-84	R3	SMC4
HELLS	1.08e-87	0.681541	0.394	0.05	2.35e-83	R3	HELLS
TMPO	2.65e-87	1.19521	0.622	0.125	5.77e-83	R3	TMPO
ACOT7	6.76e-82	0.630436	0.446	0.067	1.47e-77	R3	ACOT7
ECT2	8.86e-81	0.651661	0.332	0.039	1.93e-76	R3	ECT2
PCNA	4.09e-80	1.5016	0.658	0.165	8.91e-76	R3	PCNA
PHF19	7.81e-79	0.706814	0.43	0.065	1.7e-74	R3	PHF19
HMGB2	8.02e-77	1.83984	0.689	0.185	1.74e-72	R3	HMGB2
H2AZ1	8.35e-74	1.70375	0.896	0.42	1.82e-69	R3	H2AZ1
MCM3	2.48e-71	1.06172	0.539	0.115	5.4e-67	R3	MCM3
TUBB	9.94e-70	1.79985	0.959	0.573	2.16e-65	R3	TUBB
SPDL1	7.19e-69	0.633189	0.311	0.04	1.56e-64	R3	SPDL1
DNAJC9	2.16e-66	0.877808	0.508	0.106	4.7e-62	R3	DNAJC9
MASTL	1.75e-64	0.609415	0.342	0.05	3.8e-60	R3	MASTL
EZH2	3.42e-64	0.630899	0.368	0.057	7.44e-60	R3	EZH2
H4C3	1.08e-62	1.64188	0.477	0.103	2.34e-58	R3	H4C3
GMNN	2.58e-61	0.645494	0.466	0.093	5.6e-57	R3	GMNN
NUCKS1	8.36e-58	1.26455	0.984	0.778	1.82e-53	R3	NUCKS1
LSM5	5.8e-57	0.711851	0.57	0.139	1.26e-52	R3	LSM5
CDK2	7.1e-56	0.741143	0.617	0.165	1.55e-51	R3	CDK2
MCM7	4.43e-53	0.805469	0.523	0.131	9.64e-49	R3	MCM7
H2AZ2	3.31e-50	1.14661	0.881	0.432	7.2e-46	R3	H2AZ2
MCM6	7.96e-50	0.618718	0.358	0.068	1.73e-45	R3	MCM6
PFN1	6.26e-49	0.884744	1	0.888	1.36e-44	R3	PFN1
NDC80	6.94e-48	0.643468	0.404	0.088	1.51e-43	R3	NDC80
SKA2	1.66e-47	0.863238	0.725	0.26	3.62e-43	R3	SKA2
RANBP1	7.38e-46	0.862373	0.715	0.256	1.61e-41	R3	RANBP1
HNRNPA2B1	1.19e-45	0.869101	1	0.835	2.59e-41	R3	HNRNPA2B1
CFL1	1.63e-45	0.794859	0.995	0.935	3.55e-41	R3	CFL1
CBX5	4.11e-44	0.922328	0.767	0.307	8.94e-40	R3	CBX5
DUT	4.42e-44	1.15485	0.829	0.4	9.62e-40	R3	DUT
HMGB1	2.67e-43	0.928053	0.984	0.759	5.82e-39	R3	HMGB1
USP1	3.31e-43	0.681333	0.554	0.164	7.21e-39	R3	USP1
PPIA	1.45e-41	0.724674	1	0.901	3.15e-37	R3	PPIA
SAE1	1.61e-41	0.681267	0.689	0.237	3.51e-37	R3	SAE1
ANP32E	3.11e-41	0.793799	0.668	0.232	6.76e-37	R3	ANP32E
CDKN2C	3.79e-40	0.705455	0.378	0.089	8.25e-36	R3	CDKN2C
POGLUT3	8.37e-40	0.728016	0.637	0.216	1.82e-35	R3	POGLUT3
DEK	1.28e-38	0.938894	0.907	0.516	2.79e-34	R3	DEK
IKBIP	1.74e-38	0.799464	0.731	0.283	3.78e-34	R3	IKBIP
FBLN1	2.02e-38	0.611267	0.549	0.169	4.39e-34	R3	FBLN1
ALYREF	2.63e-38	0.722345	0.679	0.246	5.72e-34	R3	ALYREF
SNRPD1	1.07e-37	0.65038	0.71	0.262	2.33e-33	R3	SNRPD1
NASP	3.09e-37	0.98915	0.793	0.394	6.73e-33	R3	NASP
HMGN1	4.01e-37	0.79666	0.798	0.365	8.72e-33	R3	HMGN1
DNMT1	5.08e-37	0.73302	0.611	0.216	1.11e-32	R3	DNMT1
SNRPG	1.35e-36	0.787046	0.834	0.382	2.95e-32	R3	SNRPG
YWHAH	1.24e-35	0.787056	0.819	0.378	2.71e-31	R3	YWHAH
HNRNPAB	2.65e-35	0.829276	0.855	0.455	5.77e-31	R3	HNRNPAB
NME1	3.33e-35	0.60416	0.591	0.199	7.25e-31	R3	NME1
BUB3	4.08e-35	0.642034	0.653	0.232	8.87e-31	R3	BUB3
ANP32B	2.73e-34	0.822019	0.959	0.652	5.95e-30	R3	ANP32B
ICMT	2.98e-34	0.606707	0.684	0.257	6.49e-30	R3	ICMT
SMC1A	3.92e-34	0.659466	0.637	0.24	8.52e-30	R3	SMC1A
TUBB6	5.96e-34	0.714409	0.689	0.261	1.3e-29	R3	TUBB6
CKS2	1.12e-33	0.900548	0.554	0.194	2.44e-29	R3	CKS2
TFDP1	2.81e-33	0.603917	0.528	0.178	6.11e-29	R3	TFDP1
CALM3	3.36e-33	0.886467	0.819	0.392	7.32e-29	R3	CALM3
PTN	3.45e-33	0.757453	0.741	0.319	7.5e-29	R3	PTN
RAD21	2.1e-32	0.928655	0.808	0.413	4.57e-28	R3	RAD21
RAN	5.35e-31	0.780544	0.948	0.639	1.16e-26	R3	RAN
MAZ	1.04e-30	0.717552	0.767	0.328	2.27e-26	R3	MAZ
YBX1	7.78e-30	0.682243	0.984	0.825	1.69e-25	R3	YBX1
CDKN2D	6.42e-29	0.748485	0.42	0.132	1.4e-24	R3	CDKN2D
BANF1	6.75e-29	0.735627	0.881	0.514	1.47e-24	R3	BANF1
THY11	1.43e-28	0.781398	0.969	0.788	3.11e-24	R3	THY1
HNRNPR	3.18e-28	0.709474	0.865	0.479	6.91e-24	R3	HNRNPR
KPNB1	1.44e-27	0.718341	0.865	0.506	3.13e-23	R3	KPNB1
RBMX	1.21e-26	0.693466	0.855	0.491	2.63e-22	R3	RBMX
PRKDC	1.9e-26	0.611117	0.591	0.233	4.14e-22	R3	PRKDC
TRIOBP	3.02e-25	0.612761	0.679	0.299	6.58e-21	R3	TRIOBP
COX8A	3.16e-25	0.655568	0.839	0.448	6.87e-21	R3	COX8A
CALU	1.94e-24	0.673983	0.917	0.661	4.23e-20	R3	CALU
SSRP1	5.08e-24	0.636372	0.907	0.587	1.1e-19	R3	SSRP1
MACROH2A1	5.57e-24	0.68648	0.767	0.401	1.21e-19	R3	MACROH2A1
LGALS1	5.92e-24	0.782499	0.99	0.904	1.29e-19	R3	LGALS1
RBBP7	7.61e-24	0.610704	0.736	0.353	1.66e-19	R3	RBBP7
P4HB	9.5e-24	0.644875	0.876	0.508	2.07e-19	R3	P4HB
TUBB4B	9.6e-24	0.820379	0.782	0.393	2.09e-19	R3	TUBB4B
HNRNPA3	4.16e-23	0.609119	0.938	0.668	9.05e-19	R3	HNRNPA3
PSIP1	7.8e-23	0.668925	0.674	0.334	1.7e-18	R3	PSIP1
CCDC88A	1.02e-22	0.612411	0.725	0.34	2.23e-18	R3	CCDC88A
HDGF	1.24e-22	0.714727	0.865	0.512	2.7e-18	R3	HDGF
SEPTIN11	2.02e-22	0.76754	0.917	0.649	4.4e-18	R3	SEPTIN11
PKM	2.11e-22	0.686048	0.896	0.594	4.59e-18	R3	PKM
ACAN	2.93e-22	0.765135	0.705	0.346	6.36e-18	R3	ACAN
TPM3	1.55e-21	0.677157	0.824	0.434	3.37e-17	R3	TPM3
C1QTNF6	5.68e-21	0.632088	0.653	0.31	1.24e-16	R3	C1QTNF6
TUBA1C	2.28e-20	0.638677	0.668	0.308	4.97e-16	R3	TUBA1C
HSP90B1	4.59e-20	0.626725	0.969	0.815	9.98e-16	R3	HSP90B1
ITGA4	3.26e-18	0.62766	0.824	0.495	7.09e-14	R3	ITGA4
CLEC11A	3.48e-17	0.650724	0.513	0.236	7.56e-13	R3	CLEC11A
ARL6IP1	3.9e-14	0.806376	0.715	0.412	8.48e-10	R3	ARL6IP1
MYH11	1.28e-306	1.48788	0.864	0.573	2.79e-302	R4	MYH11
JUN	4.69e-219	1.27377	0.917	0.825	1.02e-214	R4	JUN
DSTN	1.15e-215	1.1469	0.918	0.81	2.5e-211	R4	DSTN
TAGLN	2.16e-190	1.39945	0.862	0.671	4.71e-186	R4	TAGLN
FOS	1.86e-182	1.11014	0.94	0.818	4.04e-178	R4	FOS
MYL9	3.29e-180	0.874279	0.952	0.906	7.17e-176	R4	MYL9
SPARCL1	2.12e-176	1.36591	0.792	0.55	4.62e-172	R4	SPARCL1
HSPB1	2.31e-148	0.737724	0.97	0.925	5.02e-144	R4	HSPB1
SOD3	7.54e-141	0.803247	0.907	0.839	1.64e-136	R4	SOD3
EGR1	7.39e-134	1.26102	0.846	0.787	1.61e-129	R4	EGR1
NET1	1.66e-129	1.16337	0.503	0.255	3.62e-125	R4	NET1
PLN	3.76e-126	0.922286	0.296	0.083	8.19e-122	R4	PLN
ACTA2	4.34e-126	1.02893	0.918	0.82	9.45e-122	R4	ACTA2
GADD45B	1.46e-120	0.935206	0.782	0.609	3.19e-116	R4	GADD45B
S100A4	6.12e-117	1.08455	0.781	0.605	1.33e-112	R4	S100A4
LTBP1	1.91e-115	1.02515	0.392	0.166	4.15e-111	R4	LTBP1
ACTG2	3.03e-110	1.21869	0.369	0.147	6.6e-106	R4	ACTG2
MYLK	1.66e-106	0.755891	0.9	0.852	3.6e-102	R4	MYLK
IER2	5.24e-106	0.982737	0.752	0.61	1.14e-101	R4	IER2
COL14A1	1.36e-103	0.9136	0.747	0.607	2.96e-99	R4	COL14A1
ELN	1.03e-96	1.06041	0.259	0.082	2.24e-92	R4	ELN
SLIT3	5.52e-93	0.84928	0.607	0.423	1.2e-88	R4	SLIT3
CAP2	8.33e-87	0.675654	0.281	0.103	1.81e-82	R4	CAP2
KLF2	2.22e-85	1.08317	0.615	0.456	4.83e-81	R4	KLF2
LBH	4.75e-80	0.757921	0.654	0.508	1.03e-75	R4	LBH
DUSP1	1.16e-78	0.812866	0.707	0.572	2.52e-74	R4	DUSP1
PDLIM5	1.72e-77	0.828001	0.678	0.569	3.73e-73	R4	PDLIM5
TPM2	1.65e-72	0.736771	0.764	0.679	3.6e-68	R4	TPM2
JUNB	1.93e-64	0.602195	0.921	0.883	4.2e-60	R4	JUNB
ADIRF	2.06e-63	0.985277	0.668	0.524	4.48e-59	R4	ADIRF
DNAJB1	2.91e-61	0.815723	0.781	0.767	6.33e-57	R4	DNAJB1
NTN4	2.98e-61	0.607229	0.353	0.184	6.48e-57	R4	NTN4
ID2	6.21e-60	1.06753	0.507	0.37	1.35e-55	R4	ID2
LMOD1	4.95e-59	0.640727	0.5	0.328	1.08e-54	R4	LMOD1
CRYAB	4.62e-58	0.827071	0.347	0.193	1e-53	R4	CRYAB
BTG2	2.13e-56	0.778047	0.62	0.506	4.63e-52	R4	BTG2
SYNPO	2.82e-55	0.631678	0.334	0.182	6.13e-51	R4	SYNPO
ENAH	1.05e-54	0.735017	0.595	0.49	2.29e-50	R4	ENAH
HSPA1A	7.01e-54	0.674894	0.909	0.896	1.52e-49	R4	HSPA1A
NDUFA4	1.06e-53	0.719762	0.648	0.525	2.31e-49	R4	NDUFA4
HSPA1B	1.96e-51	0.699652	0.844	0.823	4.26e-47	R4	HSPA1B
PPP1R12B	4.74e-51	0.645613	0.535	0.412	1.03e-46	R4	PPP1R12B
HES1	3.33e-50	0.782775	0.63	0.522	7.26e-46	R4	HES1
FOSB	1.8e-49	0.785032	0.816	0.799	3.92e-45	R4	FOSB
CSRP1	6.65e-45	0.702374	0.671	0.589	1.45e-40	R4	CSRP1
NIBAN1	1.97e-44	0.628003	0.296	0.166	4.28e-40	R4	NIBAN1
FBXO32	1.59e-43	0.71064	0.375	0.24	3.46e-39	R4	FBXO32
GBP2	6.66e-42	0.703943	0.466	0.343	1.45e-37	R4	GBP2
RHOB	1.02e-41	0.898704	0.713	0.675	2.23e-37	R4	RHOB
S100A6	3.56e-39	0.620325	0.689	0.584	7.75e-35	R4	S100A6
ID1	5.09e-29	0.619501	0.56	0.476	1.11e-24	R4	ID1
IGFBP5	2.79e-18	0.635689	0.278	0.191	6.06e-14	R4	IGFBP5
KLF4	1.72e-17	0.6077	0.388	0.321	3.74e-13	R4	KLF4
STEAP4	8.04e-248	2.50552	0.759	0.204	1.75e-243	R5	STEAP4
CD36	5.37e-152	1.7498	0.822	0.374	1.17e-147	R5	CD36
FABP4	3.35e-96	1.94422	0.299	0.06	7.28e-92	R5	FABP4
TIMP3	8.52e-63	1.32124	0.847	0.73	1.85e-58	R5	TIMP3
ASPN	2.9e-56	1.13554	0.545	0.265	6.32e-52	R5	ASPN
CCL2	7.67e-55	2.18065	0.432	0.197	1.67e-50	R5	CCL2
TM4SF1	1.26e-39	1.59657	0.295	0.121	2.75e-35	R5	TM4SF1
TXNIP	3.54e-39	1.28027	0.594	0.414	7.71e-35	R5	TXNIP
MT2A	3.88e-34	1.0477	0.68	0.536	8.45e-30	R5	MT2A
NR2F2	4.56e-34	0.718089	0.851	0.825	9.93e-30	R5	NR2F2
LGI4	2.15e-33	1.24757	0.475	0.304	4.68e-29	R5	LGI4
IGHA2	1.6e-31	2.66019	0.339	0.175	3.49e-27	R5	IGHA2
SYNPO2	1.78e-29	1.42371	0.634	0.556	3.87e-25	R5	SYNPO2
HIGD1B	3.05e-28	1.03229	0.425	0.264	6.64e-24	R5	HIGD1B
SLC7A2	4.83e-26	0.877374	0.302	0.152	1.05e-21	R5	SLC7A2
EPB41L2	3.49e-25	0.825432	0.657	0.61	7.6e-21	R5	EPB41L2
CPE	3.82e-24	0.998045	0.591	0.462	8.32e-20	R5	CPE
LMOD11	5.45e-23	0.995281	0.494	0.366	1.18e-18	R5	LMOD1
SOCS3	3.48e-22	1.28575	0.622	0.589	7.56e-18	R5	SOCS3
ABCC9	5.18e-22	0.957139	0.506	0.384	1.13e-17	R5	ABCC9
MASP1	1.17e-20	0.836961	0.269	0.141	2.54e-16	R5	MASP1
FRMD3	1.05e-17	0.787293	0.369	0.25	2.28e-13	R5	FRMD3
FABP5	5.87e-16	1.01527	0.339	0.227	1.28e-11	R5	FABP5
ATP1B2	3.01e-15	0.685801	0.453	0.352	6.56e-11	R5	ATP1B2
FHL2	3.33e-15	0.761855	0.29	0.182	7.24e-11	R5	FHL2
BMP2	5.16e-14	1.1786	0.378	0.28	1.12e-09	R5	BMP2
IGHA1	7.45e-14	2.61175	0.334	0.246	1.62e-09	R5	IGHA1
JUNB1	3.17e-12	0.648906	0.83	0.899	6.89e-08	R5	JUNB
ZFP36	5.08e-12	0.798193	0.824	0.856	1.1e-07	R5	ZFP36
MALAT1	6.55e-12	0.857524	0.995	0.996	1.42e-07	R5	MALAT1
JCHAIN	1.88e-11	2.88479	0.281	0.203	4.09e-07	R5	JCHAIN
TCIM	1.91e-10	0.88601	0.376	0.31	4.16e-06	R5	TCIM
IGKC	2.41e-09	2.74849	0.492	0.454	5.24e-05	R5	IGKC
AVPR1A	2.44e-09	0.690541	0.334	0.258	5.31e-05	R5	AVPR1A
CEBPD	2.87e-09	0.950823	0.476	0.437	6.25e-05	R5	CEBPD
CCN2	6.78e-09	0.611386	0.351	0.522	0.00014757	R5	CCN2
PLPP3	3.01e-08	0.664074	0.269	0.196	0.000654634	R5	PLPP3
RGS16	9.89e-07	0.979506	0.545	0.556	0.0215068	R5	RGS16
IGFBP2	4.7e-06	0.675592	0.267	0.212	0.102296	R5	IGFBP2
FHL1	7.93e-06	0.706921	0.431	0.414	0.172475	R5	FHL1
INPP4B	1.7e-05	0.635744	0.415	0.402	0.369276	R5	INPP4B
SYTL2	4.2e-05	0.631346	0.409	0.401	0.914191	R5	SYTL2
KRAS	0.00338408	1.28767	0.297	0.29	1	R5	KRAS
COX4I2	0.004171	0.637756	0.288	0.273	1	R5	COX4I2
RERGL	1.29e-269	2.24451	0.523	0.021	2.8e-265	R6	RERGL
SRL	4.84e-200	1.23697	0.309	0.009	1.05e-195	R6	SRL
MT1M	1.61e-191	2.0806	0.537	0.035	3.5e-187	R6	MT1M
MT1A	3.16e-140	3.23289	0.523	0.049	6.88e-136	R6	MT1A
SORBS2	1.1e-133	2.20545	0.604	0.069	2.39e-129	R6	SORBS2
PLN1	6.57e-125	3.05181	0.758	0.13	1.43e-120	R6	PLN
NTRK2	7.07e-108	1.68959	0.51	0.059	1.54e-103	R6	NTRK2
NTRK3	4.54e-84	1.086	0.295	0.024	9.87e-80	R6	NTRK3
RGCC	2.84e-78	1.89708	0.517	0.088	6.18e-74	R6	RGCC
MT1X	4.88e-64	1.40146	0.356	0.048	1.06e-59	R6	MT1X
MYH111	1.4e-62	2.14659	0.973	0.647	3.04e-58	R6	MYH11
ZBTB16	3.89e-62	1.9936	0.597	0.148	8.46e-58	R6	ZBTB16
CASQ2	4.24e-62	1.28754	0.302	0.034	9.22e-58	R6	CASQ2
SPARCL11	4.78e-62	2.10611	0.973	0.61	1.04e-57	R6	SPARCL1
PDK4	1.71e-60	2.70937	0.611	0.161	3.72e-56	R6	PDK4
NIBAN11	3.97e-60	1.83079	0.664	0.193	8.64e-56	R6	NIBAN1
GADD45B1	4.48e-54	2.01325	0.94	0.652	9.75e-50	R6	GADD45B
SUSD5	4.32e-53	1.05766	0.309	0.043	9.39e-49	R6	SUSD5
KCNAB1	9.68e-53	1.18962	0.315	0.045	2.11e-48	R6	KCNAB1
MT2A1	9.74e-53	2.5785	0.893	0.54	2.12e-48	R6	MT2A
DSTN1	4.95e-50	1.40663	0.973	0.838	1.08e-45	R6	DSTN
IL6	1.01e-45	2.32844	0.322	0.054	2.2e-41	R6	IL6
YBX3	5.3e-42	1.62068	0.872	0.55	1.15e-37	R6	YBX3
NET11	8.22e-42	1.81796	0.718	0.316	1.79e-37	R6	NET1
RCAN2	1.7e-41	1.60925	0.866	0.586	3.69e-37	R6	RCAN2
ZNF331	2.2e-41	2.04915	0.517	0.157	4.8e-37	R6	ZNF331
MT1E	3.13e-41	1.71986	0.53	0.157	6.82e-37	R6	MT1E
CDKN1A1	1.52e-40	1.91264	0.886	0.675	3.31e-36	R6	CDKN1A
ECRG4	4.25e-39	1.11018	0.282	0.047	9.25e-35	R6	ECRG4
MYL91	1.15e-38	1.02794	0.987	0.918	2.51e-34	R6	MYL9
CEBPD1	1.79e-36	1.64086	0.792	0.433	3.9e-32	R6	CEBPD
TAGLN1	4.73e-35	1.12925	0.96	0.719	1.03e-30	R6	TAGLN
TMEM38B	8.5e-35	1.00944	0.403	0.104	1.85e-30	R6	TMEM38B
GPX3	9.3e-35	1.36907	0.879	0.552	2.02e-30	R6	GPX3
MT-ND4	2.58e-34	0.654438	1	1	5.62e-30	R6	MT-ND4
HSPB6	3.42e-34	1.72641	0.564	0.216	7.44e-30	R6	HSPB6
FKBP5	3.9e-34	2.37847	0.624	0.295	8.49e-30	R6	FKBP5
LBH1	4.99e-34	1.56441	0.839	0.543	1.09e-29	R6	LBH
ADIRF1	7.17e-34	1.40561	0.852	0.558	1.56e-29	R6	ADIRF
SLC7A21	1.93e-33	1.51812	0.49	0.157	4.2e-29	R6	SLC7A2
ITIH5	2.58e-33	0.996396	0.329	0.07	5.62e-29	R6	ITIH5
MT-ND1	2.58e-33	0.670839	1	0.998	5.62e-29	R6	MT-ND1
DPYSL3	4.24e-33	0.954921	0.268	0.05	9.24e-29	R6	DPYSL3
IGFBP51	5.23e-32	1.30168	0.577	0.208	1.14e-27	R6	IGFBP5
NFIB	5.79e-32	1.04751	0.389	0.098	1.26e-27	R6	NFIB
IRS2	7.08e-32	1.2196	0.369	0.094	1.54e-27	R6	IRS2
PPP1CB	1.33e-30	1.53145	0.671	0.386	2.89e-26	R6	PPP1CB
CAP21	1.11e-28	1.0678	0.45	0.146	2.41e-24	R6	CAP2
MT-ND2	1.24e-28	0.614622	1	0.999	2.71e-24	R6	MT-ND2
ITGA8	1.55e-28	1.37408	0.45	0.154	3.37e-24	R6	ITGA8
MT-ND5	1.48e-27	0.698273	1	0.997	3.22e-23	R6	MT-ND5
CCL21	3.55e-27	2.20389	0.523	0.209	7.71e-23	R6	CCL2
MTHFD2	5.56e-27	1.38861	0.617	0.322	1.21e-22	R6	MTHFD2
TNS1	2.32e-26	1.0731	0.913	0.78	5.05e-22	R6	TNS1
AKAP1	2.74e-26	0.910564	0.322	0.084	5.96e-22	R6	AKAP1
TIMP31	4.58e-26	1.01276	0.906	0.735	9.96e-22	R6	TIMP3
NRGN	7.33e-26	1.09782	0.356	0.104	1.59e-21	R6	NRGN
PRNP	7.83e-26	0.978382	0.289	0.069	1.7e-21	R6	PRNP
KLF9	8.25e-26	1.11188	0.906	0.746	1.79e-21	R6	KLF9
MT-ND3	3.3e-25	0.617577	1	0.999	7.17e-21	R6	MT-ND3
MT-ND4L	9.95e-24	0.722785	0.987	0.962	2.17e-19	R6	MT-ND4L
TGFBR3	2.47e-23	0.75789	0.255	0.059	5.36e-19	R6	TGFBR3
C11orf961	1.36e-22	1.22722	0.96	0.905	2.96e-18	R6	C11orf96
NAMPT1	2.44e-22	1.25113	0.537	0.256	5.31e-18	R6	NAMPT
BTG21	3.1e-22	1.37601	0.758	0.533	6.75e-18	R6	BTG2
PALLD	8.71e-22	1.06286	0.792	0.591	1.89e-17	R6	PALLD
LMOD12	7.3e-21	1.22975	0.638	0.371	1.59e-16	R6	LMOD1
MAP3K20	5.1e-20	0.861599	0.886	0.762	1.11e-15	R6	MAP3K20
ARL5B	1.08e-19	1.29878	0.483	0.227	2.36e-15	R6	ARL5B
MTURN	1.3e-19	0.857019	0.336	0.111	2.82e-15	R6	MTURN
GPRIN3	2.64e-19	0.995201	0.369	0.134	5.74e-15	R6	GPRIN3
PNRC1	3.36e-19	1.11136	0.852	0.737	7.32e-15	R6	PNRC1
AC068888.1	6.14e-19	0.825453	0.255	0.07	1.34e-14	R6	AC068888.1
MSRB3	7.92e-19	0.991056	0.651	0.413	1.72e-14	R6	MSRB3
RHOB1	2.83e-18	1.36116	0.785	0.683	6.17e-14	R6	RHOB
MYOCD	1.04e-17	0.961809	0.383	0.149	2.26e-13	R6	MYOCD
MXI1	1.63e-17	0.89009	0.403	0.165	3.55e-13	R6	MXI1
NDUFA41	1.64e-17	1.02748	0.758	0.555	3.58e-13	R6	NDUFA4
NOLC1	2.45e-17	1.17059	0.597	0.369	5.34e-13	R6	NOLC1
PNP	6.95e-17	1.21904	0.295	0.103	1.51e-12	R6	PNP
RBPMS2	9.32e-17	1.05783	0.477	0.241	2.03e-12	R6	RBPMS2
ZFAND51	1.84e-16	1.03794	0.779	0.625	4e-12	R6	ZFAND5
MIR22HG1	2.26e-16	1.28926	0.483	0.257	4.91e-12	R6	MIR22HG
ATP1A2	3.31e-16	0.764107	0.362	0.136	7.2e-12	R6	ATP1A2
SYNM	5.57e-16	1.14573	0.584	0.363	1.21e-11	R6	SYNM
MAT2A	5.88e-16	1.19687	0.497	0.267	1.28e-11	R6	MAT2A
C1QTNF1	1.13e-15	0.976807	0.738	0.58	2.47e-11	R6	C1QTNF1
TPM21	1.42e-15	0.907161	0.785	0.701	3.1e-11	R6	TPM2
BCAM	1.54e-15	0.877993	0.389	0.167	3.36e-11	R6	BCAM
PPP2R5A	1.88e-15	1.08193	0.43	0.212	4.08e-11	R6	PPP2R5A
NUDT4	7.91e-15	1.06185	0.711	0.557	1.72e-10	R6	NUDT4
CDC42EP4	8.63e-15	0.976366	0.523	0.305	1.88e-10	R6	CDC42EP4
SNHG14	3.29e-14	0.761446	0.295	0.11	7.16e-10	R6	SNHG14
JUNB2	3.36e-14	0.724051	0.96	0.892	7.3e-10	R6	JUNB
CBX7	8.04e-14	0.658209	0.282	0.102	1.75e-09	R6	CBX7
TBC1D1	8.87e-14	1.02202	0.517	0.318	1.93e-09	R6	TBC1D1
KLF10	3.95e-13	1.00786	0.604	0.408	8.6e-09	R6	KLF10
FLNA	4.27e-13	0.722759	0.785	0.677	9.28e-09	R6	FLNA
KIF13A	6.17e-13	0.789822	0.43	0.22	1.34e-08	R6	KIF13A
ADCY5	1.03e-12	0.637084	0.315	0.126	2.24e-08	R6	ADCY5
TOB2	1.38e-12	0.870579	0.617	0.445	3.01e-08	R6	TOB2
PPP1R12B1	2.75e-12	1.06882	0.604	0.443	5.99e-08	R6	PPP1R12B
DDIT4	2.91e-12	0.96202	0.456	0.249	6.33e-08	R6	DDIT4
CNN1	4.58e-12	0.907679	0.282	0.114	9.97e-08	R6	CNN1
BCL6	5.04e-12	0.831324	0.49	0.285	1.1e-07	R6	BCL6
TSPYL21	1.04e-11	0.830985	0.463	0.261	2.26e-07	R6	TSPYL2
PLPP31	1.11e-11	0.957252	0.389	0.198	2.42e-07	R6	PLPP3
ADAMTS41	1.21e-11	1.42978	0.664	0.609	2.63e-07	R6	ADAMTS4
ZFHX3	1.25e-11	0.886571	0.691	0.553	2.72e-07	R6	ZFHX3
CYCS	1.76e-11	1.45725	0.638	0.492	3.84e-07	R6	CYCS
ENAH1	2.34e-11	0.852608	0.664	0.516	5.08e-07	R6	ENAH
MKNK2	2.85e-11	0.802048	0.436	0.248	6.21e-07	R6	MKNK2
FHL11	4.64e-11	0.905224	0.591	0.411	1.01e-06	R6	FHL1
ABHD2	7.23e-11	0.809656	0.396	0.216	1.57e-06	R6	ABHD2
DMPK	9.46e-11	0.700193	0.369	0.19	2.06e-06	R6	DMPK
ATP1B31	1.14e-10	1.31695	0.624	0.54	2.47e-06	R6	ATP1B3
AKAP12	1.15e-10	1.03741	0.711	0.637	2.51e-06	R6	AKAP12
FOSL21	1.2e-10	0.909616	0.591	0.427	2.62e-06	R6	FOSL2
SORT1	1.22e-10	0.953263	0.557	0.409	2.66e-06	R6	SORT1
JPH2	2.22e-10	0.747044	0.275	0.121	4.84e-06	R6	JPH2
AOC3	2.7e-10	0.799446	0.497	0.303	5.87e-06	R6	AOC3
NRIP2	2.87e-10	0.692159	0.336	0.164	6.23e-06	R6	NRIP2
ARHGAP10	2.97e-10	0.829125	0.477	0.307	6.47e-06	R6	ARHGAP10
JADE1	3.52e-10	0.778825	0.275	0.123	7.66e-06	R6	JADE1
UTRN	4.38e-10	0.713696	0.725	0.613	9.52e-06	R6	UTRN
MIDN	8.38e-10	1.00568	0.597	0.479	1.82e-05	R6	MIDN
KDM6B1	8.77e-10	1.03179	0.544	0.392	1.91e-05	R6	KDM6B
MGST3	1.09e-09	0.622934	0.758	0.641	2.37e-05	R6	MGST3
FILIP1	1.15e-09	0.850884	0.443	0.269	2.5e-05	R6	FILIP1
CLIC4	1.15e-09	0.647852	0.725	0.633	2.5e-05	R6	CLIC4
CRIM1	1.57e-09	0.821335	0.591	0.441	3.41e-05	R6	CRIM1
LITAF	1.65e-09	0.839795	0.577	0.439	3.59e-05	R6	LITAF
MAPRE2	2.3e-09	0.722172	0.664	0.573	5e-05	R6	MAPRE2
CLMN	2.61e-09	0.748021	0.463	0.294	5.67e-05	R6	CLMN
SOCS31	4.91e-09	0.643763	0.745	0.589	0.000106874	R6	SOCS3
FOXO3	5.87e-09	0.829355	0.477	0.319	0.000127698	R6	FOXO3
BTG1	6.71e-09	0.777959	0.698	0.636	0.00014606	R6	BTG1
VEZF1	7.59e-09	0.798066	0.523	0.383	0.000165173	R6	VEZF1
LMO4	9.69e-09	0.725544	0.55	0.404	0.000210776	R6	LMO4
MT-TN	1.2e-08	0.811498	0.268	0.127	0.000261674	R6	MT-TN
PNPLA2	1.33e-08	0.653647	0.43	0.268	0.00029022	R6	PNPLA2
CREM	1.38e-08	1.1373	0.356	0.212	0.000299778	R6	CREM
SERTAD1	1.62e-08	0.779549	0.47	0.315	0.000351595	R6	SERTAD1
ELL21	2.22e-08	0.966187	0.356	0.207	0.000482711	R6	ELL2
PPP1R10	2.89e-08	0.902923	0.409	0.252	0.000627991	R6	PPP1R10
ITGA7	2.93e-08	0.697641	0.523	0.36	0.000636848	R6	ITGA7
ETS2	3.05e-08	0.855918	0.389	0.239	0.00066457	R6	ETS2
NR4A31	3.9e-08	1.04444	0.443	0.295	0.000847768	R6	NR4A3
SUN2	8.23e-08	0.704026	0.45	0.301	0.00179144	R6	SUN2
CAMTA1	8.83e-08	0.700864	0.483	0.352	0.00192011	R6	CAMTA1
NPNT	8.99e-08	0.697959	0.443	0.291	0.00195513	R6	NPNT
MAP3K7CL	9.23e-08	0.631856	0.51	0.365	0.00200811	R6	MAP3K7CL
NTN41	9.32e-08	0.62492	0.389	0.228	0.00202703	R6	NTN4
LPP	9.72e-08	0.648146	0.725	0.683	0.00211559	R6	LPP
SLC39A14	1.15e-07	0.736766	0.295	0.16	0.002511	R6	SLC39A14
BCL31	1.21e-07	0.869002	0.483	0.354	0.00262957	R6	BCL3
SYNPO1	1.25e-07	0.663952	0.376	0.221	0.00272494	R6	SYNPO
CTDSPL	1.38e-07	0.71672	0.356	0.214	0.00299217	R6	CTDSPL
ANGPTL4	1.49e-07	0.815101	0.255	0.126	0.00324591	R6	ANGPTL4
CD9	1.87e-07	0.684637	0.47	0.313	0.00406883	R6	CD9
NR4A2	2.07e-07	0.779245	0.45	0.31	0.00449856	R6	NR4A2
ROCK1	2.34e-07	0.623355	0.658	0.568	0.00509902	R6	ROCK1
PHLDA2	2.49e-07	0.850082	0.43	0.286	0.00541584	R6	PHLDA2
TIPARP1	5.06e-07	0.907405	0.436	0.316	0.0110132	R6	TIPARP
PPP1R12A	5.51e-07	0.678462	0.691	0.638	0.011982	R6	PPP1R12A
MBNL1	5.73e-07	0.667795	0.544	0.451	0.0124724	R6	MBNL1
ANAPC16	6.16e-07	0.692091	0.416	0.282	0.0133918	R6	ANAPC16
CPT1A	6.66e-07	0.720098	0.342	0.208	0.0144802	R6	CPT1A
HSPD11	1.41e-06	0.60507	0.678	0.574	0.030753	R6	HSPD1
EGR3	1.48e-06	0.657953	0.315	0.187	0.0321272	R6	EGR3
CHD11	1.62e-06	0.995163	0.463	0.358	0.0352847	R6	CHD1
PDE3A	1.98e-06	0.631183	0.51	0.391	0.0431351	R6	PDE3A
MTCO1P12	2.1e-06	0.630368	0.584	0.478	0.0457697	R6	MTCO1P12
IRF2BP2	2.11e-06	0.766474	0.591	0.507	0.0458624	R6	IRF2BP2
CCDC107	2.82e-06	0.683883	0.342	0.218	0.0612954	R6	CCDC107
LDHA	2.85e-06	0.84766	0.732	0.699	0.0620098	R6	LDHA
DNTTIP2	3.29e-06	0.854149	0.349	0.231	0.071508	R6	DNTTIP2
NEXN	4.74e-06	0.631745	0.517	0.399	0.103077	R6	NEXN
PLP2	5.1e-06	0.621455	0.463	0.352	0.11101	R6	PLP2
PPP1R15B1	6.28e-06	0.667277	0.43	0.325	0.136563	R6	PPP1R15B
CRISPLD21	8.34e-06	0.837684	0.725	0.745	0.181508	R6	CRISPLD2
CPEB4	9.7e-06	0.69305	0.342	0.227	0.211027	R6	CPEB4
DGKH	1.01e-05	0.669765	0.403	0.288	0.220485	R6	DGKH
BCLAF1	1.23e-05	0.600229	0.564	0.487	0.268183	R6	BCLAF1
PPP1R12C	1.49e-05	0.620401	0.315	0.203	0.323319	R6	PPP1R12C
TOR1AIP1	1.51e-05	0.610791	0.322	0.213	0.327881	R6	TOR1AIP1
KCNA5	2.23e-05	0.735271	0.268	0.163	0.484457	R6	KCNA5
KIF1C	2.26e-05	0.661907	0.369	0.267	0.492759	R6	KIF1C
AVPR1A1	2.34e-05	1.09741	0.369	0.262	0.509906	R6	AVPR1A
MAFF1	3.83e-05	0.7186	0.497	0.411	0.832857	R6	MAFF
MYLIP	4.04e-05	0.605143	0.383	0.276	0.878766	R6	MYLIP
ADAMTS1	5.33e-05	0.827268	0.765	0.785	1	R6	ADAMTS1
SFPQ1	0.000106917	0.635831	0.644	0.636	1	R6	SFPQ
APOLD1	0.000112418	1.28594	0.463	0.398	1	R6	APOLD1
HEXIM1	0.000134342	0.792325	0.49	0.417	1	R6	HEXIM1
GSK3A	0.000147076	0.609384	0.376	0.283	1	R6	GSK3A
NFIX	0.000402107	0.613928	0.262	0.168	1	R6	NFIX
ZC3HAV1	0.000724314	0.686385	0.477	0.431	1	R6	ZC3HAV1
CCNL1	0.000732352	0.68987	0.53	0.493	1	R6	CCNL1
FRY	0.000844514	0.609063	0.295	0.212	1	R6	FRY
DNAJB9	0.00155293	0.761787	0.302	0.237	1	R6	DNAJB9
KIAA0040	0.00155552	0.600323	0.517	0.488	1	R6	KIAA0040
AFF41	0.00193971	0.624659	0.45	0.41	1	R6	AFF4
ERF	0.0028803	0.684317	0.329	0.27	1	R6	ERF
ELOC	0.00313081	0.717901	0.336	0.282	1	R6	ELOC
CSRNP1	0.00784254	0.616876	0.497	0.484	1	R6	CSRNP1
PDGFRA	0	2.09761	0.597	0.022	0	R7	PDGFRA
PDPN	0	1.70777	0.54	0.012	0	R7	PDPN
NSG1	0	1.45744	0.456	0.009	0	R7	NSG1
ALDH1A3	0	1.26181	0.42	0.011	0	R7	ALDH1A3
GJA1	0	1.10294	0.381	0.009	0	R7	GJA1
FBLN5	0	1.07652	0.403	0.011	0	R7	FBLN5
PDGFD	0	0.879226	0.336	0.007	0	R7	PDGFD
NCAM1	0	0.783052	0.332	0.007	0	R7	NCAM1
CLMP	0	0.651511	0.332	0.005	0	R7	CLMP
CREB3L1	2.44e-307	0.807971	0.398	0.012	5.31e-303	R7	CREB3L1
TRPA1	2.74e-304	0.842436	0.354	0.008	5.97e-300	R7	TRPA1
IL7R	7.66e-288	1.36562	0.367	0.011	1.67e-283	R7	IL7R
MME	8.6e-270	0.870795	0.31	0.007	1.87e-265	R7	MME
MFAP4	9.8e-269	1.85035	0.659	0.052	2.13e-264	R7	MFAP4
SCARA5	9.58e-264	0.763754	0.283	0.006	2.08e-259	R7	SCARA5
HAPLN1	1.49e-262	0.862397	0.252	0.004	3.25e-258	R7	HAPLN1
APOD	2.57e-246	1.9415	0.358	0.013	5.59e-242	R7	APOD
WNT5A	1.99e-228	1.80667	0.496	0.034	4.33e-224	R7	WNT5A
AGT	7.87e-226	1.49738	0.442	0.026	1.71e-221	R7	AGT
TMEM176B	1.87e-218	2.22885	0.81	0.115	4.07e-214	R7	TMEM176B
GAS7	4.16e-217	0.710463	0.314	0.011	9.05e-213	R7	GAS7
TMEM176A	1.27e-213	2.05757	0.796	0.111	2.77e-209	R7	TMEM176A
ABCC4	1.77e-211	0.622936	0.336	0.014	3.84e-207	R7	ABCC4
LUM	2.37e-207	3.16483	0.845	0.147	5.15e-203	R7	LUM
TMEM119	3.94e-201	0.876819	0.394	0.022	8.58e-197	R7	TMEM119
LSP1	3.58e-187	0.753339	0.372	0.021	7.78e-183	R7	LSP1
ANLN1	3.53e-184	1.05009	0.363	0.021	7.69e-180	R7	ANLN
DCN	1.72e-179	3.41338	0.867	0.194	3.74e-175	R7	DCN
HMMR1	4.7e-177	0.767492	0.283	0.012	1.02e-172	R7	HMMR
CXCL14	4.87e-176	4.56359	0.796	0.164	1.06e-171	R7	CXCL14
ADAM28	1.25e-174	0.679343	0.265	0.01	2.72e-170	R7	ADAM28
CDKN31	4.64e-173	0.927687	0.296	0.014	1.01e-168	R7	CDKN3
C3	6.99e-173	1.34241	0.323	0.017	1.52e-168	R7	C3
BIRC51	3.37e-172	1.05944	0.354	0.022	7.33e-168	R7	BIRC5
PROCR	4.64e-159	1.41289	0.606	0.078	1.01e-154	R7	PROCR
ITGA11	1.23e-157	0.610236	0.292	0.015	2.67e-153	R7	ITGA11
WNT2B	1.71e-150	0.636326	0.274	0.014	3.71e-146	R7	WNT2B
BMP4	9.07e-148	1.45381	0.571	0.076	1.97e-143	R7	BMP4
ABI3BP	1.07e-145	0.768579	0.27	0.014	2.33e-141	R7	ABI3BP
OLFML3	1.08e-142	1.28529	0.624	0.094	2.36e-138	R7	OLFML3
ISLR	2.66e-142	1.4335	0.549	0.07	5.79e-138	R7	ISLR
TOP2A1	7.08e-142	1.65969	0.376	0.032	1.54e-137	R7	TOP2A
PCLAF1	2.2e-138	0.986577	0.363	0.03	4.78e-134	R7	PCLAF
VCAN	1.01e-136	2.22914	0.677	0.125	2.2e-132	R7	VCAN
TNFSF10	6.18e-136	0.731511	0.296	0.019	1.34e-131	R7	TNFSF10
RRM21	2.02e-131	0.912106	0.252	0.014	4.4e-127	R7	RRM2
CEP551	2.31e-131	0.900148	0.279	0.018	5.02e-127	R7	CEP55
CXCL1	7.78e-130	1.51309	0.354	0.031	1.69e-125	R7	CXCL1
PRNP1	3.04e-129	0.895508	0.496	0.06	6.62e-125	R7	PRNP
ABCA8	9.15e-125	0.736722	0.27	0.017	1.99e-120	R7	ABCA8
CFD	2.14e-124	1.46006	0.31	0.024	4.65e-120	R7	CFD
ADAMDEC1	3.32e-123	2.67016	0.544	0.082	7.23e-119	R7	ADAMDEC1
PRR111	3.87e-123	1.36533	0.381	0.039	8.42e-119	R7	PRR11
C12orf75	8.27e-123	0.716457	0.296	0.022	1.8e-118	R7	C12orf75
CENPF1	1.65e-121	1.74844	0.372	0.037	3.6e-117	R7	CENPF
MKI671	4.91e-119	1.35817	0.336	0.03	1.07e-114	R7	MKI67
MMP2	4.09e-118	2.72079	0.819	0.265	8.9e-114	R7	MMP2
ASPM1	2.95e-117	0.988658	0.252	0.016	6.41e-113	R7	ASPM
ADH1B	5.81e-117	1.13487	0.252	0.016	1.26e-112	R7	ADH1B
FBLN11	2.37e-109	2.32285	0.681	0.163	5.16e-105	R7	FBLN1
CXCL12	1.25e-106	0.791784	0.367	0.039	2.72e-102	R7	CXCL12
TGM2	5.23e-106	1.1176	0.447	0.062	1.14e-101	R7	TGM2
RARRES2	2.04e-103	1.79062	0.695	0.172	4.44e-99	R7	RARRES2
DPYSL31	1.25e-95	0.676692	0.367	0.044	2.72e-91	R7	DPYSL3
LTBP2	3.16e-95	0.756045	0.358	0.043	6.88e-91	R7	LTBP2
CENPE1	8.4e-95	1.12873	0.314	0.034	1.83e-90	R7	CENPE
COL8A1	9.12e-94	0.874501	0.381	0.049	1.98e-89	R7	COL8A1
CTSK	1.29e-91	1.92279	0.788	0.271	2.81e-87	R7	CTSK
F3	3.39e-91	2.41893	0.695	0.21	7.38e-87	R7	F3
FENDRR	1.09e-87	1.17864	0.584	0.127	2.38e-83	R7	FENDRR
MFAP2	2.92e-87	1.02795	0.42	0.067	6.36e-83	R7	MFAP2
TK11	1.71e-86	0.790934	0.323	0.039	3.73e-82	R7	TK1
S100A13	9.68e-84	0.963891	0.429	0.069	2.11e-79	R7	S100A13
GGH1	1.01e-83	0.90468	0.394	0.061	2.2e-79	R7	GGH
PLXDC2	1e-82	0.703905	0.367	0.051	2.19e-78	R7	PLXDC2
COL4A5	5.44e-79	0.796703	0.407	0.066	1.18e-74	R7	COL4A5
C1S	1.84e-78	1.63623	0.938	0.509	4e-74	R7	C1S
PTTG11	1.98e-73	1.00206	0.31	0.043	4.31e-69	R7	PTTG1
KREMEN1	2.52e-72	0.701311	0.447	0.085	5.47e-68	R7	KREMEN1
IGFBP52	6.92e-69	1.95799	0.668	0.201	1.51e-64	R7	IGFBP5
C1R	4.61e-66	1.3746	0.942	0.567	1e-61	R7	C1R
KIF20B1	1.99e-64	0.71229	0.305	0.046	4.32e-60	R7	KIF20B
MYH10	2.41e-62	0.699835	0.372	0.068	5.24e-58	R7	MYH10
TYMS1	8.47e-59	1.15663	0.394	0.083	1.84e-54	R7	TYMS
TMEM106C	8.01e-58	0.692141	0.323	0.056	1.74e-53	R7	TMEM106C
CKAP21	1.14e-57	0.674693	0.314	0.053	2.47e-53	R7	CKAP2
S100A10	8.23e-57	1.22779	0.615	0.188	1.79e-52	R7	S100A10
DLL1	1.68e-56	0.881396	0.42	0.093	3.67e-52	R7	DLL1
IGFBP3	2.36e-56	1.40358	0.305	0.053	5.13e-52	R7	IGFBP3
FHL21	4.8e-56	1.03782	0.588	0.178	1.04e-51	R7	FHL2
TPX21	2.4e-55	1.07588	0.385	0.084	5.22e-51	R7	TPX2
STMN11	2.51e-55	1.72352	0.593	0.202	5.45e-51	R7	STMN1
HMGB31	9.97e-55	0.785523	0.376	0.079	2.17e-50	R7	HMGB3
TM4SF11	2.7e-52	0.824402	0.482	0.123	5.87e-48	R7	TM4SF1
PTGS2	7.69e-52	1.0023	0.358	0.076	1.67e-47	R7	PTGS2
EDNRB	1.13e-51	0.903846	0.597	0.185	2.45e-47	R7	EDNRB
PLPP1	6.43e-51	0.936994	0.704	0.255	1.4e-46	R7	PLPP1
SERPINF1	1.06e-49	1.07477	0.748	0.309	2.3e-45	R7	SERPINF1
NUCB2	1.34e-49	1.11693	0.575	0.181	2.91e-45	R7	NUCB2
TGFBI	3e-47	0.900619	0.695	0.264	6.52e-43	R7	TGFBI
CD82	3.13e-47	0.636438	0.398	0.094	6.81e-43	R7	CD82
TCF21	6.26e-44	0.609954	0.491	0.138	1.36e-39	R7	TCF21
TMPO1	5.52e-43	0.712577	0.456	0.128	1.2e-38	R7	TMPO
CTSC	6.86e-43	1.26524	0.85	0.51	1.49e-38	R7	CTSC
NEGR1	1.29e-42	0.633634	0.425	0.111	2.81e-38	R7	NEGR1
CCL22	2.38e-42	0.890849	0.597	0.204	5.18e-38	R7	CCL2
MDK	9.21e-41	0.665414	0.535	0.172	2e-36	R7	MDK
CKS1B1	9.79e-41	0.644778	0.345	0.084	2.13e-36	R7	CKS1B
TMEM158	3.2e-40	0.898262	0.487	0.16	6.96e-36	R7	TMEM158
DHFR1	5.34e-40	0.852759	0.372	0.1	1.16e-35	R7	DHFR
POSTN	5.7e-40	2.08359	0.615	0.272	1.24e-35	R7	POSTN
ETS21	3.03e-39	0.723689	0.624	0.229	6.6e-35	R7	ETS2
ADM	1.43e-37	0.819385	0.496	0.163	3.11e-33	R7	ADM
EFEMP1	2.05e-37	0.869409	0.496	0.16	4.47e-33	R7	EFEMP1
SOD2	2.31e-36	1.37286	0.615	0.277	5.02e-32	R7	SOD2
CISD1	3.91e-36	0.700072	0.305	0.073	8.51e-32	R7	CISD1
NNMT	5.97e-35	0.796728	0.717	0.326	1.3e-30	R7	NNMT
HMGB21	1.97e-34	1.31834	0.491	0.189	4.28e-30	R7	HMGB2
PLAT	8.49e-34	1.10957	0.686	0.344	1.85e-29	R7	PLAT
NBL1	2.12e-32	0.767582	0.681	0.327	4.6e-28	R7	NBL1
SVIL	2.43e-32	0.658736	0.469	0.161	5.3e-28	R7	SVIL
PCOLCE	6.08e-32	0.755962	0.77	0.387	1.32e-27	R7	PCOLCE
EDIL3	3.18e-30	0.789461	0.624	0.269	6.92e-26	R7	EDIL3
LRP1	3.4e-30	0.722248	0.681	0.318	7.39e-26	R7	LRP1
SMC41	2.08e-29	1.07077	0.642	0.315	4.53e-25	R7	SMC4
COL6A31	7.2e-29	0.894359	0.938	0.615	1.57e-24	R7	COL6A3
COL1A21	1.86e-27	0.749623	1	0.932	4.04e-23	R7	COL1A2
MEST	3.24e-27	0.811602	0.407	0.149	7.06e-23	R7	MEST
CSF1	1.05e-26	0.67664	0.58	0.254	2.28e-22	R7	CSF1
NPC2	1.26e-26	0.648602	0.588	0.256	2.74e-22	R7	NPC2
SULF1	1.6e-26	0.968573	0.535	0.24	3.49e-22	R7	SULF1
APCDD1	2.94e-26	0.603304	0.478	0.183	6.4e-22	R7	APCDD1
S100A61	2.96e-25	0.795695	0.898	0.604	6.43e-21	R7	S100A6
NDUFA42	2.56e-24	0.948489	0.801	0.552	5.58e-20	R7	NDUFA4
IKBIP1	1.4e-23	0.670087	0.602	0.285	3.05e-19	R7	IKBIP
HMGN11	2.02e-23	0.633162	0.686	0.367	4.4e-19	R7	HMGN1
CXCL8	2.27e-23	0.909414	0.319	0.104	4.94e-19	R7	CXCL8
HMGN21	3.92e-23	1.27058	0.836	0.592	8.53e-19	R7	HMGN2
INHBA	3.16e-21	0.659082	0.513	0.221	6.89e-17	R7	INHBA
CBX3	6.41e-21	0.727508	0.801	0.528	1.39e-16	R7	CBX3
COL3A11	6.53e-20	0.863813	0.996	0.913	1.42e-15	R7	COL3A1
CCDC80	2.02e-18	0.82503	0.58	0.287	4.39e-14	R7	CCDC80
TUBB1	6.22e-18	0.835833	0.814	0.576	1.35e-13	R7	TUBB
HMGB11	6.93e-18	0.930689	0.898	0.761	1.51e-13	R7	HMGB1
COL1A11	3e-17	0.652854	0.982	0.901	6.54e-13	R7	COL1A1
COL12A1	6.62e-17	0.752826	0.805	0.554	1.44e-12	R7	COL12A1
RAD211	1.33e-16	0.633681	0.695	0.415	2.9e-12	R7	RAD21
NUCKS11	1.44e-16	0.781105	0.947	0.778	3.12e-12	R7	NUCKS1
TUBA1B1	3.91e-16	0.965258	0.863	0.737	8.5e-12	R7	TUBA1B
PCNA1	1.04e-15	0.696473	0.372	0.172	2.26e-11	R7	PCNA
TMSB10	1.9e-15	0.830445	0.956	0.816	4.13e-11	R7	TMSB10
DUT1	6.29e-14	0.66317	0.642	0.404	1.37e-09	R7	DUT
SOCS32	6.68e-14	0.829012	0.774	0.586	1.45e-09	R7	SOCS3
H2AZ11	2.95e-13	0.908629	0.611	0.427	6.42e-09	R7	H2AZ1
LGALS11	2.44e-09	0.930149	0.965	0.904	5.32e-05	R7	LGALS1
