# Supplementary material for: An integrated map of fibroblastic populations in human colon mucosa and cancer tissues
Source: Commun Biol. 2022 Dec 3;5:1326. doi: 10.1038/s42003-022-04298-5 (PMC9719516; doi:10.1038/s42003-022-04298-5)
Supplement: Supplementary file 10 — Supplementary Data 7 [file 42003_2022_4298_MOESM10_ESM.xlsx]

## Sheet: cluster.num
	cell counts
R1	3154
R2	936
R3	193
R4	2028
R5	569
R6	149
R7	226

## Sheet: cluster.freq
	cell freq
R1	43.4735
R2	12.9014
R3	2.66023
R4	27.9531
R5	7.84287
R6	2.05376
R7	3.11509

## Sheet: by group.num
	Mucosa	CRC
R1	190	2964
R2	50	886
R3	10	183
R4	192	1836
R5	275	294
R6	77	72
R7	42	184

## Sheet: by group.freq
	Mucosa	CRC
R1	22.7273	46.1754
R2	5.98086	13.8028
R3	1.19617	2.85091
R4	22.9665	28.6026
R5	32.8947	4.58015
R6	9.21053	1.12167
R7	5.02392	2.86649

## Sheet: by sample.num
	CAF1_4091N	CAF1_4568N	CAF1_5674N	CAF1_5774N	CAF2_0375N	CAF2_8412N	CAF3_5602N	CAF4_4852N	CAF5_9418N	CRC0153_N	CRC6655_N	CRC7633_N	CAF1_4091T	CAF1_4568T	CAF1_5674T	CAF1_5774T	CAF2_0375T	CAF2_8412T	CAF3_5602T	CAF4_4852T	CAF5_9418T	CRC0153_T	CRC6655_T	CRC7633_T
R1	6	10	5	1	33	53	49	9	17	2	3	2	99	390	41	31	932	88	88	904	13	115	92	171
R2	0	0	0	0	27	14	1	8	0	0	0	0	0	4	0	6	315	17	4	533	0	1	4	2
R3	2	0	0	0	0	2	4	1	1	0	0	0	3	50	1	0	56	16	4	40	3	3	1	6
R4	17	12	21	9	36	35	16	21	3	6	4	12	118	230	28	40	395	72	31	611	5	24	58	224
R5	6	34	13	0	66	11	15	15	6	51	49	9	6	2	6	3	42	14	13	166	4	6	7	25
R6	0	20	1	1	6	3	20	6	17	0	2	1	0	2	0	1	11	0	4	36	13	1	2	2
R7	1	11	1	0	2	3	13	2	6	3	0	0	4	52	4	0	20	21	4	46	0	10	0	23

## Sheet: by sample.freq
	CAF1_4091N	CAF1_4568N	CAF1_5674N	CAF1_5774N	CAF2_0375N	CAF2_8412N	CAF3_5602N	CAF4_4852N	CAF5_9418N	CRC0153_N	CRC6655_N	CRC7633_N	CAF1_4091T	CAF1_4568T	CAF1_5674T	CAF1_5774T	CAF2_0375T	CAF2_8412T	CAF3_5602T	CAF4_4852T	CAF5_9418T	CRC0153_T	CRC6655_T	CRC7633_T
R1	18.75	11.4943	12.1951	9.09091	19.4118	43.8017	41.5254	14.5161	34	3.22581	5.17241	8.33333	43.0435	53.4247	51.25	38.2716	52.6256	38.5965	59.4595	38.6986	34.2105	71.875	56.0976	37.7483
R2	0	0	0	0	15.8824	11.5702	0.847458	12.9032	0	0	0	0	0	0.547945	0	7.40741	17.7866	7.45614	2.7027	22.8168	0	0.625	2.43902	0.441501
R3	6.25	0	0	0	0	1.65289	3.38983	1.6129	2	0	0	0	1.30435	6.84932	1.25	0	3.16206	7.01754	2.7027	1.71233	7.89474	1.875	0.609756	1.3245
R4	53.125	13.7931	51.2195	81.8182	21.1765	28.9256	13.5593	33.871	6	9.67742	6.89655	50	51.3043	31.5068	35	49.3827	22.3038	31.5789	20.9459	26.1558	13.1579	15	35.3659	49.4481
R5	18.75	39.0805	31.7073	0	38.8235	9.09091	12.7119	24.1935	12	82.2581	84.4828	37.5	2.6087	0.273973	7.5	3.7037	2.37154	6.14035	8.78378	7.10616	10.5263	3.75	4.26829	5.51876
R6	0	22.9885	2.43902	9.09091	3.52941	2.47934	16.9492	9.67742	34	0	3.44828	4.16667	0	0.273973	0	1.23457	0.621118	0	2.7027	1.5411	34.2105	0.625	1.21951	0.441501
R7	3.125	12.6437	2.43902	0	1.17647	2.47934	11.0169	3.22581	12	4.83871	0	0	1.73913	7.12329	5	0	1.12931	9.21053	2.7027	1.96918	0	6.25	0	5.07726
