# Supplementary material for: An integrated map of fibroblastic populations in human colon mucosa and cancer tissues
Source: Commun Biol. 2022 Dec 3;5:1326. doi: 10.1038/s42003-022-04298-5 (PMC9719516; doi:10.1038/s42003-022-04298-5)
Supplement: Supplementary file 11 — Supplementary Data 8 [file 42003_2022_4298_MOESM11_ESM.xlsx]

## Sheet: Supplementary Data8
	p_val	avg_log2FC	pct.1	pct.2	p_val_adj	cluster	gene
CCL8	0	2.96618	0.533	0.055	0	C1	CCL8
CFD	0	1.81839	0.813	0.309	0	C1	CFD
ADAMDEC1	0	1.75604	0.988	0.49	0	C1	ADAMDEC1
CCL13	2.07e-305	3.0146	0.402	0.052	4.75e-301	C1	CCL13
ABCA8	4.41e-304	1.46305	0.695	0.197	1.02e-299	C1	ABCA8
STMN2	6.84e-290	1.70904	0.7	0.224	1.57e-285	C1	STMN2
PLPP3	1.51e-284	1.72667	0.724	0.296	3.47e-280	C1	PLPP3
ADAM28	7.24e-238	1.45618	0.684	0.264	1.67e-233	C1	ADAM28
APOE	4.9e-234	2.1666	0.54	0.146	1.13e-229	C1	APOE
SCARA5	1.92e-230	1.30891	0.741	0.315	4.42e-226	C1	SCARA5
CCL2	7.86e-183	1.50027	0.8	0.461	1.81e-178	C1	CCL2
ADH1B	1.71e-177	1.04126	0.612	0.218	3.94e-173	C1	ADH1B
MATN2	4.9e-169	1.1961	0.602	0.254	1.13e-164	C1	MATN2
MFAP4	8.8e-166	0.995093	0.926	0.755	2.02e-161	C1	MFAP4
SELENOP	6.62e-161	1.09313	0.819	0.563	1.52e-156	C1	SELENOP
HAPLN1	5.07e-146	0.908218	0.577	0.225	1.17e-141	C1	HAPLN1
FAM107A	2.7e-141	1.12353	0.43	0.134	6.2e-137	C1	FAM107A
FABP5	2.21e-140	1.38947	0.416	0.132	5.09e-136	C1	FABP5
TCF21	2.07e-139	1.13924	0.727	0.446	4.75e-135	C1	TCF21
GPX3	2.44e-127	1.28454	0.765	0.531	5.61e-123	C1	GPX3
SPARCL1	3.19e-111	0.769172	0.824	0.5	7.34e-107	C1	SPARCL1
GSN	7.33e-108	0.91764	0.766	0.594	1.69e-103	C1	GSN
CTSC	9.6e-107	0.79287	0.881	0.679	2.21e-102	C1	CTSC
SOCS3	2.58e-102	1.41792	0.746	0.62	5.93e-98	C1	SOCS3
FBLN1	5.42e-99	0.722069	0.836	0.652	1.25e-94	C1	FBLN1
COL15A1	7.34e-90	0.943497	0.483	0.236	1.69e-85	C1	COL15A1
SAMHD1	3.64e-89	1.21955	0.55	0.34	8.38e-85	C1	SAMHD1
PDK4	8.5e-89	1.0484	0.509	0.262	1.96e-84	C1	PDK4
IL6ST	1.94e-88	0.760365	0.833	0.725	4.47e-84	C1	IL6ST
CD81	7.27e-87	0.732677	0.825	0.747	1.67e-82	C1	CD81
CRYBG3	1.08e-83	0.972646	0.482	0.26	2.48e-79	C1	CRYBG3
P2RY14	1.72e-83	0.901782	0.359	0.145	3.96e-79	C1	P2RY14
ABCA6	2.87e-83	0.739723	0.373	0.155	6.61e-79	C1	ABCA6
CHL1	1.35e-74	0.914851	0.413	0.21	3.11e-70	C1	CHL1
JUNB	2.7e-71	0.874513	0.872	0.81	6.22e-67	C1	JUNB
GLUL	4.27e-71	1.31244	0.573	0.417	9.82e-67	C1	GLUL
METTL7A	1.04e-70	0.820962	0.537	0.329	2.4e-66	C1	METTL7A
ZFP36	2.05e-66	0.826149	0.866	0.76	4.72e-62	C1	ZFP36
MAMDC2	4.42e-65	0.623208	0.287	0.11	1.02e-60	C1	MAMDC2
PLPP1	5.96e-65	0.761505	0.719	0.576	1.37e-60	C1	PLPP1
ZBTB16	3.84e-64	0.892252	0.474	0.271	8.83e-60	C1	ZBTB16
LAMA2	1.75e-63	0.80092	0.49	0.29	4.03e-59	C1	LAMA2
EGR1	1.4e-60	0.761286	0.875	0.779	3.22e-56	C1	EGR1
TMEM150C	1.08e-59	0.681863	0.251	0.098	2.48e-55	C1	TMEM150C
CD302	1.52e-58	0.794071	0.534	0.365	3.5e-54	C1	CD302
AKAP12	2.62e-54	0.694789	0.502	0.299	6.03e-50	C1	AKAP12
LINC01082	2.66e-51	0.818794	0.307	0.148	6.11e-47	C1	LINC01082
FBLN5	5.8e-50	0.824038	0.516	0.373	1.33e-45	C1	FBLN5
CCN1	4.79e-49	0.970479	0.547	0.397	1.1e-44	C1	CCN1
PCDH7	3.98e-47	0.629493	0.375	0.207	9.16e-43	C1	PCDH7
PBX1	2.08e-46	0.707445	0.469	0.308	4.78e-42	C1	PBX1
CCL11	1.55e-45	0.996408	0.372	0.206	3.56e-41	C1	CCL11
NOVA1	3.1e-43	0.70221	0.283	0.141	7.13e-39	C1	NOVA1
ZEB2	7.84e-43	0.630983	0.494	0.34	1.8e-38	C1	ZEB2
KIAA0040	2.56e-39	0.636708	0.287	0.15	5.88e-35	C1	KIAA0040
PXK	6.42e-38	0.617042	0.299	0.165	1.48e-33	C1	PXK
NID1	1.8e-37	0.607792	0.687	0.595	4.14e-33	C1	NID1
ADD3	5.87e-36	0.627672	0.473	0.342	1.35e-31	C1	ADD3
PAPPA	4.36e-34	0.690915	0.389	0.249	1e-29	C1	PAPPA
ADGRL2	3.19e-33	0.600804	0.345	0.216	7.33e-29	C1	ADGRL2
GGT5	9.74e-33	0.671017	0.41	0.29	2.24e-28	C1	GGT5
FOSB	1.36e-31	0.8382	0.74	0.676	3.13e-27	C1	FOSB
REV3L	4.15e-30	0.615051	0.433	0.315	9.55e-26	C1	REV3L
OTULINL	4.45e-30	0.657085	0.304	0.186	1.02e-25	C1	OTULINL
PLTP	2.44e-28	0.610106	0.484	0.382	5.6e-24	C1	PLTP
ADAMTS1	5.26e-23	0.634436	0.469	0.365	1.21e-18	C1	ADAMTS1
TNFSF10	6.86e-16	0.704514	0.34	0.261	1.58e-11	C1	TNFSF10
IRF1	1.67e-13	0.682751	0.522	0.492	3.84e-09	C1	IRF1
ABCA81	3.62e-259	2.21555	0.884	0.242	8.33e-255	C2	ABCA8
ADAMDEC11	3.28e-250	2.69006	1	0.547	7.55e-246	C2	ADAMDEC1
CP	1.59e-240	1.81812	0.686	0.125	3.66e-236	C2	CP
SFRP1	7.73e-210	1.7014	0.657	0.128	1.78e-205	C2	SFRP1
HAPLN11	2.93e-195	1.90271	0.814	0.25	6.74e-191	C2	HAPLN1
ADH1B1	1.17e-174	1.51277	0.831	0.249	2.69e-170	C2	ADH1B
FAM107A1	1.07e-172	1.79461	0.638	0.154	2.47e-168	C2	FAM107A
EDIL3	6.58e-171	1.95625	0.938	0.587	1.51e-166	C2	EDIL3
SCARA51	7.08e-168	1.941	0.843	0.357	1.63e-163	C2	SCARA5
ANGPTL1	1.32e-166	1.33582	0.467	0.078	3.03e-162	C2	ANGPTL1
FABP4	7.85e-164	1.7034	0.461	0.079	1.8e-159	C2	FABP4
FN1	8.08e-162	2.33247	0.899	0.464	1.86e-157	C2	FN1
CFD1	2.44e-157	1.68168	0.903	0.362	5.61e-153	C2	CFD
COL14A1	1.36e-154	1.61513	0.942	0.544	3.13e-150	C2	COL14A1
EFEMP1	3e-153	1.76964	0.837	0.367	6.89e-149	C2	EFEMP1
GSN1	3.15e-149	1.92862	0.911	0.604	7.26e-145	C2	GSN
MATN21	7.1e-149	1.62654	0.773	0.282	1.63e-144	C2	MATN2
FABP51	4.07e-146	1.60857	0.601	0.153	9.36e-142	C2	FABP5
SELENOP1	2.74e-137	1.63177	0.915	0.586	6.3e-133	C2	SELENOP
DCN	4.25e-133	1.14057	0.998	0.805	9.77e-129	C2	DCN
CXCL12	8.8e-130	1.44519	0.878	0.402	2.02e-125	C2	CXCL12
COL15A11	1.05e-129	1.57652	0.707	0.249	2.41e-125	C2	COL15A1
ABI3BP	9.06e-124	1.90669	0.785	0.352	2.08e-119	C2	ABI3BP
CFH	4.96e-121	1.47751	0.921	0.689	1.14e-116	C2	CFH
ABCA61	4.89e-119	1.48017	0.558	0.167	1.12e-114	C2	ABCA6
FBLN11	8.74e-119	1.35316	0.94	0.667	2.01e-114	C2	FBLN1
LTBP4	1.37e-118	1.49025	0.89	0.605	3.15e-114	C2	LTBP4
EPHA3	2.1e-116	1.45774	0.434	0.101	4.83e-112	C2	EPHA3
PTN	2.8e-116	1.54403	0.771	0.344	6.44e-112	C2	PTN
FBLN2	1.14e-114	1.31602	0.556	0.166	2.63e-110	C2	FBLN2
MFAP41	1.48e-102	1.25911	0.95	0.773	3.4e-98	C2	MFAP4
SPARCL11	1.77e-100	1.17916	0.926	0.531	4.07e-96	C2	SPARCL1
PCDH71	1.13e-99	1.38335	0.589	0.212	2.59e-95	C2	PCDH7
CD3021	6.74e-99	1.42179	0.738	0.371	1.55e-94	C2	CD302
METTL7A1	2.34e-98	1.37738	0.721	0.341	5.37e-94	C2	METTL7A
SLIT3	6.92e-98	1.11318	0.378	0.084	1.59e-93	C2	SLIT3
ELN	9.81e-95	1.37947	0.566	0.198	2.26e-90	C2	ELN
TMEM47	3.31e-92	1.25566	0.564	0.214	7.62e-88	C2	TMEM47
SOD3	5.81e-91	1.19138	0.888	0.622	1.34e-86	C2	SOD3
TCF211	2.63e-90	1.24055	0.822	0.472	6.06e-86	C2	TCF21
RCAN2	1.76e-85	1.23929	0.661	0.28	4.06e-81	C2	RCAN2
GASK1B	1.12e-84	1.3501	0.543	0.21	2.57e-80	C2	GASK1B
ITIH5	1.27e-82	1.27968	0.688	0.322	2.92e-78	C2	ITIH5
PCDH19	1.82e-81	1.20251	0.421	0.123	4.18e-77	C2	PCDH19
CD811	1.04e-79	1.12095	0.864	0.753	2.38e-75	C2	CD81
ZEB21	1.44e-78	1.21	0.688	0.345	3.3e-74	C2	ZEB2
CTSC1	6.73e-77	1.06179	0.934	0.699	1.55e-72	C2	CTSC
TXNIP	7.92e-77	1.04756	0.913	0.664	1.82e-72	C2	TXNIP
ADAMTSL4	2.58e-73	0.976864	0.397	0.116	5.94e-69	C2	ADAMTSL4
SLIT2	4e-68	0.933236	0.357	0.101	9.19e-64	C2	SLIT2
MAMDC21	9.52e-68	0.913815	0.403	0.123	2.19e-63	C2	MAMDC2
ZBTB161	1.06e-67	1.32365	0.601	0.286	2.44e-63	C2	ZBTB16
ADGRL21	5.7e-67	1.17747	0.521	0.219	1.31e-62	C2	ADGRL2
IL6ST1	3.24e-66	0.96422	0.895	0.734	7.44e-62	C2	IL6ST
FKBP5	1.37e-65	1.19701	0.558	0.253	3.15e-61	C2	FKBP5
SLCO2B1	2.19e-65	0.880889	0.316	0.083	5.04e-61	C2	SLCO2B1
ZFP36L2	3.39e-65	0.958653	0.878	0.647	7.8e-61	C2	ZFP36L2
ADAM281	3.29e-64	1.21791	0.634	0.316	7.56e-60	C2	ADAM28
PAM	9.56e-64	1.14998	0.692	0.426	2.2e-59	C2	PAM
FGFR2	1.07e-63	0.74042	0.262	0.059	2.46e-59	C2	FGFR2
LUM	4.04e-63	0.77633	0.983	0.751	9.29e-59	C2	LUM
STMN21	1.53e-62	1.03451	0.636	0.283	3.53e-58	C2	STMN2
CCDC80	4.62e-62	0.994241	0.725	0.438	1.06e-57	C2	CCDC80
DPP4	2.15e-61	0.789227	0.26	0.061	4.95e-57	C2	DPP4
TGFBR3	3.01e-61	0.923317	0.455	0.167	6.94e-57	C2	TGFBR3
HSPB6	7.84e-61	0.901869	0.374	0.117	1.8e-56	C2	HSPB6
SSC5D	5.72e-60	0.957075	0.397	0.137	1.32e-55	C2	SSC5D
CELF2	7.39e-60	0.893556	0.339	0.101	1.7e-55	C2	CELF2
A2M	4.9e-59	0.651658	0.996	0.957	1.13e-54	C2	A2M
PBX11	3.98e-58	1.11143	0.603	0.318	9.16e-54	C2	PBX1
MUSK	1.39e-57	0.794038	0.295	0.08	3.19e-53	C2	MUSK
GLUL1	3.3e-57	1.31738	0.671	0.428	7.6e-53	C2	GLUL
WNT2B	7.05e-57	1.0382	0.539	0.251	1.62e-52	C2	WNT2B
SPTBN1	2.56e-56	0.952882	0.764	0.55	5.9e-52	C2	SPTBN1
COL13A1	3.33e-55	0.80513	0.333	0.103	7.66e-51	C2	COL13A1
LIFR	4.27e-54	1.06204	0.473	0.212	9.83e-50	C2	LIFR
NFIA	5.35e-53	0.962673	0.723	0.448	1.23e-48	C2	NFIA
TIMP3	1.24e-51	0.722944	0.845	0.547	2.86e-47	C2	TIMP3
SFTA1P	1.96e-50	0.670639	0.254	0.066	4.51e-46	C2	SFTA1P
CYBRD1	3.17e-50	0.964226	0.678	0.44	7.3e-46	C2	CYBRD1
SAMHD11	6.97e-50	1.29792	0.616	0.36	1.6e-45	C2	SAMHD1
P2RY141	4.91e-49	0.901399	0.421	0.165	1.13e-44	C2	P2RY14
PLAC9	8.94e-49	1.05512	0.504	0.234	2.06e-44	C2	PLAC9
MARCKS	2.72e-48	1.07819	0.545	0.285	6.26e-44	C2	MARCKS
PDK41	4.61e-48	0.963167	0.579	0.286	1.06e-43	C2	PDK4
PLPP31	5.18e-48	0.87292	0.632	0.351	1.19e-43	C2	PLPP3
DDR2	5.54e-48	1.03226	0.68	0.449	1.27e-43	C2	DDR2
CCL21	9.77e-47	0.614594	0.818	0.499	2.25e-42	C2	CCL2
MCTP1	1.46e-45	0.82221	0.3	0.099	3.35e-41	C2	MCTP1
S100A4	2.71e-44	0.894103	0.798	0.551	6.23e-40	C2	S100A4
GPX31	4.97e-44	1.16478	0.767	0.558	1.14e-39	C2	GPX3
AHNAK	8.15e-43	0.802239	0.816	0.695	1.87e-38	C2	AHNAK
TOX2	1.36e-41	0.620171	0.279	0.092	3.13e-37	C2	TOX2
AKAP121	1.96e-41	0.770338	0.595	0.316	4.5e-37	C2	AKAP12
PROS1	2.01e-41	0.822828	0.535	0.286	4.62e-37	C2	PROS1
LAMA21	2.35e-41	0.850559	0.562	0.308	5.41e-37	C2	LAMA2
NDNF	4.31e-41	0.962027	0.273	0.093	9.91e-37	C2	NDNF
DST	2.11e-40	0.826418	0.769	0.586	4.85e-36	C2	DST
MAF	2.61e-39	0.949717	0.543	0.311	6.01e-35	C2	MAF
CRYBG31	3.26e-39	0.883051	0.523	0.283	7.5e-35	C2	CRYBG3
EPHX1	1.72e-37	0.762399	0.461	0.233	3.96e-33	C2	EPHX1
GPC6	6.41e-37	0.843885	0.612	0.399	1.47e-32	C2	GPC6
EPHA7	1.08e-36	0.897934	0.331	0.139	2.49e-32	C2	EPHA7
DPYSL2	2.62e-36	0.891604	0.618	0.426	6.02e-32	C2	DPYSL2
ADD31	8.92e-36	0.882873	0.566	0.351	2.05e-31	C2	ADD3
CCL131	1.33e-35	0.655117	0.287	0.1	3.07e-31	C2	CCL13
NR2F2	7.94e-35	0.740532	0.591	0.353	1.83e-30	C2	NR2F2
CCL111	8.71e-35	0.897064	0.459	0.219	2e-30	C2	CCL11
CHL11	1.88e-34	0.817158	0.45	0.231	4.34e-30	C2	CHL1
PARM1	3.72e-34	0.777038	0.347	0.149	8.56e-30	C2	PARM1
NFIX	8.08e-34	0.819701	0.589	0.386	1.86e-29	C2	NFIX
SERPINE2	1.96e-33	0.713858	0.514	0.285	4.5e-29	C2	SERPINE2
NDRG2	8.82e-33	0.660632	0.368	0.165	2.03e-28	C2	NDRG2
SPRY1	1.93e-32	0.871615	0.543	0.322	4.45e-28	C2	SPRY1
COX7C	4.23e-32	0.680108	0.812	0.644	9.74e-28	C2	COX7C
TSC22D3	1.1e-31	0.759332	0.692	0.528	2.54e-27	C2	TSC22D3
LINC010821	1.33e-31	0.822444	0.36	0.163	3.07e-27	C2	LINC01082
LRP1	1.54e-31	0.717626	0.758	0.614	3.55e-27	C2	LRP1
PID1	6.94e-31	0.656728	0.351	0.163	1.6e-26	C2	PID1
PMP22	9.63e-31	0.732846	0.725	0.536	2.22e-26	C2	PMP22
GGT51	8.92e-30	0.768366	0.498	0.298	2.05e-25	C2	GGT5
SPON1	6.22e-29	0.788732	0.512	0.311	1.43e-24	C2	SPON1
RHOB	2.14e-27	0.826289	0.746	0.651	4.92e-23	C2	RHOB
DPYD	2.48e-27	0.649763	0.269	0.113	5.7e-23	C2	DPYD
PLTP1	1.86e-26	0.766063	0.562	0.389	4.29e-22	C2	PLTP
REV3L1	6.94e-26	0.723108	0.508	0.324	1.6e-21	C2	REV3L
KLF9	1.53e-25	0.702665	0.707	0.572	3.53e-21	C2	KLF9
VCAM1	6.32e-25	0.813714	0.442	0.258	1.45e-20	C2	VCAM1
CCL81	2.08e-24	0.627975	0.295	0.126	4.79e-20	C2	CCL8
CRISPLD2	3.13e-24	0.721476	0.727	0.619	7.19e-20	C2	CRISPLD2
FZD1	3.62e-24	0.605143	0.399	0.22	8.33e-20	C2	FZD1
TNS2	5.82e-22	0.625091	0.349	0.192	1.34e-17	C2	TNS2
FBLN51	2.31e-21	0.816869	0.541	0.388	5.31e-17	C2	FBLN5
PGRMC1	5.12e-21	0.699511	0.49	0.339	1.18e-16	C2	PGRMC1
TACC1	1.4e-19	0.685266	0.527	0.384	3.23e-15	C2	TACC1
KITLG	1.46e-19	0.689552	0.36	0.213	3.36e-15	C2	KITLG
PRSS23	3.42e-19	0.651932	0.366	0.215	7.87e-15	C2	PRSS23
PTGFRN	4.19e-19	0.664433	0.399	0.251	9.63e-15	C2	PTGFRN
FBN1	7.49e-19	0.637977	0.636	0.502	1.72e-14	C2	FBN1
TMEM198B	3.45e-18	0.637933	0.291	0.155	7.94e-14	C2	TMEM198B
ARRDC3	7.81e-18	0.608326	0.372	0.223	1.8e-13	C2	ARRDC3
FOSL2	9.24e-18	0.750697	0.496	0.366	2.12e-13	C2	FOSL2
KCTD12	9.39e-17	0.64187	0.343	0.206	2.16e-12	C2	KCTD12
VSTM4	1.12e-16	0.647819	0.442	0.307	2.58e-12	C2	VSTM4
UTRN	2.4e-16	0.62558	0.38	0.243	5.53e-12	C2	UTRN
ADAMTS11	1.56e-15	0.804558	0.508	0.374	3.59e-11	C2	ADAMTS1
DIO2	8.16e-14	0.63523	0.335	0.207	1.88e-09	C2	DIO2
APCDD1	3.18e-13	0.60531	0.424	0.3	7.32e-09	C2	APCDD1
DAB2	1.01e-09	0.613443	0.39	0.293	2.33e-05	C2	DAB2
MTND4P12	5.62e-06	0.654544	0.25	0.181	0.129217	C2	MTND4P12
THBD	3.86e-05	0.626417	0.3	0.234	0.888423	C2	THBD
OGN	0	3.04824	0.702	0.032	0	C3	OGN
RSPO3	0	1.96284	0.577	0.038	0	C3	RSPO3
TMEFF2	0	1.34857	0.306	0.004	0	C3	TMEFF2
ITM2A	6.54e-241	1.81391	0.54	0.045	1.51e-236	C3	ITM2A
SFRP11	3.35e-231	2.44568	0.845	0.137	7.72e-227	C3	SFRP1
MFAP5	7.11e-231	2.06153	0.423	0.027	1.64e-226	C3	MFAP5
CP1	9.23e-201	2.278	0.796	0.137	2.12e-196	C3	CP
TNFSF13B	2.1e-175	1.87494	0.475	0.049	4.82e-171	C3	TNFSF13B
ANGPTL11	1.05e-167	1.84554	0.596	0.085	2.41e-163	C3	ANGPTL1
FGL2	3.22e-166	1.08427	0.275	0.015	7.41e-162	C3	FGL2
EFEMP11	1.03e-162	2.73916	0.951	0.377	2.37e-158	C3	EFEMP1
RGMA	8.25e-159	1.64672	0.468	0.054	1.9e-154	C3	RGMA
ECM2	1.8e-151	1.58314	0.468	0.059	4.14e-147	C3	ECM2
SLIT31	4.9e-144	1.63487	0.558	0.086	1.13e-139	C3	SLIT3
ADH1B2	4.38e-140	2.09677	0.894	0.264	1.01e-135	C3	ADH1B
MGP	3.15e-136	1.86644	0.777	0.196	7.25e-132	C3	MGP
CADM3	3.39e-135	1.34512	0.389	0.042	7.79e-131	C3	CADM3
HAPLN12	6.47e-135	2.18033	0.857	0.265	1.49e-130	C3	HAPLN1
CAPN6	2.76e-134	1.19903	0.298	0.024	6.36e-130	C3	CAPN6
COL14A11	4.42e-134	2.19293	0.992	0.554	1.02e-129	C3	COL14A1
EBF1	5.97e-133	1.2628	0.328	0.03	1.37e-128	C3	EBF1
CFH1	2.51e-121	2.51075	0.962	0.695	5.78e-117	C3	CFH
FN11	1.9e-120	2.77245	0.936	0.476	4.38e-116	C3	FN1
CXCL121	1.89e-118	1.95623	0.951	0.414	4.35e-114	C3	CXCL12
ABI3BP1	3.79e-118	2.57501	0.883	0.361	8.72e-114	C3	ABI3BP
EPHA31	1.44e-115	1.67445	0.555	0.106	3.31e-111	C3	EPHA3
ABCA82	4.93e-112	1.89828	0.823	0.263	1.13e-107	C3	ABCA8
ADAMDEC12	8.93e-111	2.13022	0.985	0.561	2.06e-106	C3	ADAMDEC1
EMCN	2.88e-110	1.16971	0.257	0.022	6.62e-106	C3	EMCN
CCDC801	2.86e-109	2.04238	0.909	0.44	6.59e-105	C3	CCDC80
FAM107A2	5.67e-109	1.67805	0.687	0.166	1.3e-104	C3	FAM107A
CNTN1	3.98e-108	1.04446	0.268	0.024	9.16e-104	C3	CNTN1
DCN1	1.29e-106	1.48883	1	0.811	2.97e-102	C3	DCN
TGFBR31	6.31e-99	1.695	0.638	0.169	1.45e-94	C3	TGFBR3
SCN7A	8.48e-97	1.3024	0.377	0.055	1.95e-92	C3	SCN7A
GSN2	6.23e-95	2.07835	0.94	0.612	1.43e-90	C3	GSN
PRELP	2.21e-94	1.28289	0.279	0.031	5.08e-90	C3	PRELP
PTPRD	3.65e-93	1.45284	0.434	0.08	8.39e-89	C3	PTPRD
SELENOP2	1.11e-92	1.72417	0.928	0.595	2.55e-88	C3	SELENOP
CPM	2.93e-85	1.4513	0.608	0.158	6.74e-81	C3	CPM
EDIL31	7.02e-85	1.96645	0.902	0.599	1.62e-80	C3	EDIL3
MATN22	1.23e-84	1.55863	0.789	0.296	2.83e-80	C3	MATN2
RCAN21	3.11e-82	1.6011	0.758	0.288	7.16e-78	C3	RCAN2
LTBP41	1.09e-80	1.66596	0.925	0.612	2.51e-76	C3	LTBP4
FBLN12	1.96e-79	1.45838	0.97	0.674	4.5e-75	C3	FBLN1
SPARCL12	7.39e-79	1.3905	0.974	0.541	1.7e-74	C3	SPARCL1
ELN1	2.43e-76	1.56112	0.634	0.207	5.58e-72	C3	ELN
TXNIP1	2.54e-75	1.4967	0.943	0.671	5.85e-71	C3	TXNIP
MARCKS1	1.38e-74	1.68634	0.721	0.287	3.17e-70	C3	MARCKS
IGF1	4.6e-71	1.33838	0.415	0.089	1.06e-66	C3	IGF1
GREM1	1.08e-70	1.18379	0.264	0.036	2.48e-66	C3	GREM1
PCDH72	8.31e-69	1.51501	0.626	0.222	1.91e-64	C3	PCDH7
HSPB61	1.03e-66	1.40487	0.472	0.121	2.38e-62	C3	HSPB6
SOD31	3.64e-65	1.25672	0.94	0.628	8.38e-61	C3	SOD3
S100A41	1.87e-62	1.37509	0.909	0.555	4.3e-58	C3	S100A4
FBLN21	5.35e-62	1.46423	0.547	0.178	1.23e-57	C3	FBLN2
ABCA62	2.74e-60	1.35247	0.547	0.179	6.31e-56	C3	ABCA6
MUSK1	1.81e-59	1.09937	0.37	0.084	4.18e-55	C3	MUSK
DCLK1	8.89e-56	0.830835	0.279	0.051	2.05e-51	C3	DCLK1
ALDH1A1	1.21e-55	1.12479	0.377	0.093	2.78e-51	C3	ALDH1A1
CD3022	4.12e-55	1.32519	0.743	0.381	9.49e-51	C3	CD302
TMEM471	6.5e-55	1.33812	0.581	0.223	1.5e-50	C3	TMEM47
CILP	3.08e-54	1.25005	0.336	0.076	7.09e-50	C3	CILP
METTL7A2	3.91e-54	1.3043	0.728	0.351	9e-50	C3	METTL7A
PLAC91	1.21e-53	1.37332	0.608	0.238	2.79e-49	C3	PLAC9
CELF21	3.59e-53	1.05061	0.404	0.106	8.27e-49	C3	CELF2
PAM1	2.14e-52	1.26961	0.758	0.431	4.93e-48	C3	PAM
CFD2	2.94e-52	1.23199	0.819	0.38	6.76e-48	C3	CFD
ABCA10	7.87e-52	0.90658	0.291	0.059	1.81e-47	C3	ABCA10
FABP52	1.69e-51	1.46472	0.513	0.169	3.88e-47	C3	FABP5
PTN1	7.34e-51	1.20864	0.732	0.358	1.69e-46	C3	PTN
MFAP42	5.69e-50	1.02638	0.97	0.778	1.31e-45	C3	MFAP4
COL15A12	9.93e-49	1.35754	0.626	0.265	2.28e-44	C3	COL15A1
DPT	9.99e-49	1.11993	0.37	0.096	2.3e-44	C3	DPT
ZBTB162	4.92e-48	1.50447	0.634	0.294	1.13e-43	C3	ZBTB16
ASPN	3.25e-47	0.958101	0.253	0.048	7.48e-43	C3	ASPN
ZNF704	9.43e-47	0.95618	0.306	0.071	2.17e-42	C3	ZNF704
ADGRL22	2.3e-45	1.10414	0.558	0.226	5.3e-41	C3	ADGRL2
LUM1	8.39e-45	0.879334	0.981	0.758	1.93e-40	C3	LUM
ADAMTSL41	2.07e-44	1.08771	0.408	0.124	4.76e-40	C3	ADAMTSL4
ADAMTS12	1.08e-43	1.7197	0.679	0.372	2.48e-39	C3	ADAMTS1
SCARA52	1.11e-43	1.20603	0.728	0.376	2.55e-39	C3	SCARA5
IGFBP3	1.56e-42	1.14932	0.743	0.375	3.6e-38	C3	IGFBP3
SRPX	2.07e-42	1.03667	0.419	0.134	4.77e-38	C3	SRPX
SSC5D1	3.13e-42	1.17281	0.426	0.144	7.19e-38	C3	SSC5D
PBX12	9.22e-41	1.12242	0.645	0.325	2.12e-36	C3	PBX1
TIMP31	4.31e-39	0.866998	0.864	0.555	9.92e-35	C3	TIMP3
ADAMTSL3	1.19e-38	0.889709	0.321	0.089	2.75e-34	C3	ADAMTSL3
ZEB22	3.94e-38	1.17375	0.66	0.356	9.06e-34	C3	ZEB2
NR2F21	8.85e-38	1.20046	0.653	0.358	2.04e-33	C3	NR2F2
NFIA1	6.07e-37	1.06572	0.74	0.455	1.4e-32	C3	NFIA
ADD32	1.67e-36	1.10778	0.642	0.355	3.83e-32	C3	ADD3
PRRX1	2.17e-36	1.16057	0.366	0.122	4.99e-32	C3	PRRX1
FKBP51	2.31e-35	1.27884	0.543	0.262	5.31e-31	C3	FKBP5
PARM11	3.06e-35	1.07529	0.415	0.152	7.03e-31	C3	PARM1
GASK1B1	6.12e-34	1.17836	0.498	0.222	1.41e-29	C3	GASK1B
GPC61	7.24e-34	1.12841	0.664	0.403	1.67e-29	C3	GPC6
TMTC2	3.13e-33	1.07561	0.351	0.122	7.21e-29	C3	TMTC2
PDE3B	7.95e-33	0.789047	0.264	0.07	1.83e-28	C3	PDE3B
SPTBN11	1.46e-32	1.1204	0.758	0.557	3.35e-28	C3	SPTBN1
FGF7	1.93e-32	0.852378	0.543	0.237	4.45e-28	C3	FGF7
AHNAK1	2.71e-32	1.02657	0.815	0.699	6.24e-28	C3	AHNAK
ZFP36L21	5.76e-31	0.86753	0.875	0.654	1.33e-26	C3	ZFP36L2
GPNMB	7.17e-30	0.829722	0.313	0.102	1.65e-25	C3	GPNMB
SFTA1P1	7.95e-30	0.688059	0.26	0.071	1.83e-25	C3	SFTA1P
ITIH51	1.38e-29	0.904047	0.63	0.335	3.18e-25	C3	ITIH5
DDR21	9.96e-29	0.965717	0.694	0.456	2.29e-24	C3	DDR2
DAAM1	2.46e-28	0.947168	0.358	0.135	5.65e-24	C3	DAAM1
CYBRD11	2.95e-28	0.927019	0.683	0.447	6.79e-24	C3	CYBRD1
NET1	3.3e-28	0.952958	0.283	0.091	7.58e-24	C3	NET1
PID11	6.24e-28	0.966936	0.4	0.167	1.43e-23	C3	PID1
SPRY11	5.86e-27	1.04992	0.592	0.327	1.35e-22	C3	SPRY1
NIBAN1	9.16e-27	0.856763	0.264	0.084	2.11e-22	C3	NIBAN1
LIFR1	6.57e-26	1.01075	0.453	0.22	1.51e-21	C3	LIFR
NFIX1	1.38e-25	0.943394	0.626	0.39	3.18e-21	C3	NFIX
CTSC2	2.2e-25	0.804934	0.875	0.708	5.06e-21	C3	CTSC
MAF1	2.52e-25	0.995389	0.562	0.318	5.8e-21	C3	MAF
CD99	3.82e-25	0.728737	0.842	0.66	8.79e-21	C3	CD99
SLIT21	6.08e-25	0.726566	0.313	0.111	1.4e-20	C3	SLIT2
TCF7L2	3.35e-24	0.977384	0.442	0.218	7.71e-20	C3	TCF7L2
PBX3	1.66e-23	0.709065	0.298	0.109	3.82e-19	C3	PBX3
TCF212	2.02e-23	0.778084	0.725	0.486	4.64e-19	C3	TCF21
SERPINE21	3.84e-23	0.812398	0.536	0.291	8.84e-19	C3	SERPINE2
PROS11	1.8e-22	0.782509	0.532	0.293	4.14e-18	C3	PROS1
KCTD121	2.77e-22	1.07033	0.415	0.208	6.36e-18	C3	KCTD12
ID4	2.98e-22	1.03559	0.404	0.194	6.86e-18	C3	ID4
MCTP11	3.62e-22	0.808241	0.287	0.106	8.32e-18	C3	MCTP1
PTGFR	3.78e-22	0.671512	0.253	0.086	8.7e-18	C3	PTGFR
PDE5A	1.81e-21	0.862517	0.389	0.183	4.17e-17	C3	PDE5A
CD812	2.84e-21	0.688049	0.83	0.758	6.53e-17	C3	CD81
NDRG21	3.48e-21	0.666769	0.385	0.17	8e-17	C3	NDRG2
PCDH191	4.21e-21	0.864903	0.332	0.135	9.68e-17	C3	PCDH19
CIRBP	9.04e-21	0.748435	0.77	0.626	2.08e-16	C3	CIRBP
GLUL2	4.59e-20	0.893129	0.634	0.437	1.06e-15	C3	GLUL
WNT2B1	6.49e-20	0.851937	0.479	0.262	1.49e-15	C3	WNT2B
DST1	6.7e-20	0.88283	0.743	0.592	1.54e-15	C3	DST
FMOD	1.13e-19	0.731783	0.4	0.193	2.61e-15	C3	FMOD
TIMP2	4.73e-19	0.748771	0.819	0.736	1.09e-14	C3	TIMP2
KLF91	7.3e-19	0.727359	0.725	0.575	1.68e-14	C3	KLF9
TACC11	1.05e-18	0.945456	0.562	0.387	2.43e-14	C3	TACC1
PMP221	1.1e-18	0.784596	0.702	0.542	2.54e-14	C3	PMP22
ARRDC31	1.46e-18	0.726914	0.426	0.226	3.37e-14	C3	ARRDC3
EPB41L2	2.38e-18	0.73413	0.743	0.579	5.46e-14	C3	EPB41L2
SMIM14	2.93e-18	0.829285	0.468	0.273	6.73e-14	C3	SMIM14
COX7C1	7.1e-18	0.743827	0.781	0.65	1.63e-13	C3	COX7C
NDNF1	7.46e-18	0.780412	0.253	0.099	1.72e-13	C3	NDNF
FABP41	3.52e-17	0.703953	0.257	0.097	8.09e-13	C3	FABP4
PIK3R1	6.38e-17	0.82442	0.54	0.345	1.47e-12	C3	PIK3R1
SSPN	8.08e-17	0.603197	0.517	0.301	1.86e-12	C3	SSPN
SAMHD12	8.35e-17	1.04935	0.558	0.37	1.92e-12	C3	SAMHD1
UTRN1	1.72e-16	0.73931	0.434	0.245	3.95e-12	C3	UTRN
CRYBG32	4.66e-16	0.623931	0.494	0.291	1.07e-11	C3	CRYBG3
PDLIM3	6.23e-16	0.711231	0.385	0.2	1.43e-11	C3	PDLIM3
DSEL	8.45e-16	0.6352	0.279	0.125	1.94e-11	C3	DSEL
NEGR1	1.22e-15	0.627657	0.585	0.391	2.82e-11	C3	NEGR1
PRSS231	1.82e-15	0.751489	0.4	0.218	4.18e-11	C3	PRSS23
CAST	2.33e-15	0.643507	0.713	0.562	5.36e-11	C3	CAST
LMOD1	2.65e-15	0.732526	0.347	0.176	6.1e-11	C3	LMOD1
NFIB	4.26e-15	0.712646	0.358	0.181	9.8e-11	C3	NFIB
CD109	4.84e-15	0.60418	0.291	0.135	1.11e-10	C3	CD109
LSP1	8.42e-15	0.689154	0.581	0.396	1.94e-10	C3	LSP1
KCTD3	1.02e-14	0.78855	0.351	0.189	2.35e-10	C3	KCTD3
OLFML1	1.51e-14	0.670361	0.366	0.199	3.46e-10	C3	OLFML1
FHL1	2.66e-14	0.623755	0.713	0.56	6.13e-10	C3	FHL1
ADIRF	3.47e-13	0.782876	0.355	0.181	7.99e-09	C3	ADIRF
EPHA71	6.27e-13	0.709268	0.291	0.146	1.44e-08	C3	EPHA7
DIO21	7.31e-13	0.666417	0.377	0.209	1.68e-08	C3	DIO2
FOXO3	8.97e-13	0.693404	0.645	0.519	2.06e-08	C3	FOXO3
CCN2	1.18e-12	0.873196	0.638	0.503	2.71e-08	C3	CCN2
PCYOX1	1.53e-12	0.674738	0.457	0.302	3.52e-08	C3	PCYOX1
EPHX11	1.66e-12	0.630903	0.408	0.242	3.81e-08	C3	EPHX1
NEXN	3.27e-12	0.686338	0.521	0.365	7.52e-08	C3	NEXN
PDZRN3	3.32e-12	0.750376	0.434	0.287	7.63e-08	C3	PDZRN3
BBX	8.14e-12	0.753291	0.389	0.242	1.87e-07	C3	BBX
SNED1	1.01e-11	0.687219	0.325	0.183	2.32e-07	C3	SNED1
PSIP1	4.18e-11	0.730943	0.392	0.253	9.63e-07	C3	PSIP1
EGFR	4.45e-11	0.6966	0.396	0.252	1.02e-06	C3	EGFR
REV3L2	7.07e-11	0.697131	0.475	0.331	1.63e-06	C3	REV3L
DPYSL21	8.44e-11	0.626498	0.566	0.433	1.94e-06	C3	DPYSL2
DACH1	8.71e-11	0.61671	0.306	0.17	2e-06	C3	DACH1
SMARCA2	2.04e-10	0.621095	0.434	0.299	4.7e-06	C3	SMARCA2
ABHD2	7.25e-10	0.637859	0.287	0.163	1.67e-05	C3	ABHD2
ARL6IP5	8.5e-10	0.600481	0.498	0.363	1.96e-05	C3	ARL6IP5
DPYSL3	1.34e-09	0.637716	0.449	0.317	3.08e-05	C3	DPYSL3
PTGFRN1	1.87e-09	0.601418	0.385	0.256	4.31e-05	C3	PTGFRN
RECK	3.82e-09	0.606798	0.272	0.154	8.78e-05	C3	RECK
TMSB4XP4	4e-09	0.722531	0.343	0.222	9.19e-05	C3	TMSB4XP4
WWP1	1.23e-08	0.611295	0.306	0.19	0.000283895	C3	WWP1
SELENBP1	3.02e-08	0.614628	0.298	0.184	0.000694798	C3	SELENBP1
SEPTIN7	3.17e-08	0.605206	0.543	0.441	0.000729717	C3	SEPTIN7
UFM1	7.23e-08	0.601401	0.502	0.403	0.00166404	C3	UFM1
RPL23AP74	3.07e-07	0.675355	0.408	0.296	0.00706094	C3	RPL23AP74
ARHGAP10	3.78e-07	0.632737	0.298	0.198	0.00869894	C3	ARHGAP10
AC099560.2	1e-05	0.604945	0.306	0.219	0.230528	C3	AC099560.2
MTND4P121	0.00017211	0.663992	0.26	0.182	1	C3	MTND4P12
CCL211	0	7.27382	0.641	0.023	0	C4	CCL21
CCL19	0	5.64471	0.772	0.028	0	C4	CCL19
C7	3.78e-244	3.02202	0.69	0.058	8.71e-240	C4	C7
IL33	1.19e-186	1.42333	0.315	0.013	2.73e-182	C4	IL33
TNFSF13B1	1.2e-172	2.69049	0.549	0.052	2.75e-168	C4	TNFSF13B
CHRDL1	6.5e-160	1.42623	0.272	0.011	1.5e-155	C4	CHRDL1
PTGDS	2.85e-132	3.43941	0.804	0.175	6.56e-128	C4	PTGDS
PRELP1	5.38e-116	1.66644	0.359	0.031	1.24e-111	C4	PRELP
RSPO31	5.11e-106	1.58247	0.418	0.047	1.18e-101	C4	RSPO3
GREM11	6.46e-98	1.95549	0.353	0.036	1.49e-93	C4	GREM1
CLU	4.99e-93	3.25466	0.554	0.107	1.15e-88	C4	CLU
MGP1	5.7e-87	1.99808	0.739	0.203	1.31e-82	C4	MGP
CP2	6.41e-83	1.90306	0.658	0.148	1.48e-78	C4	CP
ADH1B3	9.78e-80	1.96569	0.848	0.271	2.25e-75	C4	ADH1B
RBP5	6.39e-72	1.70716	0.391	0.062	1.47e-67	C4	RBP5
C3	4.23e-63	2.29388	0.75	0.271	9.73e-59	C4	C3
DPT1	1.65e-55	1.70174	0.435	0.097	3.81e-51	C4	DPT
CXCL122	2.29e-46	1.43704	0.842	0.422	5.27e-42	C4	CXCL12
MFAP43	5.29e-44	1.19691	0.995	0.779	1.22e-39	C4	MFAP4
OGN1	4.34e-41	1.35747	0.277	0.05	9.99e-37	C4	OGN
FGF71	6.12e-40	1.64109	0.598	0.239	1.41e-35	C4	FGF7
ABI3BP2	1.03e-35	1.24515	0.739	0.37	2.36e-31	C4	ABI3BP
COL14A12	1.46e-34	1.13757	0.864	0.562	3.37e-30	C4	COL14A1
CCDC802	2.84e-33	1.52936	0.739	0.449	6.54e-29	C4	CCDC80
CYR61	6.25e-31	2.06873	0.315	0.082	1.44e-26	C4	CYR61
JUN	2.83e-28	1.01543	0.973	0.863	6.51e-24	C4	JUN
CD74	1.13e-27	1.68712	0.647	0.363	2.59e-23	C4	CD74
RPL21	1.42e-26	0.731126	0.984	0.956	3.26e-22	C4	RPL21
IGF11	2.74e-25	1.39457	0.315	0.095	6.29e-21	C4	IGF1
FOS	2.91e-25	0.951235	0.951	0.831	6.68e-21	C4	FOS
HLA-DRA	3.53e-25	1.21241	0.299	0.085	8.11e-21	C4	HLA-DRA
ZFP36L22	9.82e-25	1.13651	0.81	0.658	2.26e-20	C4	ZFP36L2
DAAM11	1.86e-22	1.11749	0.37	0.137	4.29e-18	C4	DAAM1
EGR11	2.5e-22	1.0584	0.929	0.792	5.75e-18	C4	EGR1
RPS27	2.7e-21	0.849267	0.989	0.978	6.21e-17	C4	RPS27
IGFBP31	1.86e-20	1.55741	0.636	0.381	4.27e-16	C4	IGFBP3
IGLC2	7.04e-18	0.967629	0.571	0.3	1.62e-13	C4	IGLC2
RPL15	1.87e-17	0.675156	0.984	0.921	4.31e-13	C4	RPL15
IGKC	4.09e-17	1.301	0.815	0.634	9.41e-13	C4	IGKC
TXNIP2	5.32e-16	0.717772	0.853	0.676	1.22e-11	C4	TXNIP
RPL13	6.85e-16	0.878567	0.957	0.922	1.58e-11	C4	RPL13
JCHAIN	1.18e-15	1.32366	0.614	0.386	2.72e-11	C4	JCHAIN
RPS3	1.89e-15	0.784892	0.951	0.895	4.34e-11	C4	RPS3
IGHA2	2.63e-15	1.16952	0.587	0.365	6.05e-11	C4	IGHA2
RPS26	1.12e-14	1.20986	0.761	0.657	2.57e-10	C4	RPS26
RPLP1	1.61e-14	0.698111	0.989	0.969	3.7e-10	C4	RPLP1
RPL11	2.04e-14	0.667683	0.962	0.921	4.69e-10	C4	RPL11
H3F3B	6.47e-14	1.12377	0.478	0.26	1.49e-09	C4	H3F3B
RPLP0	1.03e-13	0.663669	0.935	0.851	2.37e-09	C4	RPLP0
HSPB62	1.13e-13	0.942731	0.304	0.129	2.61e-09	C4	HSPB6
RPL23A	3.28e-13	1.00975	0.94	0.876	7.55e-09	C4	RPL23A
IGHA1	4.28e-13	1.09599	0.614	0.41	9.85e-09	C4	IGHA1
RPL13A	7.53e-13	0.663085	0.995	0.954	1.73e-08	C4	RPL13A
MARCKS2	9.81e-13	1.20727	0.473	0.298	2.26e-08	C4	MARCKS
RPLP2	1.14e-12	0.629492	0.957	0.923	2.62e-08	C4	RPLP2
IER2	4.25e-12	1.03253	0.75	0.63	9.77e-08	C4	IER2
RPL18	5.93e-12	0.861885	0.87	0.807	1.36e-07	C4	RPL18
RPS15	7.63e-12	0.970955	0.81	0.749	1.76e-07	C4	RPS15
RPL24	4.91e-11	0.70742	0.821	0.812	1.13e-06	C4	RPL24
SRSF5	7.37e-11	0.88318	0.641	0.546	1.7e-06	C4	SRSF5
RPL7	8.25e-11	0.644295	0.88	0.847	1.9e-06	C4	RPL7
NFKBIA	1.07e-10	0.685436	0.875	0.799	2.47e-06	C4	NFKBIA
NFIB1	2.04e-10	0.803297	0.348	0.184	4.69e-06	C4	NFIB
LRRC75A-AS1	2.34e-10	0.86284	0.272	0.124	5.38e-06	C4	LRRC75A-AS1
RPL23AP2	4.67e-10	0.843499	0.255	0.117	1.07e-05	C4	RPL23AP2
PRRX11	7.53e-10	0.702384	0.266	0.127	1.73e-05	C4	PRRX1
CFH2	1.33e-09	0.738801	0.739	0.703	3.06e-05	C4	CFH
SELENOP3	1.55e-09	0.662964	0.728	0.604	3.57e-05	C4	SELENOP
CTSH	1.56e-09	1.05083	0.332	0.191	3.59e-05	C4	CTSH
CCL22	1.88e-09	0.973589	0.674	0.515	4.32e-05	C4	CCL2
RPL18A	2.6e-09	0.74047	0.799	0.745	5.98e-05	C4	RPL18A
FAU	5e-09	0.778303	0.81	0.764	0.000115007	C4	FAU
RPS2	5.44e-09	0.61413	0.94	0.902	0.000125067	C4	RPS2
BIRC3	7.7e-08	0.749334	0.288	0.154	0.00177218	C4	BIRC3
NFIA2	8.62e-08	0.7202	0.592	0.462	0.00198408	C4	NFIA
SFRP12	1.53e-07	0.904004	0.299	0.158	0.00351251	C4	SFRP1
TNFSF101	1.71e-07	0.806567	0.413	0.271	0.00394482	C4	TNFSF10
NUCKS1	3.82e-07	0.618804	0.755	0.727	0.0087908	C4	NUCKS1
TGFBR32	4.68e-07	0.739142	0.31	0.182	0.0107628	C4	TGFBR3
RPL21P28	7.02e-07	0.727112	0.261	0.143	0.0161549	C4	RPL21P28
NDRG22	7.49e-07	0.667265	0.299	0.175	0.0172347	C4	NDRG2
UGCG	8.7e-07	0.813002	0.511	0.412	0.0200093	C4	UGCG
TSC22D1	9.65e-07	0.660739	0.609	0.541	0.0221939	C4	TSC22D1
IFI27L2	1.13e-06	0.8797	0.38	0.265	0.0260978	C4	IFI27L2
KRAS	1.2e-06	0.871785	0.538	0.439	0.0274958	C4	KRAS
PID12	3.38e-06	0.691025	0.283	0.172	0.0777386	C4	PID1
GADD45B	5.97e-06	0.624017	0.63	0.51	0.137243	C4	GADD45B
TYMP	6.6e-06	0.889573	0.304	0.196	0.151863	C4	TYMP
ZFAS1	1.03e-05	0.756796	0.457	0.372	0.23593	C4	ZFAS1
SNHG8	1.26e-05	0.710348	0.424	0.334	0.289616	C4	SNHG8
AKAP122	2.92e-05	0.704769	0.435	0.331	0.671539	C4	AKAP12
ZEB23	3.33e-05	0.679604	0.446	0.364	0.76716	C4	ZEB2
SELENOM	5.89e-05	0.766492	0.495	0.416	1	C4	SELENOM
RPL26	0.000126001	0.601168	0.755	0.755	1	C4	RPL26
NR2F22	0.000134746	0.714848	0.44	0.367	1	C4	NR2F2
GUCY1A1	0.000163751	0.62847	0.25	0.17	1	C4	GUCY1A1
NFKBIZ	0.000498038	0.665486	0.571	0.521	1	C4	NFKBIZ
RPL23AP42	0.00172847	0.655479	0.435	0.391	1	C4	RPL23AP42
RPL18AP3	0.00190994	0.693196	0.332	0.267	1	C4	RPL18AP3
LY6E	0.002331	0.620985	0.489	0.447	1	C4	LY6E
RPL13P12	0.00291371	0.704559	0.266	0.207	1	C4	RPL13P12
CTSS	0.00504313	0.657548	0.375	0.328	1	C4	CTSS
VCAM11	0.00629923	0.868713	0.315	0.268	1	C4	VCAM1
GREM12	0	2.38501	0.548	0.026	0	C5	GREM1
SFRP2	5.01e-305	2.65487	0.367	0.012	1.15e-300	C5	SFRP2
SFRP4	3.43e-304	1.79878	0.278	0.005	7.88e-300	C5	SFRP4
ASPN1	2.83e-263	2.15608	0.522	0.038	6.51e-259	C5	ASPN
FAP	4.48e-220	1.54835	0.604	0.069	1.03e-215	C5	FAP
GPNMB1	4.65e-215	1.76075	0.681	0.088	1.07e-210	C5	GPNMB
THBS2	5.7e-178	1.99412	0.726	0.135	1.31e-173	C5	THBS2
STEAP1	2.37e-141	1.08478	0.363	0.035	5.45e-137	C5	STEAP1
COL8A1	5.35e-140	1.74469	0.722	0.158	1.23e-135	C5	COL8A1
CTHRC1	2.27e-132	1.82828	0.667	0.151	5.23e-128	C5	CTHRC1
BGN	1.12e-118	2.05895	0.919	0.372	2.58e-114	C5	BGN
PRRX12	8.53e-115	1.28473	0.578	0.114	1.96e-110	C5	PRRX1
GUCY1A11	1.01e-105	1.25908	0.644	0.154	2.32e-101	C5	GUCY1A1
STEAP2	1.92e-87	0.640804	0.27	0.031	4.41e-83	C5	STEAP2
LUM2	6.86e-87	1.36144	0.989	0.757	1.58e-82	C5	LUM
MGP2	1.09e-85	3.26145	0.652	0.2	2.5e-81	C5	MGP
FBLN22	5.78e-80	1.11818	0.63	0.174	1.33e-75	C5	FBLN2
COL1A2	2.03e-79	1.57768	0.993	0.965	4.68e-75	C5	COL1A2
RARRES1	8.19e-76	1.25487	0.374	0.071	1.89e-71	C5	RARRES1
ARL4C	1.23e-73	1.01894	0.363	0.067	2.84e-69	C5	ARL4C
NTM	1.86e-70	0.8347	0.307	0.05	4.28e-66	C5	NTM
IGFBP4	4.01e-65	1.51768	0.833	0.412	9.22e-61	C5	IGFBP4
IGF12	3.32e-61	1.32946	0.393	0.09	7.64e-57	C5	IGF1
SERPINE22	4.48e-60	1.96802	0.704	0.285	1.03e-55	C5	SERPINE2
MARCKS3	3.12e-59	1.06755	0.719	0.287	7.19e-55	C5	MARCKS
ISLR	3.65e-59	1.34728	0.87	0.481	8.39e-55	C5	ISLR
LXN	4.12e-58	0.779208	0.278	0.049	9.49e-54	C5	LXN
RAB31	3.11e-55	1.25896	0.715	0.327	7.15e-51	C5	RAB31
DCN2	3.86e-55	1.0271	1	0.811	8.89e-51	C5	DCN
THY1	2.29e-52	1.2177	0.87	0.552	5.27e-48	C5	THY1
PBX31	4.57e-52	0.805865	0.407	0.105	1.05e-47	C5	PBX3
DPT2	2.78e-46	1.06869	0.37	0.096	6.4e-42	C5	DPT
TWIST1	5.43e-46	0.684722	0.367	0.097	1.25e-41	C5	TWIST1
COL1A1	5.77e-46	1.87945	0.963	0.875	1.33e-41	C5	COL1A1
CD248	7.39e-44	0.673158	0.396	0.114	1.7e-39	C5	CD248
TNFAIP6	1.41e-43	0.769521	0.337	0.086	3.24e-39	C5	TNFAIP6
C31	5.48e-43	1.16131	0.633	0.27	1.26e-38	C5	C3
PLXDC2	1.18e-41	1.06076	0.759	0.388	2.73e-37	C5	PLXDC2
PPIC	1.59e-41	0.800575	0.644	0.279	3.66e-37	C5	PPIC
SULF1	3.63e-41	1.14877	0.807	0.44	8.35e-37	C5	SULF1
SPARC	9.13e-41	1.13239	0.978	0.907	2.1e-36	C5	SPARC
SULF2	2.14e-40	0.756448	0.548	0.21	4.93e-36	C5	SULF2
GUCY1B1	2.24e-39	0.625912	0.367	0.109	5.15e-35	C5	GUCY1B1
CCND1	4.98e-39	0.68435	0.437	0.142	1.15e-34	C5	CCND1
COL6A3	2.02e-38	0.808623	0.974	0.75	4.64e-34	C5	COL6A3
INHBA	1.71e-36	1.00706	0.648	0.298	3.94e-32	C5	INHBA
SPON2	4.64e-36	0.852686	0.907	0.577	1.07e-31	C5	SPON2
COL18A1	1.48e-33	0.992098	0.644	0.314	3.4e-29	C5	COL18A1
HCFC1R1	3.96e-33	0.693349	0.6	0.273	9.11e-29	C5	HCFC1R1
ADAMTS2	7.94e-33	0.808779	0.515	0.222	1.83e-28	C5	ADAMTS2
CCDC803	4.12e-32	1.1083	0.763	0.445	9.49e-28	C5	CCDC80
DPYSL31	2.72e-31	0.79088	0.622	0.311	6.26e-27	C5	DPYSL3
FBLN13	1.59e-30	0.972697	0.93	0.675	3.65e-26	C5	FBLN1
S100A6	1.64e-30	0.764421	0.97	0.852	3.78e-26	C5	S100A6
TNFRSF12A	1.47e-29	0.734852	0.404	0.152	3.38e-25	C5	TNFRSF12A
PCOLCE	1.06e-28	0.748758	0.848	0.563	2.44e-24	C5	PCOLCE
NPC2	8.45e-28	0.776526	0.781	0.465	1.94e-23	C5	NPC2
PRSS232	1.09e-27	0.719446	0.496	0.215	2.5e-23	C5	PRSS23
CTSK	3.7e-27	0.654163	0.941	0.702	8.51e-23	C5	CTSK
ELN2	1.44e-26	0.883443	0.485	0.212	3.31e-22	C5	ELN
MFAP2	2.25e-26	0.772536	0.552	0.271	5.18e-22	C5	MFAP2
NREP	5.84e-25	0.694357	0.541	0.266	1.34e-20	C5	NREP
MMP2	1.58e-23	0.970365	0.963	0.876	3.62e-19	C5	MMP2
TIMP21	1.09e-22	0.833122	0.874	0.734	2.5e-18	C5	TIMP2
MAPKAP1	3.34e-22	0.800949	0.441	0.204	7.69e-18	C5	MAPKAP1
CDH11	1.79e-21	0.682361	0.778	0.533	4.11e-17	C5	CDH11
COL3A1	2.12e-21	0.87528	0.981	0.942	4.87e-17	C5	COL3A1
HTRA1	7.95e-21	0.70432	0.626	0.371	1.83e-16	C5	HTRA1
ANGPTL2	1.23e-19	0.615576	0.515	0.271	2.83e-15	C5	ANGPTL2
TMSB10	1.77e-17	0.738916	0.952	0.831	4.08e-13	C5	TMSB10
MMP14	2.62e-17	0.691932	0.804	0.566	6.04e-13	C5	MMP14
ANTXR1	6.99e-17	0.779611	0.77	0.572	1.61e-12	C5	ANTXR1
CCL112	1.18e-16	1.5596	0.433	0.227	2.7e-12	C5	CCL11
KLF2	1.59e-16	0.747992	0.522	0.297	3.65e-12	C5	KLF2
TIMP32	2.17e-15	1.27013	0.77	0.558	4.99e-11	C5	TIMP3
CHI3L1	5.27e-15	1.02344	0.3	0.135	1.21e-10	C5	CHI3L1
THBS1	1.6e-14	0.678567	0.737	0.496	3.69e-10	C5	THBS1
LGALS1	2.07e-14	0.622192	0.963	0.881	4.77e-10	C5	LGALS1
CXCL2	1.91e-13	0.93651	0.433	0.241	4.4e-09	C5	CXCL2
CXCL1	1.91e-13	0.739879	0.504	0.287	4.4e-09	C5	CXCL1
TIMP1	3.62e-13	0.740734	0.911	0.738	8.33e-09	C5	TIMP1
TAGLN	9.69e-13	0.63848	0.641	0.395	2.23e-08	C5	TAGLN
CCN11	1.06e-07	0.633444	0.581	0.417	0.00242993	C5	CCN1
RGS5	3.99e-06	0.605944	0.263	0.157	0.0916972	C5	RGS5
MMP11	0.00310643	1.22909	0.319	0.245	1	C5	MMP11
IGFBP7	1.1e-200	0.777107	0.995	0.966	2.54e-196	C6	IGFBP7
TAGLN1	1.41e-190	1.47076	0.711	0.333	3.24e-186	C6	TAGLN
ACTG2	1.08e-169	1.18245	0.384	0.099	2.49e-165	C6	ACTG2
TPM1	2.22e-158	1.03261	0.867	0.589	5.11e-154	C6	TPM1
ACTA2	1.95e-152	1.55691	0.713	0.398	4.48e-148	C6	ACTA2
MEST	2.03e-151	0.905122	0.353	0.091	4.68e-147	C6	MEST
SULF11	2.76e-130	0.926142	0.722	0.391	6.36e-126	C6	SULF1
MYL9	4.88e-127	0.89978	0.792	0.49	1.12e-122	C6	MYL9
FHL2	5.78e-127	0.817315	0.728	0.41	1.33e-122	C6	FHL2
TGM2	2.23e-122	0.893318	0.646	0.322	5.13e-118	C6	TGM2
TPM2	9.97e-121	0.799074	0.767	0.464	2.29e-116	C6	TPM2
CST1	6.97e-114	1.4908	0.296	0.082	1.6e-109	C6	CST1
BGN1	9.34e-113	0.833267	0.641	0.333	2.15e-108	C6	BGN
C32	8.66e-112	1.37957	0.506	0.232	1.99e-107	C6	C3
ACTB	2.49e-111	0.680262	0.985	0.913	5.72e-107	C6	ACTB
PDPN	1.8e-107	0.673025	0.794	0.471	4.14e-103	C6	PDPN
CTSK1	5.81e-106	0.660113	0.889	0.669	1.34e-101	C6	CTSK
MYL6	1.23e-103	0.633324	0.956	0.812	2.83e-99	C6	MYL6
COL12A1	1.24e-100	0.822539	0.758	0.455	2.85e-96	C6	COL12A1
MYLK	1.59e-100	0.861696	0.762	0.496	3.65e-96	C6	MYLK
THY11	1.16e-98	0.756954	0.777	0.514	2.66e-94	C6	THY1
BHLHE40	9.72e-92	0.876841	0.663	0.382	2.24e-87	C6	BHLHE40
CNN2	1.2e-90	0.715975	0.688	0.421	2.75e-86	C6	CNN2
RARRES2	6.93e-90	0.642034	0.853	0.604	1.59e-85	C6	RARRES2
TPM4	8.75e-90	0.628462	0.938	0.815	2.01e-85	C6	TPM4
LTBP2	1.43e-87	0.642196	0.557	0.276	3.3e-83	C6	LTBP2
LBH	4.59e-79	0.651543	0.507	0.252	1.05e-74	C6	LBH
MFAP21	6.02e-78	0.624303	0.48	0.235	1.39e-73	C6	MFAP2
CXCL11	9.58e-75	0.881405	0.491	0.249	2.21e-70	C6	CXCL1
ALDH1A3	1.06e-72	0.715786	0.566	0.314	2.44e-68	C6	ALDH1A3
IL7R	5.72e-70	0.795711	0.382	0.173	1.32e-65	C6	IL7R
NDUFA4	8.27e-70	0.619731	0.875	0.703	1.9e-65	C6	NDUFA4
CALM1	6.16e-66	0.672655	0.877	0.699	1.42e-61	C6	CALM1
TMSB101	5.25e-61	0.605676	0.931	0.813	1.21e-56	C6	TMSB10
CXCL21	2.03e-51	0.612417	0.407	0.211	4.66e-47	C6	CXCL2
GADD45B1	5.61e-46	0.740329	0.668	0.478	1.29e-41	C6	GADD45B
CCL113	2.4e-40	0.818068	0.371	0.203	5.53e-36	C6	CCL11
IGFBP5	1.82e-38	0.700907	0.686	0.532	4.19e-34	C6	IGFBP5
SOD2	4.41e-263	2.055	0.974	0.57	1.01e-258	C7	SOD2
ABL2	6.24e-251	1.737	0.719	0.19	1.43e-246	C7	ABL2
SLC39A14	9.08e-218	1.56906	0.656	0.175	2.09e-213	C7	SLC39A14
KDM6B	9.16e-205	1.54322	0.787	0.277	2.11e-200	C7	KDM6B
ICAM1	1.69e-196	1.54002	0.913	0.393	3.88e-192	C7	ICAM1
SPSB1	8.88e-184	1.52957	0.822	0.343	2.04e-179	C7	SPSB1
XIST	2.33e-183	1.26052	0.618	0.147	5.35e-179	C7	XIST
C11orf96	1.43e-180	1.32752	0.992	0.78	3.29e-176	C7	C11orf96
ETS1	1.19e-168	1.43619	0.828	0.386	2.73e-164	C7	ETS1
INHBA1	1.3e-162	1.46723	0.747	0.27	2.98e-158	C7	INHBA
TMEM158	3.1e-157	1.36994	0.834	0.362	7.12e-153	C7	TMEM158
PLAU	1.44e-151	1.75369	0.844	0.444	3.31e-147	C7	PLAU
CXCL8	6.04e-151	2.11831	0.6	0.185	1.39e-146	C7	CXCL8
FAM107B	4.24e-149	1.18349	0.488	0.122	9.76e-145	C7	FAM107B
IL6	5.77e-149	1.61675	0.374	0.07	1.33e-144	C7	IL6
NCOA7	2.54e-147	1.37925	0.847	0.394	5.85e-143	C7	NCOA7
KLHL21	7.86e-147	1.14217	0.551	0.158	1.81e-142	C7	KLHL21
WTAP	3.83e-146	1.41211	0.771	0.359	8.8e-142	C7	WTAP
FLT1	1.86e-144	1.64991	0.397	0.083	4.28e-140	C7	FLT1
LDLR	7.65e-144	1.24724	0.736	0.286	1.76e-139	C7	LDLR
KLF5	9.9e-144	1.03602	0.486	0.121	2.28e-139	C7	KLF5
PDE4B	7.17e-141	1.18173	0.538	0.153	1.65e-136	C7	PDE4B
TNFAIP2	7.72e-141	1.41231	0.83	0.412	1.78e-136	C7	TNFAIP2
DYRK3	4.18e-139	1.10365	0.597	0.194	9.61e-135	C7	DYRK3
PMAIP1	6.33e-136	1.19317	0.644	0.228	1.46e-131	C7	PMAIP1
UGCG1	2.64e-134	1.23662	0.798	0.379	6.08e-130	C7	UGCG
MSC	9.22e-134	1.30254	0.649	0.253	2.12e-129	C7	MSC
MAPKAPK2	3.31e-132	1.11679	0.73	0.311	7.61e-128	C7	MAPKAPK2
WNT2	9.03e-132	1.17596	0.446	0.114	2.08e-127	C7	WNT2
SQSTM1	8.06e-130	1.21316	0.873	0.58	1.86e-125	C7	SQSTM1
DUSP14	6.01e-129	1.01744	0.508	0.148	1.38e-124	C7	DUSP14
SLC7A5	6.22e-124	0.741233	0.316	0.057	1.43e-119	C7	SLC7A5
ZBTB43	7.43e-124	0.896588	0.426	0.105	1.71e-119	C7	ZBTB43
KIAA1217	1.29e-123	1.08162	0.598	0.211	2.96e-119	C7	KIAA1217
TNFAIP3	1.59e-123	1.19632	0.847	0.418	3.67e-119	C7	TNFAIP3
SUSD6	1.83e-123	1.05917	0.587	0.205	4.22e-119	C7	SUSD6
TPT1	2.08e-123	0.74754	0.997	0.956	4.78e-119	C7	TPT1
HSPH1	3.21e-122	1.50485	0.814	0.464	7.39e-118	C7	HSPH1
EMP1	1.11e-121	1.21853	0.913	0.552	2.54e-117	C7	EMP1
HGF	1.13e-120	1.45866	0.613	0.247	2.6e-116	C7	HGF
GEM	6.3e-119	1.13971	0.836	0.415	1.45e-114	C7	GEM
ITPRIP	8.36e-119	1.04161	0.569	0.193	1.92e-114	C7	ITPRIP
DDX21	9.53e-117	1.12609	0.719	0.337	2.19e-112	C7	DDX21
TNFRSF12A1	2.64e-116	0.846259	0.472	0.132	6.07e-112	C7	TNFRSF12A
HNRNPC	1.87e-115	0.962542	0.925	0.68	4.29e-111	C7	HNRNPC
SLC38A2	3.31e-115	1.11721	0.91	0.605	7.62e-111	C7	SLC38A2
NAMPT	1.83e-114	1.1928	0.773	0.387	4.21e-110	C7	NAMPT
BAZ1A	4.48e-114	1.17629	0.664	0.282	1.03e-109	C7	BAZ1A
TOP1	4.21e-112	1.04668	0.827	0.443	9.69e-108	C7	TOP1
NFKB1	2.42e-110	1.04851	0.589	0.222	5.58e-106	C7	NFKB1
PDPN1	9.68e-110	1.07028	0.857	0.501	2.23e-105	C7	PDPN
TNFSF11	5.47e-109	1.05734	0.437	0.124	1.26e-104	C7	TNFSF11
NAMPTP1	1.78e-106	0.941381	0.512	0.169	4.1e-102	C7	NAMPTP1
ICAM4	5.04e-103	0.930512	0.482	0.149	1.16e-98	C7	ICAM4
PPIF	8.99e-103	0.948411	0.564	0.211	2.07e-98	C7	PPIF
MIR1244-2	3.85e-102	0.932655	0.929	0.609	8.85e-98	C7	MIR1244-2
ETS2	2.16e-101	0.988152	0.868	0.55	4.97e-97	C7	ETS2
MAP2K3	9.85e-101	0.899899	0.436	0.13	2.27e-96	C7	MAP2K3
CEMIP2	3.28e-100	0.759767	0.35	0.086	7.55e-96	C7	CEMIP2
DDX3X	2.42e-99	0.961837	0.873	0.537	5.58e-95	C7	DDX3X
MCL1	4.17e-99	0.950029	0.922	0.612	9.59e-95	C7	MCL1
LMNA	6.32e-99	1.00325	0.844	0.539	1.45e-94	C7	LMNA
ATP2A2	1.48e-97	1.05915	0.794	0.454	3.4e-93	C7	ATP2A2
SAT1	1.89e-96	1.0718	0.837	0.55	4.34e-92	C7	SAT1
H2AZ1	2.18e-96	1.02447	0.67	0.312	5.03e-92	C7	H2AZ1
TNFAIP8	3.35e-96	0.913886	0.423	0.13	7.71e-92	C7	TNFAIP8
HMGA1	1.08e-95	0.798703	0.31	0.07	2.49e-91	C7	HMGA1
AGT	1.16e-95	1.04928	0.741	0.357	2.66e-91	C7	AGT
ATF4	4.95e-95	0.870814	0.896	0.622	1.14e-90	C7	ATF4
ERRFI1	6.71e-95	1.03089	0.686	0.324	1.54e-90	C7	ERRFI1
AMPD3	7.66e-95	0.829354	0.417	0.125	1.76e-90	C7	AMPD3
B4GALT1	1.82e-94	1.0146	0.753	0.413	4.18e-90	C7	B4GALT1
RGCC	1.98e-93	1.06996	0.457	0.149	4.54e-89	C7	RGCC
HSP90AB1	3.11e-93	0.743224	0.991	0.91	7.15e-89	C7	HSP90AB1
NINJ1	3.53e-93	0.899454	0.518	0.19	8.11e-89	C7	NINJ1
HRH1	4.01e-93	0.645151	0.299	0.067	9.22e-89	C7	HRH1
MAFF	1.37e-92	0.976223	0.725	0.351	3.16e-88	C7	MAFF
SLC2A1	7.07e-92	0.898452	0.397	0.12	1.63e-87	C7	SLC2A1
ZC3H12A	2.4e-91	0.920566	0.686	0.31	5.52e-87	C7	ZC3H12A
UBE2D1	5.14e-91	0.938127	0.482	0.171	1.18e-86	C7	UBE2D1
TUBA1C	6.76e-91	0.983552	0.595	0.26	1.56e-86	C7	TUBA1C
ZBTB21	3.86e-89	0.96097	0.541	0.208	8.88e-85	C7	ZBTB21
SFPQ	7.21e-89	0.930865	0.844	0.55	1.66e-84	C7	SFPQ
IL7R1	7.32e-88	1.08789	0.511	0.185	1.68e-83	C7	IL7R
MME	1.89e-87	1.04085	0.54	0.212	4.35e-83	C7	MME
PIM3	8.67e-87	0.911177	0.586	0.246	1.99e-82	C7	PIM3
ATP13A3	7.09e-85	0.878004	0.471	0.172	1.63e-80	C7	ATP13A3
AGO2	1.07e-82	0.86205	0.5	0.191	2.46e-78	C7	AGO2
EPAS1	1.7e-82	0.915359	0.695	0.363	3.91e-78	C7	EPAS1
HIVEP2	1.81e-82	0.855728	0.457	0.164	4.17e-78	C7	HIVEP2
HBP1	8.95e-82	0.842838	0.676	0.334	2.06e-77	C7	HBP1
ETF1	3.76e-81	0.864213	0.652	0.322	8.65e-77	C7	ETF1
PHLDA1	1.5e-80	0.90941	0.914	0.61	3.46e-76	C7	PHLDA1
TGM21	1.68e-80	0.962684	0.704	0.353	3.87e-76	C7	TGM2
MICAL2	3.39e-80	0.899381	0.563	0.244	7.79e-76	C7	MICAL2
RIPK2	3.16e-79	0.757588	0.414	0.138	7.27e-75	C7	RIPK2
HSPB8	5.05e-79	0.957058	0.495	0.19	1.16e-74	C7	HSPB8
CDKN1A	1.27e-78	0.793713	0.911	0.556	2.92e-74	C7	CDKN1A
SLC25A44	6.5e-78	0.76024	0.356	0.107	1.5e-73	C7	SLC25A44
ADAMTS4	9.18e-78	1.03697	0.474	0.182	2.11e-73	C7	ADAMTS4
SAMD4A	3.78e-77	0.758289	0.34	0.099	8.69e-73	C7	SAMD4A
CPXM1	6.86e-77	0.910518	0.456	0.174	1.58e-72	C7	CPXM1
HIVEP3	1.22e-76	0.855389	0.396	0.131	2.8e-72	C7	HIVEP3
PTBP1	1.68e-76	0.842098	0.706	0.381	3.86e-72	C7	PTBP1
JMJD1C	1.04e-75	0.96371	0.669	0.342	2.39e-71	C7	JMJD1C
REL	2.04e-75	0.741707	0.393	0.128	4.7e-71	C7	REL
CD44	3.41e-75	0.931589	0.756	0.439	7.84e-71	C7	CD44
USP12	4.99e-75	0.807905	0.503	0.206	1.15e-70	C7	USP12
GFPT2	6.02e-75	0.749602	0.348	0.105	1.38e-70	C7	GFPT2
HNRNPH1	1.01e-74	0.883606	0.768	0.456	2.32e-70	C7	HNRNPH1
TNFRSF10D	1.43e-74	0.886172	0.486	0.187	3.3e-70	C7	TNFRSF10D
CHMP1B	1.44e-74	0.789245	0.587	0.27	3.31e-70	C7	CHMP1B
EFHD2	2.67e-74	0.867661	0.546	0.239	6.14e-70	C7	EFHD2
ZFAND5	3.78e-74	0.787759	0.863	0.597	8.69e-70	C7	ZFAND5
ELL2	5.31e-74	0.75009	0.491	0.194	1.22e-69	C7	ELL2
MIR22HG	1.44e-73	0.694081	0.452	0.168	3.31e-69	C7	MIR22HG
FOXQ1	3.47e-73	0.786387	0.373	0.121	7.99e-69	C7	FOXQ1
BDKRB2	4.21e-73	0.826472	0.48	0.188	9.69e-69	C7	BDKRB2
HSP90AA1	6.25e-73	0.769718	0.974	0.889	1.44e-68	C7	HSP90AA1
RUNX1	6.24e-72	0.82741	0.759	0.42	1.44e-67	C7	RUNX1
SH3BP4	8.46e-72	0.830509	0.488	0.202	1.95e-67	C7	SH3BP4
PTGES	4.02e-71	0.818132	0.39	0.134	9.26e-67	C7	PTGES
UBE2D3	4.92e-71	0.806639	0.787	0.517	1.13e-66	C7	UBE2D3
COL12A11	7.19e-71	0.801381	0.819	0.483	1.65e-66	C7	COL12A1
ARID5B	1.99e-70	0.919919	0.738	0.444	4.57e-66	C7	ARID5B
PNPLA8	4.04e-70	0.770074	0.465	0.185	9.29e-66	C7	PNPLA8
ST3GAL1	7.47e-70	0.85983	0.581	0.272	1.72e-65	C7	ST3GAL1
FOSL1	3.42e-69	0.603626	0.27	0.07	7.87e-65	C7	FOSL1
AREG	6.38e-69	1.4596	0.354	0.116	1.47e-64	C7	AREG
DNAJA1	9.07e-69	0.802444	0.871	0.629	2.09e-64	C7	DNAJA1
C16orf72	1.18e-68	0.796286	0.543	0.252	2.73e-64	C7	C16orf72
MAP3K8	1.42e-68	0.615927	0.344	0.109	3.26e-64	C7	MAP3K8
CEBPB	2.73e-68	0.694443	0.936	0.656	6.29e-64	C7	CEBPB
TNFRSF10B	4.56e-68	0.749056	0.468	0.191	1.05e-63	C7	TNFRSF10B
CCDC71L	5.34e-68	1.06427	0.54	0.253	1.23e-63	C7	CCDC71L
C1R	6.14e-68	0.604015	0.977	0.9	1.41e-63	C7	C1R
ADGRE2	1.15e-67	0.640809	0.325	0.101	2.65e-63	C7	ADGRE2
SNHG16	1.42e-67	0.81092	0.621	0.314	3.27e-63	C7	SNHG16
XBP1	4.44e-67	0.737779	0.686	0.368	1.02e-62	C7	XBP1
IL32	6.1e-67	0.89592	0.595	0.291	1.4e-62	C7	IL32
MAP1LC3B	8.63e-67	0.785674	0.77	0.478	1.99e-62	C7	MAP1LC3B
RAB1A	1.05e-66	0.78078	0.725	0.445	2.4e-62	C7	RAB1A
SEC24A	3.53e-66	0.637989	0.353	0.119	8.12e-62	C7	SEC24A
RDH10	1.19e-65	0.856425	0.494	0.21	2.73e-61	C7	RDH10
PEA15	3.57e-65	0.831817	0.73	0.432	8.21e-61	C7	PEA15
AFF4	4.81e-65	0.775834	0.663	0.353	1.11e-60	C7	AFF4
SLC16A1	9.27e-65	0.745217	0.505	0.222	2.13e-60	C7	SLC16A1
HDGF	1.29e-64	0.772666	0.727	0.422	2.96e-60	C7	HDGF
MAP7D1	2.38e-64	0.692118	0.56	0.266	5.48e-60	C7	MAP7D1
ERF	2.97e-64	0.715299	0.423	0.164	6.83e-60	C7	ERF
SDCBP	3.53e-64	0.792924	0.675	0.378	8.11e-60	C7	SDCBP
MED13	3.84e-64	0.784094	0.558	0.266	8.82e-60	C7	MED13
MAFK	4.71e-64	0.677098	0.445	0.178	1.08e-59	C7	MAFK
VASN	5.89e-64	0.760987	0.54	0.249	1.36e-59	C7	VASN
ANKRD28	1.42e-63	0.664407	0.374	0.135	3.26e-59	C7	ANKRD28
ZSWIM6	2.02e-63	0.738857	0.399	0.15	4.65e-59	C7	ZSWIM6
HIF1A	2.06e-63	0.769992	0.722	0.42	4.73e-59	C7	HIF1A
RND3	2.87e-63	0.919672	0.785	0.51	6.61e-59	C7	RND3
ADAM17	3.15e-63	0.674284	0.363	0.126	7.24e-59	C7	ADAM17
PTPN1	3.43e-63	0.76541	0.492	0.212	7.9e-59	C7	PTPN1
PTPRE	3.6e-63	0.661695	0.514	0.221	8.28e-59	C7	PTPRE
BACH1	4.15e-63	0.720667	0.428	0.169	9.55e-59	C7	BACH1
NAP1L1	6.58e-63	0.626709	0.937	0.748	1.51e-58	C7	NAP1L1
AGAP3	1.43e-62	0.668852	0.442	0.178	3.28e-58	C7	AGAP3
PLEKHB2	1.85e-62	0.681964	0.413	0.159	4.26e-58	C7	PLEKHB2
PFKFB3	3.12e-62	0.719665	0.529	0.232	7.18e-58	C7	PFKFB3
MAN2A1	3.24e-62	0.80274	0.561	0.275	7.46e-58	C7	MAN2A1
SF1	3.64e-62	0.749332	0.729	0.431	8.36e-58	C7	SF1
ARID4B	4.74e-62	0.798772	0.66	0.37	1.09e-57	C7	ARID4B
WAC	7.48e-62	0.748693	0.707	0.409	1.72e-57	C7	WAC
DNAJB9	9.61e-62	0.74698	0.457	0.193	2.21e-57	C7	DNAJB9
MMP141	2.33e-61	0.829807	0.81	0.552	5.35e-57	C7	MMP14
PNP	5.05e-61	0.726723	0.356	0.126	1.16e-56	C7	PNP
B4GALT5	1.04e-60	0.718045	0.505	0.229	2.39e-56	C7	B4GALT5
MYADM	5.01e-60	0.700445	0.896	0.67	1.15e-55	C7	MYADM
AL450405.1	5.63e-60	0.68128	0.5	0.221	1.29e-55	C7	AL450405.1
SLC3A2	1.08e-59	0.770975	0.621	0.324	2.49e-55	C7	SLC3A2
HSPA8	1.49e-59	0.793212	0.865	0.635	3.43e-55	C7	HSPA8
RAN	1.78e-59	0.718015	0.771	0.488	4.1e-55	C7	RAN
PTGS2	1.91e-59	1.10151	0.583	0.297	4.4e-55	C7	PTGS2
HSPD1	1.92e-59	1.00132	0.713	0.469	4.43e-55	C7	HSPD1
CLIC4	2.99e-59	0.787471	0.686	0.4	6.89e-55	C7	CLIC4
YBX3	3.35e-59	0.70116	0.891	0.643	7.71e-55	C7	YBX3
DIO22	3.8e-59	1.19373	0.443	0.194	8.74e-55	C7	DIO2
TFRC	4.39e-59	0.743781	0.411	0.167	1.01e-54	C7	TFRC
CTNNAL1	4.59e-59	0.615296	0.322	0.107	1.06e-54	C7	CTNNAL1
TAGLN2	5.22e-59	0.609852	0.925	0.744	1.2e-54	C7	TAGLN2
RBBP6	8.9e-59	0.743538	0.742	0.449	2.05e-54	C7	RBBP6
PXDC1	1.27e-58	0.69979	0.483	0.213	2.92e-54	C7	PXDC1
FBXO32	1.63e-58	0.684117	0.434	0.178	3.76e-54	C7	FBXO32
PLAUR	2.7e-58	0.766625	0.48	0.216	6.21e-54	C7	PLAUR
COL4A5	4.82e-58	0.714574	0.627	0.314	1.11e-53	C7	COL4A5
MAPK6	6.52e-58	0.689267	0.413	0.167	1.5e-53	C7	MAPK6
RYBP	8.94e-58	0.781621	0.686	0.401	2.06e-53	C7	RYBP
IPO7	9.5e-58	0.685742	0.627	0.331	2.19e-53	C7	IPO7
DNAJB6	1.2e-57	0.720604	0.59	0.312	2.76e-53	C7	DNAJB6
BZW1	1.58e-57	0.790775	0.669	0.408	3.63e-53	C7	BZW1
CDC42SE1	1.77e-57	0.752382	0.557	0.286	4.06e-53	C7	CDC42SE1
BAG3	2.94e-57	0.669432	0.667	0.358	6.77e-53	C7	BAG3
ARF4	6.02e-57	0.697026	0.79	0.519	1.39e-52	C7	ARF4
PALM2AKAP2	7.93e-57	0.898945	0.567	0.299	1.82e-52	C7	PALM2AKAP2
TP53BP2	8.96e-57	0.647413	0.382	0.146	2.06e-52	C7	TP53BP2
SERPING1	1.04e-56	0.626215	0.931	0.787	2.39e-52	C7	SERPING1
NFKBIA1	1.92e-56	0.63924	0.965	0.786	4.42e-52	C7	NFKBIA
TSC22D2	2.08e-56	0.742819	0.521	0.248	4.79e-52	C7	TSC22D2
RAB7A	4.15e-56	0.678018	0.824	0.562	9.54e-52	C7	RAB7A
SLC25A37	6.25e-56	0.732798	0.5	0.231	1.44e-51	C7	SLC25A37
HSPA5	6.64e-56	0.788943	0.859	0.662	1.53e-51	C7	HSPA5
IER3	9.88e-55	0.815228	0.837	0.539	2.27e-50	C7	IER3
YWHAG	3.11e-54	0.743983	0.632	0.362	7.16e-50	C7	YWHAG
LUZP1	5.06e-54	0.704995	0.468	0.213	1.16e-49	C7	LUZP1
ARIH1	7.27e-54	0.705115	0.491	0.229	1.67e-49	C7	ARIH1
TRIB1	1.6e-53	0.760435	0.584	0.299	3.68e-49	C7	TRIB1
PLOD2	2.59e-53	0.888588	0.666	0.415	5.97e-49	C7	PLOD2
BTG3	2.99e-53	0.661581	0.506	0.242	6.88e-49	C7	BTG3
RASSF5	4.27e-53	0.619175	0.261	0.08	9.82e-49	C7	RASSF5
RTN4	4.79e-53	0.63886	0.862	0.608	1.1e-48	C7	RTN4
NUP153	8.59e-53	0.655567	0.396	0.16	1.98e-48	C7	NUP153
KLF6	1.81e-52	0.758496	0.842	0.554	4.17e-48	C7	KLF6
GABARAPL1	1.86e-52	0.668146	0.603	0.32	4.29e-48	C7	GABARAPL1
BMP2	3.75e-52	0.706074	0.681	0.384	8.63e-48	C7	BMP2
DHX9	1.07e-51	0.682477	0.54	0.282	2.47e-47	C7	DHX9
GNL3	1.46e-51	0.638296	0.497	0.238	3.36e-47	C7	GNL3
BIRC2	5.73e-51	0.636086	0.54	0.272	1.32e-46	C7	BIRC2
ADAMTS9	8.56e-51	0.759004	0.462	0.212	1.97e-46	C7	ADAMTS9
RB1CC1	1.79e-50	0.654011	0.624	0.345	4.12e-46	C7	RB1CC1
QKI	1.82e-50	0.659152	0.689	0.412	4.18e-46	C7	QKI
HSPA9	2.26e-50	0.606375	0.555	0.287	5.2e-46	C7	HSPA9
LDHA	4.06e-50	0.667994	0.822	0.565	9.33e-46	C7	LDHA
CHD1	4.17e-50	0.682542	0.525	0.261	9.59e-46	C7	CHD1
OSMR	5.4e-50	0.68858	0.574	0.315	1.24e-45	C7	OSMR
ATP1B3	5.96e-50	0.718207	0.594	0.33	1.37e-45	C7	ATP1B3
MEF2D	1.3e-49	0.636862	0.52	0.257	3e-45	C7	MEF2D
SPEN	2.71e-49	0.717205	0.531	0.275	6.23e-45	C7	SPEN
BIRC31	1.28e-48	0.911741	0.35	0.139	2.96e-44	C7	BIRC3
PPP1R15B	2.34e-48	0.650762	0.59	0.323	5.39e-44	C7	PPP1R15B
CAVIN1	6.84e-47	0.622365	0.859	0.596	1.57e-42	C7	CAVIN1
NFKBIZ1	1.22e-46	0.621878	0.799	0.496	2.8e-42	C7	NFKBIZ
CTSH1	1.53e-46	0.649908	0.396	0.175	3.53e-42	C7	CTSH
ACKR3	1.55e-46	0.760714	0.633	0.372	3.56e-42	C7	ACKR3
TRPA1	4.69e-46	0.660539	0.638	0.36	1.08e-41	C7	TRPA1
CHIC2	5.6e-46	0.626864	0.586	0.321	1.29e-41	C7	CHIC2
TWIST11	1.08e-45	0.622001	0.264	0.092	2.47e-41	C7	TWIST1
SERPINF1	1.4e-45	0.631107	0.851	0.655	3.22e-41	C7	SERPINF1
WARS1	2.64e-45	0.604635	0.679	0.397	6.08e-41	C7	WARS1
TUBB2A	2.1e-44	0.623373	0.379	0.167	4.84e-40	C7	TUBB2A
MFHAS1	3.56e-44	0.613311	0.29	0.107	8.19e-40	C7	MFHAS1
PIM1	5.88e-44	0.692672	0.577	0.323	1.35e-39	C7	PIM1
THBS11	2.89e-43	0.773059	0.729	0.484	6.64e-39	C7	THBS1
BASP1	4.06e-43	0.816879	0.583	0.349	9.34e-39	C7	BASP1
SERPINH1	3.44e-41	0.600623	0.785	0.539	7.92e-37	C7	SERPINH1
INSIG1	5.82e-41	0.691198	0.394	0.184	1.34e-36	C7	INSIG1
F2RL2	1e-40	0.631807	0.433	0.208	2.3e-36	C7	F2RL2
PPP1R18	1.03e-40	0.603633	0.557	0.307	2.37e-36	C7	PPP1R18
NRIP1	3.9e-40	0.62585	0.491	0.258	8.98e-36	C7	NRIP1
HIPK2	4.05e-40	0.666627	0.563	0.324	9.31e-36	C7	HIPK2
PRDM1	1.36e-39	0.731258	0.59	0.332	3.13e-35	C7	PRDM1
TSPYL2	2.59e-39	0.612921	0.474	0.243	5.96e-35	C7	TSPYL2
TSC22D11	3.66e-39	0.677086	0.727	0.525	8.41e-35	C7	TSC22D1
CHD2	5.03e-39	0.669078	0.451	0.235	1.16e-34	C7	CHD2
ATP2B1	8.04e-39	0.668132	0.59	0.354	1.85e-34	C7	ATP2B1
RCC2	4.13e-38	0.608432	0.39	0.189	9.51e-34	C7	RCC2
PLAT	1.75e-37	0.62312	0.879	0.684	4.02e-33	C7	PLAT
TGIF1	5.17e-36	0.630053	0.512	0.289	1.19e-31	C7	TGIF1
TM4SF1	6.69e-31	0.716453	0.739	0.5	1.54e-26	C7	TM4SF1
DUSP5	4.05e-28	0.642192	0.475	0.278	9.31e-24	C7	DUSP5
GADD45A	8.53e-28	0.670751	0.469	0.281	1.96e-23	C7	GADD45A
CXCL3	1e-18	0.778538	0.273	0.149	2.3e-14	C7	CXCL3
CXCL22	1.98e-16	0.697994	0.377	0.236	4.55e-12	C7	CXCL2
AGT1	1.23e-266	1.88951	0.863	0.325	2.82e-262	C8	AGT
LOXL2	7.19e-247	1.51957	0.874	0.371	1.65e-242	C8	LOXL2
COL6A31	1.33e-230	1.38515	0.98	0.727	3.05e-226	C8	COL6A3
WNT5A	1.25e-219	1.39151	0.861	0.356	2.86e-215	C8	WNT5A
COL12A12	8.59e-209	1.30983	0.924	0.454	1.98e-204	C8	COL12A1
F2RL21	1.33e-203	1.12788	0.614	0.174	3.06e-199	C8	F2RL2
F2R	5.62e-201	1.13182	0.947	0.518	1.29e-196	C8	F2R
VWA5A	5.77e-196	1.11623	0.553	0.146	1.33e-191	C8	VWA5A
COL1A11	2.32e-195	1.34253	0.988	0.863	5.35e-191	C8	COL1A1
STC1	1.64e-185	1.8184	0.333	0.051	3.77e-181	C8	STC1
COL4A1	1.49e-182	1.32295	0.898	0.528	3.42e-178	C8	COL4A1
COL4A2	1.96e-179	1.20506	0.947	0.605	4.5e-175	C8	COL4A2
TMEM1581	3.24e-175	1.18503	0.815	0.346	7.46e-171	C8	TMEM158
CXCL81	3.3e-172	1.87513	0.569	0.173	7.6e-168	C8	CXCL8
COL3A11	3.45e-171	1.15694	0.996	0.936	7.93e-167	C8	COL3A1
PMAIP11	1.8e-169	0.960781	0.646	0.211	4.13e-165	C8	PMAIP1
PLAU1	3.84e-168	1.31102	0.869	0.424	8.84e-164	C8	PLAU
GJA1	7.2e-167	1.21079	0.819	0.397	1.66e-162	C8	GJA1
MMP3	1.9e-166	2.2537	0.343	0.062	4.38e-162	C8	MMP3
SPARC1	1.16e-165	1.08553	0.991	0.898	2.68e-161	C8	SPARC
CTSK2	5.35e-164	1.1972	0.962	0.676	1.23e-159	C8	CTSK
MMP1	1.96e-163	1.8746	0.409	0.089	4.52e-159	C8	MMP1
COL1A21	9.07e-163	0.928296	0.999	0.962	2.09e-158	C8	COL1A2
PXDN	3.61e-162	1.11817	0.871	0.457	8.3e-158	C8	PXDN
COL5A2	5.46e-159	1.13527	0.939	0.633	1.26e-154	C8	COL5A2
COL7A1	2.13e-155	1.06065	0.542	0.168	4.9e-151	C8	COL7A1
LAMA5	3.33e-151	0.749136	0.603	0.192	7.66e-147	C8	LAMA5
NR4A1	1.39e-150	1.26526	0.891	0.505	3.2e-146	C8	NR4A1
COL4A51	1.8e-149	1.03993	0.718	0.288	4.14e-145	C8	COL4A5
PHLDA11	1.55e-147	1.09199	0.936	0.594	3.56e-143	C8	PHLDA1
MME1	9.21e-147	1.16477	0.577	0.193	2.12e-142	C8	MME
COL5A1	6.56e-146	1.03607	0.961	0.702	1.51e-141	C8	COL5A1
IL7R2	1.42e-145	0.993116	0.544	0.167	3.26e-141	C8	IL7R
ITGA2	2.96e-145	0.619584	0.351	0.071	6.8e-141	C8	ITGA2
GDF15	5.78e-143	1.46976	0.595	0.215	1.33e-138	C8	GDF15
PTGS1	3.68e-140	0.925685	0.448	0.123	8.47e-136	C8	PTGS1
PTGS21	5.54e-137	1.66694	0.658	0.275	1.28e-132	C8	PTGS2
VEGFA	1.3e-136	0.914301	0.85	0.429	2.98e-132	C8	VEGFA
ADAMTS91	4.33e-135	0.995606	0.552	0.189	9.97e-131	C8	ADAMTS9
IER31	8.87e-135	1.15201	0.896	0.519	2.04e-130	C8	IER3
MMP142	2.77e-132	1.02279	0.899	0.529	6.38e-128	C8	MMP14
NCOA71	8.28e-132	1.06244	0.79	0.383	1.91e-127	C8	NCOA7
SERPINH11	1.27e-131	0.905802	0.903	0.513	2.91e-127	C8	SERPINH1
TGFBI	7.5e-131	1.06708	0.879	0.492	1.73e-126	C8	TGFBI
BMP7	3.34e-128	0.797018	0.473	0.143	7.69e-124	C8	BMP7
CD82	8.04e-127	0.805727	0.706	0.296	1.85e-122	C8	CD82
HIF1A1	2.26e-126	0.854401	0.815	0.395	5.21e-122	C8	HIF1A
COL6A1	7e-125	0.864715	0.98	0.841	1.61e-120	C8	COL6A1
DLL1	5.8e-122	1.0415	0.729	0.343	1.33e-117	C8	DLL1
PAG1	1.55e-121	0.813103	0.704	0.291	3.57e-117	C8	PAG1
ACKR31	5.6e-120	1.17482	0.717	0.35	1.29e-115	C8	ACKR3
DIO23	6.51e-120	1.10333	0.511	0.174	1.5e-115	C8	DIO2
ITPRIP1	1.04e-119	0.713149	0.534	0.182	2.38e-115	C8	ITPRIP
INHBA2	6.05e-119	1.10801	0.646	0.264	1.39e-114	C8	INHBA
PDPN2	6.16e-118	0.823625	0.898	0.481	1.42e-113	C8	PDPN
SPON21	1.08e-113	0.992307	0.872	0.549	2.48e-109	C8	SPON2
IGFBP41	4.33e-113	0.724948	0.802	0.376	9.97e-109	C8	IGFBP4
NRG1	7.23e-113	0.680416	0.604	0.225	1.66e-108	C8	NRG1
MAN2A11	4.54e-112	0.695947	0.629	0.254	1.04e-107	C8	MAN2A1
WNT4	4.68e-111	0.754378	0.524	0.187	1.08e-106	C8	WNT4
TRPA11	7.46e-111	0.778268	0.738	0.335	1.72e-106	C8	TRPA1
TNFAIP31	2.09e-109	1.09124	0.78	0.409	4.81e-105	C8	TNFAIP3
SOD21	2.26e-109	0.78779	0.924	0.56	5.21e-105	C8	SOD2
F3	2.4e-108	0.796045	0.952	0.645	5.51e-104	C8	F3
PLOD1	4.28e-108	0.617081	0.651	0.271	9.85e-104	C8	PLOD1
FKBP10	4.93e-108	0.731956	0.793	0.4	1.14e-103	C8	FKBP10
NR4A2	3.78e-107	0.797588	0.453	0.152	8.7e-103	C8	NR4A2
BHLHE401	7.01e-105	0.7647	0.79	0.386	1.61e-100	C8	BHLHE40
CHI3L11	7.38e-105	1.66372	0.37	0.109	1.7e-100	C8	CHI3L1
NSG1	9.52e-105	0.766695	0.75	0.359	2.19e-100	C8	NSG1
CDK2AP1	3.82e-103	0.675625	0.694	0.317	8.78e-99	C8	CDK2AP1
PFKFB31	1.96e-100	0.677012	0.559	0.216	4.52e-96	C8	PFKFB3
MFGE8	3.06e-99	0.939627	0.95	0.703	7.03e-95	C8	MFGE8
GEM1	4.66e-99	0.780343	0.781	0.405	1.07e-94	C8	GEM
CALU	1.34e-98	0.742995	0.9	0.569	3.09e-94	C8	CALU
GLIPR1	1.83e-97	0.704994	0.629	0.27	4.21e-93	C8	GLIPR1
GAPDH	2.52e-96	0.722022	0.966	0.76	5.81e-92	C8	GAPDH
AREG1	9.32e-96	1.15392	0.358	0.106	2.14e-91	C8	AREG
PRDM11	9.65e-96	0.805164	0.676	0.31	2.22e-91	C8	PRDM1
TNFSF111	2.37e-94	0.624392	0.383	0.118	5.44e-90	C8	TNFSF11
TGM22	2.6e-94	0.670927	0.727	0.335	5.97e-90	C8	TGM2
CALR	3.33e-94	0.740607	0.94	0.69	7.65e-90	C8	CALR
PLOD21	4.98e-94	0.78742	0.766	0.39	1.15e-89	C8	PLOD2
CHMP1B1	1.26e-92	0.624895	0.6	0.255	2.9e-88	C8	CHMP1B
P4HB	3.14e-91	0.63348	0.825	0.455	7.23e-87	C8	P4HB
CTSB	4.37e-91	0.728402	0.943	0.689	1.01e-86	C8	CTSB
SLC39A141	9.78e-90	0.610194	0.483	0.179	2.25e-85	C8	SLC39A14
ADM	2.41e-89	0.925179	0.724	0.371	5.55e-85	C8	ADM
HSPH11	5.36e-89	0.928275	0.812	0.45	1.23e-84	C8	HSPH1
ITGA5	8.28e-89	0.643423	0.574	0.241	1.9e-84	C8	ITGA5
POMP	3.19e-87	0.626306	0.771	0.391	7.33e-83	C8	POMP
PDGFRA	3.29e-87	0.671137	0.936	0.72	7.56e-83	C8	PDGFRA
SGK1	8.07e-87	0.677394	0.459	0.17	1.86e-82	C8	SGK1
SAT11	5.28e-86	0.796201	0.871	0.533	1.22e-81	C8	SAT1
NAMPT1	8.49e-86	0.788692	0.732	0.377	1.95e-81	C8	NAMPT
LAMC1	2.41e-84	0.730695	0.891	0.629	5.55e-80	C8	LAMC1
BMP21	2.82e-82	0.719264	0.71	0.368	6.49e-78	C8	BMP2
PCDH18	8.2e-81	0.690481	0.826	0.491	1.89e-76	C8	PCDH18
ATF3	9.67e-81	0.785564	0.788	0.452	2.22e-76	C8	ATF3
VCAN	5.3e-80	0.701422	0.952	0.702	1.22e-75	C8	VCAN
CEBPB1	1.65e-79	0.64319	0.916	0.647	3.79e-75	C8	CEBPB
PLAT1	2.85e-79	0.741548	0.924	0.67	6.56e-75	C8	PLAT
ADAMTS121	5.5e-79	0.620432	0.347	0.114	1.27e-74	C8	ADAMTS12
PKM	3.5e-76	0.636516	0.804	0.462	8.06e-72	C8	PKM
HSPA51	1.4e-75	0.730456	0.923	0.646	3.22e-71	C8	HSPA5
ACSL4	3.04e-75	0.73057	0.602	0.287	6.99e-71	C8	ACSL4
SPRY4	4.01e-75	0.659389	0.606	0.285	9.23e-71	C8	SPRY4
ITGA1	7.49e-75	0.620116	0.748	0.393	1.72e-70	C8	ITGA1
C11orf961	1.17e-73	0.668644	0.941	0.778	2.69e-69	C8	C11orf96
CAV1	9.99e-73	0.753608	0.83	0.48	2.3e-68	C8	CAV1
RARRES21	4.63e-71	0.673905	0.906	0.615	1.07e-66	C8	RARRES2
SLC2A3	7.04e-69	0.6684	0.773	0.44	1.62e-64	C8	SLC2A3
CH25H	1.87e-67	0.713019	0.415	0.168	4.31e-63	C8	CH25H
PPP1R15A	8.99e-66	0.614302	0.914	0.673	2.07e-61	C8	PPP1R15A
IGFBP51	1.23e-64	1.02023	0.789	0.529	2.83e-60	C8	IGFBP5
CXCL23	3.47e-60	0.802764	0.473	0.217	7.99e-56	C8	CXCL2
COL8A11	2.39e-53	0.638066	0.364	0.152	5.49e-49	C8	COL8A1
CXCL31	3.36e-52	0.750898	0.334	0.135	7.74e-48	C8	CXCL3
POSTN	1.24e-45	0.774466	0.822	0.632	2.86e-41	C8	POSTN
TNC	3.87e-39	0.631346	0.293	0.126	8.9e-35	C8	TNC
MT2A	6.04e-29	1.01881	0.711	0.511	1.39e-24	C8	MT2A
CXCL13	2.55e-13	0.827793	0.392	0.281	5.87e-09	C8	CXCL1
SMOC2	4.5e-266	2.23963	0.475	0.052	1.04e-261	C9	SMOC2
PTGIS	1.36e-191	1.79296	0.516	0.094	3.13e-187	C9	PTGIS
IGFBP52	2.45e-125	1.7944	0.918	0.537	5.63e-121	C9	IGFBP5
APOD	2.79e-119	1.99161	0.789	0.369	6.42e-115	C9	APOD
ALKAL2	2.07e-101	1.86032	0.709	0.303	4.76e-97	C9	ALKAL2
APLP2	3.29e-98	1.45809	0.934	0.774	7.58e-94	C9	APLP2
TSHZ2	2.32e-89	1.35331	0.621	0.25	5.34e-85	C9	TSHZ2
ADAMTSL31	4.35e-82	1.23005	0.336	0.081	1e-77	C9	ADAMTSL3
LIMCH1	5.68e-80	1.3495	0.48	0.16	1.31e-75	C9	LIMCH1
SULF12	1.32e-78	1.32684	0.754	0.433	3.03e-74	C9	SULF1
VSTM2A	5.1e-76	1.29675	0.422	0.125	1.17e-71	C9	VSTM2A
PCSK6	1.42e-71	1.34678	0.539	0.222	3.27e-67	C9	PCSK6
TCF4	3.02e-67	1.12952	0.838	0.668	6.94e-63	C9	TCF4
LAMA4	4.64e-64	0.915214	0.932	0.791	1.07e-59	C9	LAMA4
CALM11	8.94e-52	1.14085	0.826	0.726	2.06e-47	C9	CALM1
PODN	2.37e-50	1.11434	0.434	0.188	5.44e-46	C9	PODN
MMP111	2.57e-50	1.14637	0.498	0.231	5.91e-46	C9	MMP11
LSP11	1.5e-43	0.922294	0.629	0.387	3.46e-39	C9	LSP1
DDHD1	5.14e-38	0.934096	0.52	0.291	1.18e-33	C9	DDHD1
SOX6	1.46e-37	0.964291	0.561	0.323	3.35e-33	C9	SOX6
PLXDC1	1.5e-36	0.894424	0.359	0.155	3.44e-32	C9	PLXDC1
MTUS1	1.75e-36	0.990375	0.334	0.138	4.03e-32	C9	MTUS1
MAMDC22	5.26e-36	1.01278	0.32	0.128	1.21e-31	C9	MAMDC2
ZEB1	1.46e-34	0.909322	0.615	0.418	3.35e-30	C9	ZEB1
CPM1	2.75e-34	1.17827	0.361	0.161	6.32e-30	C9	CPM
ALDH1A31	6.87e-34	1.05055	0.547	0.348	1.58e-29	C9	ALDH1A3
ADAM19	1.02e-31	0.952069	0.385	0.197	2.34e-27	C9	ADAM19
PTGDS1	1.93e-30	1.3599	0.371	0.178	4.44e-26	C9	PTGDS
CST3	8.25e-30	0.788651	0.908	0.854	1.9e-25	C9	CST3
EDNRB	6.77e-29	0.725301	0.75	0.567	1.56e-24	C9	EDNRB
HLA-A	9.85e-28	0.623777	0.924	0.845	2.27e-23	C9	HLA-A
SERPINF11	4.23e-26	0.679209	0.777	0.665	9.73e-22	C9	SERPINF1
TMEM119	4.31e-26	0.885921	0.576	0.41	9.91e-22	C9	TMEM119
ISLR1	4.48e-25	0.95153	0.635	0.485	1.03e-20	C9	ISLR
PALLD	4.63e-25	0.768913	0.748	0.668	1.06e-20	C9	PALLD
BMP4	1.36e-24	0.717949	0.732	0.594	3.12e-20	C9	BMP4
MGAT5	3.97e-24	0.753543	0.393	0.217	9.14e-20	C9	MGAT5
DACT1	8.26e-24	0.753483	0.307	0.148	1.9e-19	C9	DACT1
SPATS2L	3.03e-23	0.778887	0.574	0.422	6.97e-19	C9	SPATS2L
COL5A11	1.42e-22	0.635996	0.814	0.728	3.27e-18	C9	COL5A1
LTBP21	7.41e-22	0.938804	0.475	0.318	1.7e-17	C9	LTBP2
ID1	4.16e-21	1.00868	0.549	0.424	9.58e-17	C9	ID1
PITX1	1.14e-20	0.880798	0.447	0.278	2.62e-16	C9	PITX1
TSPAN33	1.98e-19	0.721805	0.432	0.284	4.56e-15	C9	TSPAN33
ATP1B1	2.74e-19	0.744857	0.361	0.204	6.31e-15	C9	ATP1B1
MGLL	2.65e-18	0.689628	0.566	0.412	6.11e-14	C9	MGLL
HAS2	3.44e-18	0.889475	0.391	0.252	7.9e-14	C9	HAS2
ENHO	1.07e-17	0.908398	0.352	0.205	2.47e-13	C9	ENHO
ETV1	2.4e-17	0.606643	0.305	0.167	5.53e-13	C9	ETV1
SOX4	4.52e-17	0.650222	0.607	0.473	1.04e-12	C9	SOX4
COL12A13	5.19e-17	0.769935	0.629	0.503	1.19e-12	C9	COL12A1
SULF21	5.28e-17	0.63545	0.352	0.213	1.22e-12	C9	SULF2
NUAK1	5.76e-17	0.637403	0.258	0.133	1.33e-12	C9	NUAK1
KRAS1	5.94e-17	0.897818	0.576	0.433	1.37e-12	C9	KRAS
THBD1	2.6e-16	0.748634	0.371	0.229	5.98e-12	C9	THBD
TAGLN3	6.91e-16	0.624439	0.547	0.394	1.59e-11	C9	TAGLN
HTRA3	9.35e-16	0.709153	0.336	0.205	2.15e-11	C9	HTRA3
GAS7	5.49e-15	0.706451	0.455	0.329	1.26e-10	C9	GAS7
C1orf21	1.59e-14	0.740394	0.541	0.416	3.65e-10	C9	C1orf21
CDH111	1.77e-14	0.606311	0.625	0.536	4.08e-10	C9	CDH11
GADD45G	5.39e-14	0.651146	0.283	0.159	1.24e-09	C9	GADD45G
EPB41L21	1e-13	0.621964	0.666	0.58	2.31e-09	C9	EPB41L2
HTRA11	1.66e-13	0.679969	0.492	0.372	3.82e-09	C9	HTRA1
ID3	2.42e-13	0.657959	0.68	0.631	5.56e-09	C9	ID3
MAP1LC3A	4.33e-13	0.753514	0.42	0.303	9.97e-09	C9	MAP1LC3A
CH25H1	4.62e-13	0.627869	0.316	0.19	1.06e-08	C9	CH25H
MALAT1	1.35e-12	0.843596	0.994	0.996	3.11e-08	C9	MALAT1
HES1	1.54e-12	0.955265	0.545	0.468	3.54e-08	C9	HES1
CHST11	4.62e-12	0.612517	0.275	0.168	1.06e-07	C9	CHST11
TIMP33	4.85e-12	0.815967	0.641	0.561	1.12e-07	C9	TIMP3
BGN2	1.11e-11	0.667295	0.496	0.384	2.55e-07	C9	BGN
TXNDC17	1.13e-09	0.626394	0.326	0.228	2.59e-05	C9	TXNDC17
IGLC21	9.26e-09	0.612255	0.412	0.3	0.000212965	C9	IGLC2
EZR	1.36e-08	0.616433	0.295	0.206	0.000313919	C9	EZR
PLAC92	1.48e-08	0.614239	0.344	0.244	0.000341038	C9	PLAC9
BHLHE402	2.34e-08	0.672006	0.502	0.43	0.000537413	C9	BHLHE40
IGHA21	1.1e-07	0.603134	0.457	0.364	0.00252521	C9	IGHA2
ID2	3.26e-07	0.687492	0.51	0.459	0.00749657	C9	ID2
DMKN	0.000199399	0.656498	0.287	0.227	1	C9	DMKN
MT-TV	0.000525548	0.65022	0.383	0.347	1	C9	MT-TV
POSTN1	0	2.27703	0.979	0.612	0	C10	POSTN
VSTM2A1	0	2.26111	0.579	0.086	0	C10	VSTM2A
FRZB	1.77e-197	1.91	0.724	0.348	4.07e-193	C10	FRZB
CXCL14	3.4e-179	1.14654	0.999	0.961	7.81e-175	C10	CXCL14
ENHO1	1.38e-172	1.7717	0.53	0.173	3.18e-168	C10	ENHO
ALKAL21	2.53e-163	1.79998	0.642	0.287	5.82e-159	C10	ALKAL2
HHIP	1.63e-162	1.54747	0.39	0.086	3.75e-158	C10	HHIP
CPM2	5.74e-144	1.68284	0.453	0.137	1.32e-139	C10	CPM
PDGFD	2.43e-127	1.46447	0.673	0.397	5.59e-123	C10	PDGFD
MAP1B	5.63e-127	1.52887	0.468	0.167	1.3e-122	C10	MAP1B
APLP21	3.32e-126	1.03744	0.875	0.772	7.64e-122	C10	APLP2
F31	1.01e-113	1.06416	0.907	0.652	2.33e-109	C10	F3
PLAT2	1.53e-113	1.02927	0.88	0.676	3.53e-109	C10	PLAT
PROM1	2.44e-112	1.36292	0.427	0.151	5.61e-108	C10	PROM1
PDGFRA1	1.34e-110	1.04396	0.877	0.729	3.09e-106	C10	PDGFRA
CPE	2.93e-110	1.54409	0.281	0.065	6.75e-106	C10	CPE
GLP2R	4.01e-96	1.21262	0.316	0.093	9.22e-92	C10	GLP2R
TXNIP3	4.22e-96	1.0307	0.842	0.658	9.7e-92	C10	TXNIP
LIMCH11	3.03e-91	1.37708	0.393	0.152	6.98e-87	C10	LIMCH1
MT-ATP8	9.76e-85	0.842633	0.928	0.933	2.24e-80	C10	MT-ATP8
BMP41	3.07e-83	1.13835	0.74	0.584	7.07e-79	C10	BMP4
IGLC22	1.74e-82	0.967195	0.554	0.274	4e-78	C10	IGLC2
IGHA22	3e-80	1.25583	0.606	0.339	6.9e-76	C10	IGHA2
CD9	4.53e-79	1.31164	0.507	0.277	1.04e-74	C10	CD9
COLEC12	6.83e-77	1.28075	0.526	0.303	1.57e-72	C10	COLEC12
MALAT11	3.35e-75	0.795055	0.997	0.996	7.71e-71	C10	MALAT1
PTCH1	1.45e-73	1.16781	0.657	0.469	3.33e-69	C10	PTCH1
LAMA41	1.13e-70	0.934901	0.844	0.794	2.61e-66	C10	LAMA4
MT-TE	9.97e-68	1.21698	0.364	0.148	2.29e-63	C10	MT-TE
EDNRB1	9.61e-67	1.00762	0.706	0.562	2.21e-62	C10	EDNRB
IGHA11	2.27e-65	1.10426	0.603	0.389	5.23e-61	C10	IGHA1
H3F3B1	1.79e-60	0.931711	0.494	0.234	4.12e-56	C10	H3F3B
HSD17B2	8.23e-60	1.03998	0.499	0.286	1.89e-55	C10	HSD17B2
MT-RNR1	9.57e-60	0.811172	0.998	0.998	2.2e-55	C10	MT-RNR1
PCSK61	1.32e-59	1.33544	0.412	0.219	3.04e-55	C10	PCSK6
SCUBE2	1.98e-59	1.17167	0.274	0.104	4.55e-55	C10	SCUBE2
TSHZ21	2.26e-58	1.33708	0.437	0.252	5.19e-54	C10	TSHZ2
KRAS2	1.34e-57	1.34957	0.591	0.422	3.09e-53	C10	KRAS
MGLL1	9.85e-53	1.18286	0.545	0.405	2.27e-48	C10	MGLL
IGKC1	5.69e-51	0.9058	0.709	0.629	1.31e-46	C10	IGKC
BMP5	1.21e-47	0.952381	0.529	0.36	2.79e-43	C10	BMP5
SPARCL13	2.48e-47	0.646583	0.74	0.531	5.71e-43	C10	SPARCL1
C1orf211	8.03e-46	1.03019	0.538	0.409	1.85e-41	C10	C1orf21
HIST1H4C	2.55e-44	1.05824	0.276	0.117	5.86e-40	C10	HIST1H4C
SOX61	1.12e-43	1.057	0.475	0.32	2.57e-39	C10	SOX6
HLA-B	2.68e-43	0.692724	0.848	0.848	6.17e-39	C10	HLA-B
ADIRF1	7.11e-42	1.03417	0.331	0.168	1.64e-37	C10	ADIRF
NSG11	2.45e-41	0.880006	0.542	0.389	5.65e-37	C10	NSG1
FENDRR	2.72e-38	0.853079	0.637	0.557	6.25e-34	C10	FENDRR
CXCL123	4.17e-38	0.874363	0.558	0.415	9.6e-34	C10	CXCL12
COL4A6	1.32e-36	0.988287	0.345	0.2	3.03e-32	C10	COL4A6
MT-TP	3.55e-35	0.90608	0.322	0.168	8.18e-31	C10	MT-TP
CXCR4	8.94e-35	1.1327	0.4	0.26	2.06e-30	C10	CXCR4
IGFBP32	5.76e-34	0.673064	0.543	0.367	1.32e-29	C10	IGFBP3
2022-09-07	1.19e-31	0.836451	0.308	0.16	2.73e-27	C10	2022-09-07
OSBPL1A	8.09e-31	0.98872	0.337	0.21	1.86e-26	C10	OSBPL1A
HLA-C	8.97e-31	0.660813	0.659	0.507	2.06e-26	C10	HLA-C
DMD	7.78e-30	0.987928	0.343	0.218	1.79e-25	C10	DMD
CCDC68	8.53e-29	0.939794	0.344	0.214	1.96e-24	C10	CCDC68
TRPA12	7.51e-26	0.772493	0.486	0.37	1.73e-21	C10	TRPA1
RGS10	3.09e-25	0.904285	0.491	0.421	7.1e-21	C10	RGS10
KREMEN1	3.17e-23	0.826752	0.529	0.476	7.29e-19	C10	KREMEN1
NBL1	7.91e-23	0.643498	0.695	0.715	1.82e-18	C10	NBL1
ATP1B11	3.39e-22	0.902339	0.308	0.201	7.8e-18	C10	ATP1B1
MT-ND6	1.05e-21	0.839207	0.288	0.178	2.42e-17	C10	MT-ND6
PITX11	4.96e-21	1.01911	0.371	0.277	1.14e-16	C10	PITX1
RFLNB	2.22e-19	1.01213	0.344	0.265	5.1e-15	C10	RFLNB
GADD45G1	7.53e-19	0.903457	0.255	0.155	1.73e-14	C10	GADD45G
DMKN1	2.75e-18	1.20684	0.311	0.22	6.33e-14	C10	DMKN
MTND4P122	1.29e-17	1.05658	0.267	0.174	2.98e-13	C10	MTND4P12
ZEB11	5.54e-17	0.728196	0.472	0.425	1.28e-12	C10	ZEB1
SCUBE1	4.07e-16	0.756984	0.274	0.19	9.36e-12	C10	SCUBE1
HACD4	8.45e-16	0.864671	0.329	0.256	1.94e-11	C10	HACD4
MT-TL1	2.02e-15	0.735947	0.418	0.351	4.66e-11	C10	MT-TL1
RCSD1	1.49e-14	0.773364	0.419	0.376	3.44e-10	C10	RCSD1
DDHD11	4.13e-14	0.748275	0.362	0.299	9.49e-10	C10	DDHD1
SCPEP1	1.64e-13	0.735095	0.343	0.273	3.76e-09	C10	SCPEP1
APOD1	1.3e-12	0.610925	0.45	0.388	2.99e-08	C10	APOD
CDH13	2.04e-12	0.778479	0.268	0.198	4.69e-08	C10	CDH13
DSE	1.95e-11	0.799014	0.344	0.295	4.48e-07	C10	DSE
MT-TV1	1.7e-10	0.811624	0.385	0.344	3.92e-06	C10	MT-TV
KMT2E	2.63e-09	0.602161	0.518	0.544	6.06e-05	C10	KMT2E
CPED1	4.74e-09	0.707859	0.418	0.416	0.000109068	C10	CPED1
IFI27	7.04e-09	0.685974	0.541	0.559	0.000161898	C10	IFI27
MRVI1	1.03e-06	0.671195	0.323	0.305	0.0236494	C10	MRVI1
PIK3R11	6.57e-06	0.67445	0.36	0.351	0.151237	C10	PIK3R1
NUDT4	2.24e-05	0.608626	0.451	0.489	0.516172	C10	NUDT4
PLK2	0.000120625	0.724293	0.332	0.332	1	C10	PLK2
BMP22	0.00346201	0.644704	0.39	0.412	1	C10	BMP2
NPY	0	3.48026	0.54	0.008	0	C11	NPY
SLITRK6	0	2.4831	0.702	0.124	0	C11	SLITRK6
NRG11	7.94e-299	2.5349	0.813	0.224	1.83e-294	C11	NRG1
CYTL1	7.04e-208	1.38241	0.268	0.019	1.62e-203	C11	CYTL1
BMP51	1.1e-160	1.65461	0.78	0.346	2.52e-156	C11	BMP5
F32	2.05e-151	1.45171	0.964	0.658	4.71e-147	C11	F3
ITGA8	9.53e-145	1.71438	0.667	0.258	2.19e-140	C11	ITGA8
MFGE81	2.55e-130	1.49395	0.899	0.719	5.87e-126	C11	MFGE8
CXCL141	9.24e-117	1.25516	1	0.962	2.13e-112	C11	CXCL14
IGFBP33	5.81e-112	1.70313	0.73	0.358	1.34e-107	C11	IGFBP3
LTBP1	1.21e-110	1.46488	0.485	0.157	2.79e-106	C11	LTBP1
TCIM	1.49e-104	1.57582	0.728	0.406	3.42e-100	C11	TCIM
APOE1	1.14e-88	1.20507	0.52	0.188	2.63e-84	C11	APOE
SCPEP11	6.43e-83	1.27393	0.558	0.258	1.48e-78	C11	SCPEP1
ACP5	7.07e-81	1.15342	0.396	0.127	1.63e-76	C11	ACP5
PLAT3	2.93e-79	0.962152	0.894	0.684	6.75e-75	C11	PLAT
FST	1.26e-78	1.28372	0.281	0.069	2.9e-74	C11	FST
LOX	5.31e-76	1.48564	0.53	0.263	1.22e-71	C11	LOX
MT-RNR11	1.07e-75	0.8751	1	0.998	2.46e-71	C11	MT-RNR1
AREG2	1.59e-73	1.97915	0.368	0.117	3.66e-69	C11	AREG
HSD17B21	5.93e-73	1.29189	0.586	0.288	1.36e-68	C11	HSD17B2
APLP22	1.44e-72	0.923024	0.881	0.776	3.31e-68	C11	APLP2
WFDC1	4.61e-70	1.15628	0.51	0.232	1.06e-65	C11	WFDC1
B2M	3.38e-69	0.601453	0.998	0.999	7.78e-65	C11	B2M
FENDRR1	1.79e-68	1.07822	0.748	0.551	4.11e-64	C11	FENDRR
PTX3	7.13e-64	1.13706	0.32	0.102	1.64e-59	C11	PTX3
MAP1B1	1.37e-60	1.19575	0.444	0.182	3.15e-56	C11	MAP1B
FRZB1	5.51e-59	1.07086	0.634	0.371	1.27e-54	C11	FRZB
DMKN2	1.97e-57	1.54286	0.452	0.212	4.54e-53	C11	DMKN
RGS101	1.72e-55	1.20065	0.619	0.413	3.95e-51	C11	RGS10
IGLC23	1.18e-53	0.960712	0.553	0.286	2.71e-49	C11	IGLC2
IGHA23	5.61e-53	1.2282	0.593	0.351	1.29e-48	C11	IGHA2
PTGS11	7.29e-52	1.1643	0.353	0.146	1.68e-47	C11	PTGS1
DSE1	1.4e-50	1.16985	0.502	0.284	3.22e-46	C11	DSE
H3F3B2	5.45e-50	1.18494	0.503	0.245	1.25e-45	C11	H3F3B
CEBPD	5.77e-49	0.96325	0.826	0.73	1.33e-44	C11	CEBPD
PDGFRA2	6.83e-49	0.701412	0.882	0.734	1.57e-44	C11	PDGFRA
ID11	5.24e-45	1.08826	0.621	0.416	1.21e-40	C11	ID1
TSPAN2	2.94e-43	0.906482	0.263	0.094	6.76e-39	C11	TSPAN2
JCHAIN1	8.08e-43	0.688596	0.588	0.375	1.86e-38	C11	JCHAIN
HLA-B1	5.82e-42	0.686422	0.906	0.843	1.34e-37	C11	HLA-B
MALAT12	9.68e-41	0.693662	0.998	0.996	2.23e-36	C11	MALAT1
EDNRB2	1.16e-40	0.815862	0.719	0.567	2.66e-36	C11	EDNRB
MT-TE1	2.45e-40	0.90699	0.364	0.158	5.63e-36	C11	MT-TE
LAMA51	2.51e-39	1.12042	0.412	0.227	5.76e-35	C11	LAMA5
GNG5	9.36e-39	0.92875	0.303	0.121	2.15e-34	C11	GNG5
ID31	1.12e-38	0.924742	0.772	0.622	2.58e-34	C11	ID3
BMP23	2.38e-38	1.04982	0.578	0.395	5.47e-34	C11	BMP2
MT-TP1	4.15e-38	1.04557	0.366	0.171	9.54e-34	C11	MT-TP
IGHA12	1.08e-37	0.781926	0.598	0.399	2.47e-33	C11	IGHA1
IGKC2	2.6e-37	0.927122	0.733	0.631	5.99e-33	C11	IGKC
WARS	6.13e-36	0.862946	0.253	0.093	1.41e-31	C11	WARS
ENHO2	6.41e-34	0.692333	0.399	0.199	1.48e-29	C11	ENHO
VEGFA1	1.54e-33	1.07871	0.613	0.469	3.54e-29	C11	VEGFA
EID1	2e-32	0.899592	0.719	0.663	4.61e-28	C11	EID1
IFI271	2.71e-30	1.27168	0.657	0.548	6.23e-26	C11	IFI27
PXDN1	2.4e-29	0.781613	0.639	0.495	5.51e-25	C11	PXDN
CTSD	5.74e-29	0.88723	0.434	0.273	1.32e-24	C11	CTSD
CD91	3.42e-28	0.789958	0.465	0.291	7.87e-24	C11	CD9
PTPRE1	5.55e-26	0.856923	0.387	0.234	1.28e-21	C11	PTPRE
GBP4	1.81e-25	0.947249	0.429	0.277	4.16e-21	C11	GBP4
FGF72	2.71e-25	1.55112	0.387	0.236	6.23e-21	C11	FGF7
1971-09-01	3.83e-25	0.61588	0.338	0.164	8.81e-21	C11	2022-09-07
HMGB1	3.15e-24	0.622161	0.78	0.751	7.24e-20	C11	HMGB1
KRAS3	3.51e-24	0.756989	0.573	0.431	8.08e-20	C11	KRAS
FOXF1	1.83e-23	0.647534	0.687	0.597	4.22e-19	C11	FOXF1
BMP71	2.54e-23	0.840613	0.31	0.172	5.85e-19	C11	BMP7
DIAPH2	4.62e-23	0.860021	0.488	0.362	1.06e-18	C11	DIAPH2
NUDT41	1.38e-22	0.768166	0.576	0.477	3.17e-18	C11	NUDT4
ATP1B12	1.82e-22	0.771321	0.346	0.203	4.19e-18	C11	ATP1B1
KREMEN11	2.1e-20	0.685199	0.583	0.474	4.83e-16	C11	KREMEN1
GADD45G2	6.38e-20	1.03454	0.283	0.157	1.47e-15	C11	GADD45G
SEMA3A	8.46e-20	0.779294	0.313	0.188	1.95e-15	C11	SEMA3A
MRPS6	3.22e-19	0.860486	0.276	0.159	7.41e-15	C11	MRPS6
IL1R1	1.27e-18	0.628321	0.661	0.609	2.93e-14	C11	IL1R1
SAMD11	1.37e-18	0.831655	0.272	0.151	3.15e-14	C11	SAMD11
BST2	1.84e-18	0.722869	0.548	0.454	4.23e-14	C11	BST2
ENAH	1.38e-17	0.846445	0.454	0.359	3.17e-13	C11	ENAH
KMT2E1	1.46e-16	0.680103	0.606	0.536	3.35e-12	C11	KMT2E
DAAM2	1.57e-16	0.653269	0.316	0.199	3.61e-12	C11	DAAM2
PSMA7	1.92e-16	0.887691	0.558	0.5	4.41e-12	C11	PSMA7
PDIA3	4.72e-16	0.673755	0.767	0.778	1.09e-11	C11	PDIA3
DACH11	4.78e-16	0.60749	0.278	0.165	1.1e-11	C11	DACH1
GMFG	4.98e-16	0.694248	0.253	0.145	1.15e-11	C11	GMFG
CCDC681	1.88e-15	0.62309	0.341	0.219	4.33e-11	C11	CCDC68
S100A13	4.01e-15	0.799548	0.459	0.369	9.23e-11	C11	S100A13
TBX2	4.7e-15	0.817828	0.32	0.218	1.08e-10	C11	TBX2
TMOD3	9.6e-15	0.736773	0.488	0.407	2.21e-10	C11	TMOD3
LY6E1	7.92e-14	0.676753	0.513	0.442	1.82e-09	C11	LY6E
TRPA13	1.75e-13	0.615645	0.48	0.376	4.03e-09	C11	TRPA1
FBN2	1.72e-12	0.73396	0.258	0.167	3.95e-08	C11	FBN2
SOX41	2.63e-12	0.679015	0.54	0.476	6.05e-08	C11	SOX4
SGK11	7.97e-12	0.660606	0.288	0.198	1.83e-07	C11	SGK1
PDK42	2.78e-11	0.631692	0.399	0.296	6.4e-07	C11	PDK4
EMP3	3.05e-11	0.63355	0.435	0.361	7.02e-07	C11	EMP3
PLK21	5.01e-11	0.795807	0.406	0.326	1.15e-06	C11	PLK2
ISG15	8.82e-11	0.908477	0.364	0.286	2.03e-06	C11	ISG15
MYADM1	1.76e-10	0.7523	0.679	0.69	4.05e-06	C11	MYADM
ODF2L	2.16e-10	0.848503	0.303	0.228	4.98e-06	C11	ODF2L
MPHOSPH6	9.19e-10	0.744752	0.262	0.187	2.11e-05	C11	MPHOSPH6
BZW2	9.7e-10	0.647392	0.255	0.18	2.23e-05	C11	BZW2
OSBPL1A1	3.14e-09	0.617142	0.295	0.219	7.23e-05	C11	OSBPL1A
UQCR11	9.88e-09	0.648133	0.306	0.228	0.000227388	C11	UQCR11
PSME1	5.75e-08	0.64925	0.485	0.472	0.00132321	C11	PSME1
TP53I11	1.38e-07	0.640198	0.29	0.233	0.00317126	C11	TP53I11
LMNA1	7.85e-07	0.681979	0.568	0.564	0.01805	C11	LMNA
GUK1	7.98e-07	0.64172	0.348	0.302	0.018368	C11	GUK1
CITED2	8.24e-07	0.679532	0.323	0.269	0.0189481	C11	CITED2
SPRY41	3.2e-06	0.634067	0.359	0.32	0.0736995	C11	SPRY4
PPP1R14A	6.89e-06	0.721514	0.361	0.323	0.15841	C11	PPP1R14A
AP2S1	6.53e-05	0.622014	0.262	0.223	1	C11	AP2S1
TAOK1	0.00606698	1.34926	0.268	0.363	1	C11	TAOK1
SRGN	6.21e-113	2.15194	0.52	0.042	1.43e-108	C12	SRGN
SLAMF7	3.85e-88	1.19047	0.28	0.015	8.86e-84	C12	SLAMF7
CCL4	8.54e-85	2.48981	0.26	0.013	1.97e-80	C12	CCL4
IL2RG	4.95e-80	0.925097	0.28	0.016	1.14e-75	C12	IL2RG
RAC2	5.21e-53	0.959593	0.28	0.025	1.2e-48	C12	RAC2
DUSP2	1.08e-48	1.30028	0.36	0.045	2.5e-44	C12	DUSP2
RGS1	1.8e-41	1.37185	0.27	0.03	4.15e-37	C12	RGS1
JCHAIN2	1.83e-35	4.34009	0.83	0.386	4.22e-31	C12	JCHAIN
IGHA24	1.52e-28	2.92442	0.77	0.365	3.51e-24	C12	IGHA2
IGKC3	4.44e-28	3.71553	0.93	0.635	1.02e-23	C12	IGKC
IGHA13	1.91e-26	3.44548	0.77	0.41	4.4e-22	C12	IGHA1
SEC11C	2.8e-24	1.17465	0.27	0.049	6.44e-20	C12	SEC11C
MZB1	8.71e-21	1.02869	0.25	0.047	2e-16	C12	MZB1
IGLC24	8.61e-16	3.33117	0.62	0.303	1.98e-11	C12	IGLC2
IGLC3	9.52e-13	3.44598	0.39	0.149	2.19e-08	C12	IGLC3
STK4	6.88e-10	0.763201	0.31	0.118	1.58e-05	C12	STK4
ZNF331	2.42e-09	0.92161	0.25	0.086	5.56e-05	C12	ZNF331
MT-TP2	9.58e-09	1.10591	0.39	0.184	0.000220328	C12	MT-TP
HLA-DPA1	1.69e-07	1.54007	0.31	0.14	0.00388899	C12	HLA-DPA1
RPS261	3.56e-07	0.740775	0.82	0.657	0.00819233	C12	RPS26
TSC22D31	2.95e-06	0.707242	0.66	0.536	0.0678473	C12	TSC22D3
CD741	4.69e-06	2.01171	0.53	0.367	0.107972	C12	CD74
MT-TM	5.39e-06	0.746496	0.27	0.126	0.123905	C12	MT-TM
EZR1	7.32e-06	0.892502	0.36	0.21	0.168459	C12	EZR
MT-TE2	1.16e-05	1.05054	0.32	0.172	0.267632	C12	MT-TE
MT-TL11	1.3e-05	0.863803	0.52	0.357	0.299689	C12	MT-TL1
DMKN3	1.99e-05	1.37599	0.37	0.229	0.458941	C12	DMKN
KRAS4	5.19e-05	0.806025	0.58	0.44	1	C12	KRAS
CXCR41	9.68e-05	0.898228	0.42	0.275	1	C12	CXCR4
HERPUD1	0.000120849	1.04517	0.55	0.457	1	C12	HERPUD1
SSR4	0.000142314	0.820164	0.61	0.539	1	C12	SSR4
GADD45G3	0.000252318	1.34781	0.28	0.165	1	C12	GADD45G
IFI6	0.000347831	0.766408	0.61	0.492	1	C12	IFI6
ATP5F1D	0.000385377	0.829991	0.3	0.182	1	C12	ATP5F1D
EBAG9	0.000422274	0.858906	0.25	0.136	1	C12	EBAG9
CPM3	0.000553138	0.633856	0.3	0.172	1	C12	CPM
ISG151	0.00110729	1.01815	0.4	0.291	1	C12	ISG15
IFI272	0.00114664	0.98978	0.61	0.556	1	C12	IFI27
1972-09-01	0.00116044	0.719637	0.29	0.176	1	C12	2022-09-07
ENHO3	0.00363606	1.01625	0.3	0.214	1	C12	ENHO
IFI35	0.00374602	0.702468	0.26	0.165	1	C12	IFI35
MT-RNR12	0.00448064	0.914458	0.98	0.998	1	C12	MT-RNR1
MRPS61	0.00938893	0.84144	0.25	0.167	1	C12	MRPS6
ANGPT2	0	1.86452	0.699	0.011	0	C13	ANGPT2
ADGRF5	0	1.68036	0.699	0.016	0	C13	ADGRF5
LINGO1	1.04e-288	1.0581	0.452	0.007	2.39e-284	C13	LINGO1
ANO1	1.4e-283	1.08688	0.479	0.008	3.22e-279	C13	ANO1
HIGD1B	1.12e-276	0.821621	0.342	0.003	2.57e-272	C13	HIGD1B
GJA4	1.3e-272	1.31422	0.493	0.009	3e-268	C13	GJA4
TINAGL1	9.29e-272	1.66368	0.712	0.022	2.14e-267	C13	TINAGL1
PDGFA	6.03e-209	1.8816	0.726	0.032	1.39e-204	C13	PDGFA
CDH6	1.02e-202	0.892089	0.466	0.012	2.36e-198	C13	CDH6
ADAP2	7.28e-198	0.672046	0.315	0.005	1.67e-193	C13	ADAP2
ESAM	3.38e-185	0.968349	0.397	0.009	7.78e-181	C13	ESAM
ENPEP	8.75e-184	0.831451	0.397	0.01	2.01e-179	C13	ENPEP
ARHGDIB	2e-182	1.58586	0.699	0.034	4.59e-178	C13	ARHGDIB
CD36	6.98e-180	1.75822	0.466	0.014	1.61e-175	C13	CD36
SERPINI1	1.7e-169	1.07181	0.438	0.013	3.9e-165	C13	SERPINI1
HEYL	3.54e-164	1.46969	0.589	0.027	8.13e-160	C13	HEYL
GJC1	8.09e-157	1.55597	0.658	0.036	1.86e-152	C13	GJC1
GPR4	2.71e-149	0.7388	0.274	0.005	6.23e-145	C13	GPR4
OLFML2B	1.03e-143	1.22891	0.521	0.024	2.36e-139	C13	OLFML2B
NDUFA4L2	3.08e-136	2.08242	0.89	0.079	7.08e-132	C13	NDUFA4L2
NOTCH3	1.1e-121	2.95742	0.986	0.132	2.52e-117	C13	NOTCH3
NRARP	8.39e-119	1.37469	0.658	0.048	1.93e-114	C13	NRARP
EBF11	4.56e-118	1.18839	0.575	0.036	1.05e-113	C13	EBF1
RGS51	3.55e-116	5.67749	1	0.153	8.16e-112	C13	RGS5
ITGA7	2.37e-107	0.78998	0.342	0.013	5.46e-103	C13	ITGA7
CSPG4	9.56e-106	1.24736	0.562	0.038	2.2e-101	C13	CSPG4
MYH11	3.17e-105	1.77528	0.671	0.056	7.3e-101	C13	MYH11
INPP4B	1.97e-100	0.879385	0.37	0.017	4.54e-96	C13	INPP4B
ABCC9	1.38e-94	0.944123	0.342	0.015	3.18e-90	C13	ABCC9
MCAM	2.99e-91	3.06572	0.973	0.181	6.89e-87	C13	MCAM
CCDC3	1.8e-85	1.5979	0.685	0.074	4.15e-81	C13	CCDC3
MEF2C	4.05e-80	1.111	0.616	0.06	9.33e-76	C13	MEF2C
LPL	6.96e-78	1.38813	0.411	0.028	1.6e-73	C13	LPL
MAP3K7CL	1.16e-77	0.755385	0.356	0.021	2.66e-73	C13	MAP3K7CL
CSRP2	4.49e-77	1.32073	0.603	0.062	1.03e-72	C13	CSRP2
ATP1B2	4.74e-76	0.877569	0.411	0.028	1.09e-71	C13	ATP1B2
EGFLAM	7.51e-74	0.74744	0.356	0.022	1.73e-69	C13	EGFLAM
APOLD1	2.49e-68	0.632343	0.26	0.012	5.73e-64	C13	APOLD1
NEURL1B	4.05e-65	1.19165	0.616	0.078	9.33e-61	C13	NEURL1B
KCNE4	2.28e-63	1.19213	0.562	0.063	5.25e-59	C13	KCNE4
PRSS233	1.56e-62	2.40017	0.932	0.218	3.59e-58	C13	PRSS23
COL5A3	2.92e-62	1.29152	0.521	0.058	6.71e-58	C13	COL5A3
PGF	5.75e-58	1.11288	0.671	0.098	1.32e-53	C13	PGF
TPPP3	7.41e-49	1.03011	0.616	0.093	1.7e-44	C13	TPPP3
EFHD1	6.94e-45	0.609367	0.384	0.04	1.6e-40	C13	EFHD1
UACA	3.32e-42	1.70535	0.699	0.156	7.64e-38	C13	UACA
SYNM	4.7e-41	0.754581	0.452	0.061	1.08e-36	C13	SYNM
ECM21	1.46e-39	0.736245	0.479	0.069	3.36e-35	C13	ECM2
MGP3	9.16e-39	0.917645	0.849	0.21	2.11e-34	C13	MGP
PDGFRB	1.45e-37	1.50063	0.863	0.28	3.33e-33	C13	PDGFRB
EPB41L1	5.5e-37	1.0195	0.63	0.125	1.26e-32	C13	EPB41L1
CD2481	1.16e-36	1.31627	0.589	0.119	2.66e-32	C13	CD248
HIP1	7.38e-36	0.772115	0.438	0.065	1.7e-31	C13	HIP1
BMP8A	9.81e-36	0.938567	0.411	0.059	2.26e-31	C13	BMP8A
ISYNA1	3.21e-34	0.957038	0.603	0.124	7.38e-30	C13	ISYNA1
ARHGEF17	5.21e-34	0.882861	0.507	0.09	1.2e-29	C13	ARHGEF17
OLFML2A	4.88e-33	1.24334	0.74	0.2	1.12e-28	C13	OLFML2A
PLXDC11	3.18e-31	1.00885	0.671	0.163	7.31e-27	C13	PLXDC1
ID41	1.46e-30	1.0899	0.74	0.196	3.36e-26	C13	ID4
LHFPL6	2.45e-29	1.28642	0.945	0.396	5.63e-25	C13	LHFPL6
TNS1	3.82e-29	1.35547	0.781	0.257	8.8e-25	C13	TNS1
FRZB2	5.96e-29	1.55189	0.959	0.386	1.37e-24	C13	FRZB
BGN3	7.57e-29	1.62462	0.918	0.386	1.74e-24	C13	BGN
EPAS11	3.44e-28	1.36839	0.904	0.386	7.92e-24	C13	EPAS1
RGS16	4.98e-28	1.11467	0.507	0.107	1.15e-23	C13	RGS16
MYO1B	7.95e-28	1.16027	0.726	0.228	1.83e-23	C13	MYO1B
ITGA11	1.14e-27	1.34235	0.973	0.431	2.61e-23	C13	ITGA1
GUCY1B11	3.92e-27	0.821375	0.521	0.114	9.02e-23	C13	GUCY1B1
COL4A21	7.45e-27	1.46483	1	0.643	1.71e-22	C13	COL4A2
EPHA2	1.88e-26	0.74267	0.397	0.071	4.33e-22	C13	EPHA2
CHST2	1.53e-25	0.698534	0.425	0.081	3.52e-21	C13	CHST2
CYTOR	1.69e-25	0.889125	0.753	0.232	3.9e-21	C13	CYTOR
S1PR3	4.05e-25	0.793434	0.521	0.12	9.31e-21	C13	S1PR3
COL18A11	6.01e-25	1.18262	0.822	0.321	1.38e-20	C13	COL18A1
RNF152	1.09e-24	0.735966	0.479	0.106	2.5e-20	C13	RNF152
DUSP141	1.46e-24	0.889709	0.63	0.174	3.37e-20	C13	DUSP14
C1QTNF1	6.67e-24	0.894983	0.548	0.14	1.53e-19	C13	C1QTNF1
ALCAM	7.08e-24	0.638698	0.452	0.092	1.63e-19	C13	ALCAM
JAG1	9.95e-24	0.751937	0.548	0.131	2.29e-19	C13	JAG1
EDNRA	1.21e-23	0.691921	0.507	0.118	2.79e-19	C13	EDNRA
ADAMTS41	1.5e-23	1.12336	0.658	0.203	3.46e-19	C13	ADAMTS4
PTK2	2.57e-23	0.845085	0.685	0.207	5.91e-19	C13	PTK2
SYNPO2	2.61e-23	0.92466	0.671	0.193	6e-19	C13	SYNPO2
SEPTIN4	5.85e-23	0.612256	0.342	0.06	1.35e-18	C13	SEPTIN4
COL4A11	7.43e-23	1.53447	0.932	0.569	1.71e-18	C13	COL4A1
PALM2AKAP21	2.7e-22	1.12144	0.808	0.317	6.22e-18	C13	PALM2AKAP2
SLC7A51	4.89e-22	0.738776	0.384	0.076	1.12e-17	C13	SLC7A5
ACTA21	1.84e-20	1.43364	0.932	0.452	4.24e-16	C13	ACTA2
TRIB2	4.28e-20	0.733091	0.493	0.129	9.84e-16	C13	TRIB2
CACNA1H	6.27e-20	0.683464	0.534	0.147	1.44e-15	C13	CACNA1H
MYL91	1.53e-19	1.21685	0.945	0.543	3.51e-15	C13	MYL9
MAP3K20	2.39e-19	1.06224	0.808	0.363	5.5e-15	C13	MAP3K20
TES	3.26e-19	0.661063	0.712	0.236	7.5e-15	C13	TES
VASP	8.85e-19	0.6466	0.562	0.165	2.04e-14	C13	VASP
VASN1	1.17e-18	0.716244	0.753	0.269	2.7e-14	C13	VASN
MARCKSL1	1.44e-18	0.891241	0.671	0.241	3.3e-14	C13	MARCKSL1
CRIP2	1.85e-18	0.928795	0.726	0.284	4.26e-14	C13	CRIP2
MASP1	2.4e-18	0.700371	0.26	0.044	5.51e-14	C13	MASP1
MAPRE2	1.85e-17	0.76304	0.603	0.202	4.26e-13	C13	MAPRE2
MYH9	2.07e-17	0.961999	0.959	0.641	4.76e-13	C13	MYH9
CAMK2N1	2.12e-17	1.06545	0.781	0.337	4.88e-13	C13	CAMK2N1
TNS3	2.2e-17	0.734871	0.671	0.244	5.05e-13	C13	TNS3
NR2F23	2.38e-17	1.13128	0.808	0.364	5.46e-13	C13	NR2F2
SEPTIN9	3.51e-17	0.873592	0.616	0.223	8.08e-13	C13	SEPTIN9
ADAMTS13	4.61e-17	0.834892	0.836	0.378	1.06e-12	C13	ADAMTS1
NR4A11	5.24e-17	1.01911	0.959	0.548	1.21e-12	C13	NR4A1
NR4A3	1.2e-16	0.618385	0.438	0.116	2.76e-12	C13	NR4A3
MAP7D11	1.77e-16	0.75177	0.712	0.287	4.06e-12	C13	MAP7D1
EHD2	1.77e-16	0.747056	0.767	0.307	4.07e-12	C13	EHD2
ADCY3	2.28e-16	0.627552	0.452	0.127	5.24e-12	C13	ADCY3
ETS11	2.61e-16	0.999485	0.849	0.419	6e-12	C13	ETS1
LRRC32	6.82e-16	0.714471	0.575	0.193	1.57e-11	C13	LRRC32
ACTN4	1.17e-15	1.03911	0.918	0.518	2.69e-11	C13	ACTN4
STOM	1.62e-15	0.923955	0.932	0.527	3.74e-11	C13	STOM
C11orf962	1.88e-15	0.875806	1	0.796	4.32e-11	C13	C11orf96
MYLK1	2.56e-15	0.922378	0.932	0.542	5.89e-11	C13	MYLK
CFL1	3.17e-15	0.833348	0.986	0.793	7.28e-11	C13	CFL1
RAPGEF2	4.63e-15	0.631725	0.452	0.135	1.07e-10	C13	RAPGEF2
SPARC2	6.08e-15	0.757008	1	0.908	1.4e-10	C13	SPARC
LASP1	8.06e-15	0.739306	0.753	0.305	1.85e-10	C13	LASP1
PPP1R181	8.85e-15	0.762713	0.753	0.324	2.03e-10	C13	PPP1R18
CAVIN11	8.85e-15	0.837888	0.959	0.615	2.04e-10	C13	CAVIN1
NREP1	1.84e-14	0.78863	0.671	0.271	4.22e-10	C13	NREP
MAFK1	2.37e-14	0.688921	0.562	0.197	5.46e-10	C13	MAFK
SEC14L1	2.72e-14	0.65951	0.575	0.204	6.26e-10	C13	SEC14L1
MIR1244-21	2.85e-14	0.796749	0.986	0.632	6.55e-10	C13	MIR1244-2
MAPKAPK21	2.97e-14	0.824635	0.753	0.342	6.82e-10	C13	MAPKAPK2
IGFBP71	6.27e-14	0.601904	1	0.971	1.44e-09	C13	IGFBP7
SORBS3	6.43e-14	0.62754	0.603	0.224	1.48e-09	C13	SORBS3
MPRIP	6.99e-14	0.74864	0.63	0.256	1.61e-09	C13	MPRIP
SEPTIN71	1.06e-13	0.732373	0.877	0.441	2.44e-09	C13	SEPTIN7
EPS8	1.13e-13	0.615179	0.726	0.305	2.59e-09	C13	EPS8
HSPB81	1.18e-13	0.699088	0.589	0.213	2.71e-09	C13	HSPB8
KIRREL1	1.42e-13	0.662583	0.712	0.301	3.26e-09	C13	KIRREL1
MARCKS4	1.43e-13	0.605003	0.726	0.298	3.28e-09	C13	MARCKS
OAZ2	1.58e-13	0.619611	0.616	0.246	3.63e-09	C13	OAZ2
GNAS	1.79e-13	0.647076	1	0.812	4.11e-09	C13	GNAS
PDLIM5	2.99e-13	0.839946	0.63	0.246	6.89e-09	C13	PDLIM5
CDKN1A1	3.09e-13	0.855004	0.945	0.582	7.11e-09	C13	CDKN1A
THY12	6.19e-13	0.995984	0.932	0.56	1.43e-08	C13	THY1
CHSY1	8.96e-13	0.640192	0.589	0.226	2.06e-08	C13	CHSY1
CD4	1.03e-12	0.664161	0.616	0.238	2.37e-08	C13	CD4
AXL	1.35e-12	0.632894	0.671	0.282	3.1e-08	C13	AXL
CAV11	1.97e-12	0.633201	0.959	0.518	4.54e-08	C13	CAV1
MEF2D1	2.52e-12	0.655805	0.658	0.276	5.81e-08	C13	MEF2D
CLIC41	2.72e-12	0.630945	0.849	0.42	6.26e-08	C13	CLIC4
ARHGAP1	5.11e-12	0.634325	0.575	0.23	1.18e-07	C13	ARHGAP1
TNFAIP32	5.23e-12	0.613935	0.89	0.45	1.2e-07	C13	TNFAIP3
KLF61	6.19e-12	0.77759	0.918	0.575	1.42e-07	C13	KLF6
SEMA5A	7.73e-12	0.626451	0.74	0.341	1.78e-07	C13	SEMA5A
ATF31	1.09e-11	0.710181	0.877	0.489	2.5e-07	C13	ATF3
LOXL21	1.63e-11	0.790996	0.808	0.428	3.74e-07	C13	LOXL2
BHLHE403	3.02e-11	0.604003	0.836	0.431	6.94e-07	C13	BHLHE40
MAP2K31	3.33e-11	0.600614	0.438	0.153	7.67e-07	C13	MAP2K3
SLC2A31	4e-11	0.747996	0.836	0.477	9.2e-07	C13	SLC2A3
ACTB1	1e-10	0.620393	1	0.926	2.3e-06	C13	ACTB
ADGRA2	1.99e-10	0.623439	0.63	0.291	4.59e-06	C13	ADGRA2
PFKFB32	2.83e-10	0.647857	0.575	0.254	6.51e-06	C13	PFKFB3
BAZ1A1	4.3e-10	0.600661	0.671	0.311	9.89e-06	C13	BAZ1A
ZC3H12A1	6.95e-10	0.688144	0.685	0.339	1.6e-05	C13	ZC3H12A
PHLDA12	7.8e-10	0.66853	0.932	0.633	1.79e-05	C13	PHLDA1
DDX3X1	8.91e-10	0.616854	0.918	0.562	2.05e-05	C13	DDX3X
CYGB	8.94e-10	0.710031	0.959	0.728	2.06e-05	C13	CYGB
RAB311	1.19e-09	0.641038	0.671	0.337	2.73e-05	C13	RAB31
TPM11	1.46e-09	0.723537	0.918	0.638	3.36e-05	C13	TPM1
ICAM11	2e-09	0.602436	0.808	0.433	4.6e-05	C13	ICAM1
CSRP1	2.11e-09	0.790889	0.671	0.35	4.86e-05	C13	CSRP1
TAGLN4	2.53e-09	0.708653	0.767	0.4	5.81e-05	C13	TAGLN
PEA151	8.68e-09	0.649412	0.822	0.454	0.000199712	C13	PEA15
SKI	3.3e-08	0.605613	0.699	0.374	0.00075859	C13	SKI
PLAU2	2.41e-07	0.69317	0.795	0.475	0.00553428	C13	PLAU
CXCL82	3.34e-07	0.726703	0.466	0.218	0.00768111	C13	CXCL8
